# Supplementary material for: Syntheses and crystal structures of two di­naph­tho[2,1-d:1′,2′-f][1,3]dithiepine atropisomers
Source: Acta Crystallogr E Crystallogr Commun. 2023 Jan 24;79(Pt 2):107–11. doi: 10.1107/S2056989023000476 (PMC9912471; doi:10.1107/S2056989023000476)
Supplement: Supplementary file 1 [file e-79-00107-sup1.cif]

##############################################################################
#                                                                            #
# This CIF contains the data in a paper accepted for publication in          #
# Acta Crystallographica Section E. It conforms to the requirements of       #
# Notes for Authors for Acta Crystallographica Section E, and has been       #
# peer reviewed under the auspices of the IUCr Commission on Journals.       #
#                                                                            #
# Full details of the Crystallographic Information File format               #
# are given in the paper "The Crystallographic Information File (CIF):       #
# a New Standard Archive File for Crystallography" by S. R. Hall, F. H.      #
# Allen and I. D. Brown [Acta Cryst. (1991), A47, 655-685].                  #
#                                                                            #
# The current version of the core CIF dictionary is obtainable from          #
# ftp://ftp.iucr.org/pub/cif_core.dic.                                       #
#                                                                            #
# Software is freely available for graphical display of the structure(s)     #
# in this CIF. For information consult the CIF software page                 #
# http://www.iucr.org/resources/cif/software.                                #
#                                                                            #
# This file may be used for bona fide research purposes within the           #
# scientific community so long as proper attribution is given to the journal # 
# article from which it was obtained.                                        #
#                                                                            #
##############################################################################
data_1
_audit_creation_method     'SHELXL-2019/2'
_chemical_name_systematic
;\
1-(Dinaphtho[2,1-<i>d</i>:1',2'-<i>f</i>][1,3]dithiepin-4-yl)-\
2,2-dimethylpropan-1-ol
;
_chemical_name_common
;\
[1-(Dinaphtho[2,1-<i>d</i>:1',2'-<i>f</i>][1,3]dithiepin-4-yl)-\
2,2-dimethylpropyl]-l1-oxidane
;
_chemical_formula_moiety     'C26 H24 O S2'
_chemical_formula_sum     'C26 H24 O S2'
_chemical_formula_iupac     'C26 H24 O S2'
_chemical_formula_weight     416.57
_chemical_melting_point     ?
_space_group_crystal_system     triclinic
_space_group_name_H-M_alt     'P -1'
_space_group_name_Hall     '-P 1'
loop_
    _space_group_symop_operation_xyz
    'x, y, z'
    '-x, -y, -z'
_cell_length_a     9.322(3)
_cell_length_b     11.064(4)
_cell_length_c     11.207(4)
_cell_angle_alpha     81.607(4)
_cell_angle_beta     84.444(5)
_cell_angle_gamma     69.411(4)
_cell_volume     1069.2(6)
_cell_formula_units_Z     2
_cell_measurement_reflns_used     4367
_cell_measurement_theta_min     2.86
_cell_measurement_theta_max     26.42
_cell_measurement_temperature     163(2)
_exptl_crystal_description     block
_exptl_crystal_colour     colourless
_exptl_crystal_size_max     ?
_exptl_crystal_size_mid     ?
_exptl_crystal_size_min     ?
_exptl_crystal_density_diffrn     1.294
_exptl_crystal_density_meas     ?
_exptl_crystal_density_method     'not measured'
_exptl_crystal_F_000     440
_exptl_absorpt_coefficient_mu     0.264
_exptl_absorpt_correction_type     multi-scan
_exptl_absorpt_process_details
;
(SADABS; Krause <i>et al.</i>,  2015)
;
_exptl_absorpt_correction_T_min     0.767713
_exptl_absorpt_correction_T_max     1.000000
_diffrn_ambient_temperature     163(2)
_diffrn_source     'sealed tube'
_diffrn_radiation_type     MoK\a
_diffrn_radiation_wavelength     0.71073
_diffrn_measurement_device_type     'Bruker SMART CCD'
_diffrn_measurement_method     \w
_diffrn_detector_area_resol_mean     ?
_diffrn_reflns_number     13453
_diffrn_reflns_av_R_equivalents     0.0205
_diffrn_reflns_av_unetI/netI     0.0169
_diffrn_reflns_theta_min     2.337
_diffrn_reflns_theta_max     26.427
_diffrn_reflns_theta_full     25.242
_diffrn_measured_fraction_theta_max     0.978
_diffrn_measured_fraction_theta_full     0.996
_diffrn_reflns_limit_h_min     -11
_diffrn_reflns_limit_h_max     11
_diffrn_reflns_limit_k_min     -13
_diffrn_reflns_limit_k_max     13
_diffrn_reflns_limit_l_min     -10
_diffrn_reflns_limit_l_max     13
_refine_special_details     ?
_reflns_number_total     4290
_reflns_number_gt     3838
_reflns_threshold_expression     'I > 2\s(I)'
_refine_ls_structure_factor_coef     Fsqd
_refine_ls_matrix_type     full
_refine_ls_R_factor_all     0.0510
_refine_ls_R_factor_gt     0.0465
_refine_ls_wR_factor_gt     0.1322
_refine_ls_wR_factor_ref     0.1350
_refine_ls_goodness_of_fit_ref     1.065
_refine_ls_restrained_S_all     1.065
_refine_ls_number_reflns     4290
_refine_ls_number_parameters     266
_refine_ls_number_restraints     0
_refine_ls_hydrogen_treatment     constr
_refine_ls_weighting_scheme     calc
_refine_ls_weighting_details
              'w=1/[\s^2^(Fo^2^)+(0.0740P)^2^+0.8428P] where P=(Fo^2^+2Fc^2^)/3'
_atom_sites_solution_hydrogens     geom
_atom_sites_solution_primary     dual
_atom_sites_solution_secondary     ?
_refine_ls_shift/su_max     0.000
_refine_ls_shift/su_mean     0.000
_refine_diff_density_max     1.162
_refine_diff_density_min     -0.364
_refine_ls_extinction_method     none
_refine_ls_extinction_coef     .
loop_
    _atom_type_symbol
    _atom_type_description
    _atom_type_scat_dispersion_real
    _atom_type_scat_dispersion_imag
    _atom_type_scat_source
    'C' 'C' 0.0033 0.0016
                         'International Tables Vol C Tables 4.2.6.8 and 6.1.1.4'
    'H' 'H' 0.0000 0.0000
                         'International Tables Vol C Tables 4.2.6.8 and 6.1.1.4'
    'O' 'O' 0.0106 0.0060
                         'International Tables Vol C Tables 4.2.6.8 and 6.1.1.4'
    'S' 'S' 0.1246 0.1234
                         'International Tables Vol C Tables 4.2.6.8 and 6.1.1.4'
_computing_data_collection
;
SMART (Bruker, 1998)
;
_computing_cell_refinement
;
SAINT (Bruker, 1998)
;
_computing_data_reduction
;
SAINT (Bruker, 19980)
;
_computing_structure_solution
;
<i>SHELXT</i> (Sheldrick, 2015a)
;
_computing_structure_refinement
;
<i>SHELXL2019/2</i> (Sheldrick, 2015b)
;
_computing_molecular_graphics
;
Mercury (Macrae <i>et al.</i>, 2008)
;
_computing_publication_material
;
<i>SHELXL2019/2</i> (Sheldrick, 2015b) and publCIF (Westrip
2010)
;
loop_
    _atom_site_type_symbol
    _atom_site_label
    _atom_site_fract_x
    _atom_site_fract_y
    _atom_site_fract_z
    _atom_site_U_iso_or_equiv
    _atom_site_adp_type
    _atom_site_calc_flag
    _atom_site_occupancy
    _atom_site_disorder_assembly
    _atom_site_disorder_group
    S S1 0.33969(6) 0.51235(5) 0.66880(4) 0.02624(15) Uani d 1 . .
    S S2 0.42915(6) 0.38952(5) 0.92483(5) 0.03187(16) Uani d 1 . .
    O O2 0.3503(2) 0.70274(19) 0.83735(18) 0.0523(5) Uani d 1 . .
    H H2O 0.436483 0.656981 0.863736 0.079 Uiso calc 1 . .
    C C101 0.6401(2) 0.35435(19) 0.69959(17) 0.0224(4) Uani d 1 . .
    C C102 0.5416(2) 0.47915(19) 0.66592(17) 0.0233(4) Uani d 1 . .
    C C103 0.5973(2) 0.5826(2) 0.62546(19) 0.0276(4) Uani d 1 . .
    H H103 0.527808 0.667316 0.601632 0.033 Uiso calc 1 . .
    C C104 0.7515(3) 0.5601(2) 0.6209(2) 0.0294(4) Uani d 1 . .
    H H104 0.788381 0.629548 0.592874 0.035 Uiso calc 1 . .
    C C105 1.0173(2) 0.4115(2) 0.6538(2) 0.0301(5) Uani d 1 . .
    H H105 1.054619 0.480523 0.624993 0.036 Uiso calc 1 . .
    C C106 1.1189(2) 0.2914(2) 0.6913(2) 0.0311(5) Uani d 1 . .
    H H106 1.225710 0.277176 0.687807 0.037 Uiso calc 1 . .
    C C107 1.0640(2) 0.1884(2) 0.7353(2) 0.0306(5) Uani d 1 . .
    H H107 1.134365 0.105357 0.762955 0.037 Uiso calc 1 . .
    C C108 0.9104(2) 0.2071(2) 0.73834(19) 0.0268(4) Uani d 1 . .
    H H108 0.875883 0.136539 0.767596 0.032 Uiso calc 1 . .
    C C109 0.8016(2) 0.33038(19) 0.69854(17) 0.0232(4) Uani d 1 . .
    C C110 0.8571(2) 0.4352(2) 0.65708(18) 0.0256(4) Uani d 1 . .
    C C201 0.5782(2) 0.24680(19) 0.74177(18) 0.0234(4) Uani d 1 . .
    C C202 0.4836(2) 0.2524(2) 0.84438(18) 0.0256(4) Uani d 1 . .
    C C203 0.4292(2) 0.1488(2) 0.8892(2) 0.0317(5) Uani d 1 . .
    H H203 0.364920 0.154364 0.960880 0.038 Uiso calc 1 . .
    C C204 0.4684(3) 0.0413(2) 0.8304(2) 0.0329(5) Uani d 1 . .
    H H204 0.433658 -0.028498 0.862557 0.039 Uiso calc 1 . .
    C C205 0.5972(3) -0.0763(2) 0.6582(2) 0.0389(6) Uani d 1 . .
    H H205 0.562432 -0.146393 0.689069 0.047 Uiso calc 1 . .
    C C206 0.6824(3) -0.0812(2) 0.5528(2) 0.0444(6) Uani d 1 . .
    H H206 0.706735 -0.154604 0.510160 0.053 Uiso calc 1 . .
    C C207 0.7352(3) 0.0215(2) 0.5060(2) 0.0396(5) Uani d 1 . .
    H H207 0.794904 0.016518 0.432010 0.048 Uiso calc 1 . .
    C C208 0.7019(3) 0.1285(2) 0.5654(2) 0.0301(4) Uani d 1 . .
    H H208 0.737903 0.197228 0.532074 0.036 Uiso calc 1 . .
    C C209 0.6144(2) 0.13735(19) 0.67589(18) 0.0249(4) Uani d 1 . .
    C C210 0.5597(2) 0.0330(2) 0.7226(2) 0.0293(5) Uani d 1 . .
    C C1 0.2830(3) 0.5109(2) 0.8279(2) 0.0352(5) Uani d 1 . .
    H H1 0.189445 0.485240 0.839490 0.042 Uiso calc 1 . .
    C C2 0.2412(3) 0.6405(2) 0.8794(2) 0.0418(6) Uani d 1 . .
    H H2 0.248695 0.619635 0.968939 0.050 Uiso calc 1 . .
    C C3 0.0772(3) 0.7391(2) 0.8560(2) 0.0416(6) Uani d 1 . .
    C C4 0.0518(3) 0.7846(3) 0.7226(3) 0.0542(7) Uani d 1 . .
    H H4A 0.141715 0.803457 0.683974 0.081 Uiso calc 1 . .
    H H4B -0.039111 0.863395 0.713553 0.081 Uiso calc 1 . .
    H H4C 0.036433 0.716157 0.684337 0.081 Uiso calc 1 . .
    C C5 0.0606(5) 0.8572(3) 0.9196(3) 0.0774(12) Uani d 1 . .
    H H5A 0.076028 0.829663 1.006016 0.116 Uiso calc 1 . .
    H H5B -0.042288 0.921700 0.908727 0.116 Uiso calc 1 . .
    H H5C 0.137525 0.895767 0.884872 0.116 Uiso calc 1 . .
    C C6 -0.0428(5) 0.6797(4) 0.9093(5) 0.0960(16) Uani d 1 . .
    H H6A -0.020465 0.642462 0.993122 0.144 Uiso calc 1 . .
    H H6B -0.040525 0.611050 0.862058 0.144 Uiso calc 1 . .
    H H6C -0.144613 0.747157 0.906937 0.144 Uiso calc 1 . .
loop_
    _atom_site_aniso_label
    _atom_site_aniso_U_11
    _atom_site_aniso_U_22
    _atom_site_aniso_U_33
    _atom_site_aniso_U_12
    _atom_site_aniso_U_13
    _atom_site_aniso_U_23
    S1 0.0222(3) 0.0305(3) 0.0242(3) -0.0072(2) -0.00247(18) -0.00161(19)
    S2 0.0381(3) 0.0304(3) 0.0227(3) -0.0063(2) -0.0030(2) -0.0022(2)
    O2 0.0655(13) 0.0478(11) 0.0519(11) -0.0269(10) -0.0113(10) -0.0072(9)
    C101 0.0255(10) 0.0240(9) 0.0205(9) -0.0117(8) -0.0009(7) -0.0034(7)
    C102 0.0243(9) 0.0248(10) 0.0219(9) -0.0093(8) -0.0032(7) -0.0025(7)
    C103 0.0310(11) 0.0215(9) 0.0286(10) -0.0077(8) -0.0038(8) -0.0002(8)
    C104 0.0338(11) 0.0245(10) 0.0332(11) -0.0153(9) -0.0016(9) 0.0003(8)
    C105 0.0305(11) 0.0337(11) 0.0322(11) -0.0190(9) -0.0010(8) -0.0030(9)
    C106 0.0229(10) 0.0404(12) 0.0330(11) -0.0142(9) -0.0021(8) -0.0054(9)
    C107 0.0269(10) 0.0299(11) 0.0325(11) -0.0068(9) -0.0043(8) -0.0019(9)
    C108 0.0272(10) 0.0248(10) 0.0286(10) -0.0099(8) -0.0029(8) -0.0009(8)
    C109 0.0256(10) 0.0236(9) 0.0226(9) -0.0109(8) -0.0018(7) -0.0026(7)
    C110 0.0285(10) 0.0271(10) 0.0248(10) -0.0141(8) -0.0015(8) -0.0028(8)
    C201 0.0217(9) 0.0209(9) 0.0277(10) -0.0082(7) -0.0055(8) 0.0014(7)
    C202 0.0257(10) 0.0254(10) 0.0249(10) -0.0081(8) -0.0048(8) 0.0004(8)
    C203 0.0276(11) 0.0344(11) 0.0310(11) -0.0126(9) -0.0024(8) 0.0079(9)
    C204 0.0313(11) 0.0293(11) 0.0401(12) -0.0166(9) -0.0091(9) 0.0100(9)
    C205 0.0515(14) 0.0229(11) 0.0468(14) -0.0168(10) -0.0180(11) 0.0024(9)
    C206 0.0649(17) 0.0241(11) 0.0440(14) -0.0108(11) -0.0134(12) -0.0080(10)
    C207 0.0503(14) 0.0320(12) 0.0343(12) -0.0094(11) -0.0039(10) -0.0071(9)
    C208 0.0337(11) 0.0262(10) 0.0305(11) -0.0103(9) -0.0041(9) -0.0021(8)
    C209 0.0247(10) 0.0225(9) 0.0286(10) -0.0094(8) -0.0070(8) 0.0005(8)
    C210 0.0317(11) 0.0233(10) 0.0343(11) -0.0111(8) -0.0125(9) 0.0042(8)
    C1 0.0378(12) 0.0341(12) 0.0260(11) -0.0048(10) 0.0001(9) 0.0007(9)
    C2 0.0597(16) 0.0358(13) 0.0271(11) -0.0129(11) -0.0022(10) -0.0038(9)
    C3 0.0484(14) 0.0281(11) 0.0383(13) -0.0040(10) 0.0106(11) -0.0036(9)
    C4 0.0498(16) 0.0470(15) 0.0469(15) 0.0086(13) -0.0090(12) -0.0055(12)
    C5 0.127(3) 0.0404(16) 0.0465(17) -0.0064(18) 0.0000(19) -0.0079(13)
    C6 0.065(2) 0.065(2) 0.136(4) -0.0105(19) 0.047(2) -0.006(2)
_geom_special_details
;
 All esds (except the esd in the dihedral angle between two l.s. planes)
 are estimated using the full covariance matrix.  The cell esds are taken
 into account individually in the estimation of esds in distances, angles
 and torsion angles; correlations between esds in cell parameters are only
 used when they are defined by crystal symmetry.  An approximate (isotropic)
 treatment of cell esds is used for estimating esds involving l.s. planes.
;
loop_
    _geom_bond_atom_site_label_1
    _geom_bond_atom_site_label_2
    _geom_bond_site_symmetry_2
    _geom_bond_distance
    _geom_bond_publ_flag
    S1 C102 . 1.784(2) ?
    S1 C1 . 1.809(2) ?
    S2 C202 . 1.772(2) ?
    S2 C1 . 1.848(2) ?
    O2 C2 . 1.426(3) ?
    O2 H2O . 0.8400 ?
    C101 C102 . 1.384(3) ?
    C101 C109 . 1.433(3) ?
    C101 C201 . 1.496(3) ?
    C102 C103 . 1.417(3) ?
    C103 C104 . 1.367(3) ?
    C103 H103 . 0.9500 ?
    C104 C110 . 1.414(3) ?
    C104 H104 . 0.9500 ?
    C105 C106 . 1.366(3) ?
    C105 C110 . 1.421(3) ?
    C105 H105 . 0.9500 ?
    C106 C107 . 1.414(3) ?
    C106 H106 . 0.9500 ?
    C107 C108 . 1.371(3) ?
    C107 H107 . 0.9500 ?
    C108 C109 . 1.423(3) ?
    C108 H108 . 0.9500 ?
    C109 C110 . 1.430(3) ?
    C201 C202 . 1.375(3) ?
    C201 C209 . 1.432(3) ?
    C202 C203 . 1.420(3) ?
    C203 C204 . 1.364(3) ?
    C203 H203 . 0.9500 ?
    C204 C210 . 1.404(3) ?
    C204 H204 . 0.9500 ?
    C205 C206 . 1.355(4) ?
    C205 C210 . 1.419(3) ?
    C205 H205 . 0.9500 ?
    C206 C207 . 1.406(4) ?
    C206 H206 . 0.9500 ?
    C207 C208 . 1.368(3) ?
    C207 H207 . 0.9500 ?
    C208 C209 . 1.411(3) ?
    C208 H208 . 0.9500 ?
    C209 C210 . 1.433(3) ?
    C1 C2 . 1.532(3) ?
    C1 H1 . 1.0000 ?
    C2 C3 . 1.555(4) ?
    C2 H2 . 1.0000 ?
    C3 C4 . 1.520(4) ?
    C3 C6 . 1.521(5) ?
    C3 C5 . 1.533(4) ?
    C4 H4A . 0.9800 ?
    C4 H4B . 0.9800 ?
    C4 H4C . 0.9800 ?
    C5 H5A . 0.9800 ?
    C5 H5B . 0.9800 ?
    C5 H5C . 0.9800 ?
    C6 H6A . 0.9800 ?
    C6 H6B . 0.9800 ?
    C6 H6C . 0.9800 ?
loop_
    _geom_angle_atom_site_label_1
    _geom_angle_atom_site_label_2
    _geom_angle_atom_site_label_3
    _geom_angle_site_symmetry_1
    _geom_angle_site_symmetry_3
    _geom_angle
    _geom_angle_publ_flag
    C102 S1 C1 . . 103.57(10) ?
    C202 S2 C1 . . 101.51(10) ?
    C2 O2 H2O . . 109.5 ?
    C102 C101 C109 . . 119.27(18) ?
    C102 C101 C201 . . 120.37(18) ?
    C109 C101 C201 . . 120.31(17) ?
    C101 C102 C103 . . 121.48(19) ?
    C101 C102 S1 . . 120.23(15) ?
    C103 C102 S1 . . 118.26(15) ?
    C104 C103 C102 . . 119.70(19) ?
    C104 C103 H103 . . 120.1 ?
    C102 C103 H103 . . 120.1 ?
    C103 C104 C110 . . 121.20(19) ?
    C103 C104 H104 . . 119.4 ?
    C110 C104 H104 . . 119.4 ?
    C106 C105 C110 . . 121.38(19) ?
    C106 C105 H105 . . 119.3 ?
    C110 C105 H105 . . 119.3 ?
    C105 C106 C107 . . 119.6(2) ?
    C105 C106 H106 . . 120.2 ?
    C107 C106 H106 . . 120.2 ?
    C108 C107 C106 . . 120.7(2) ?
    C108 C107 H107 . . 119.7 ?
    C106 C107 H107 . . 119.7 ?
    C107 C108 C109 . . 121.21(19) ?
    C107 C108 H108 . . 119.4 ?
    C109 C108 H108 . . 119.4 ?
    C108 C109 C110 . . 117.97(18) ?
    C108 C109 C101 . . 123.16(18) ?
    C110 C109 C101 . . 118.87(18) ?
    C104 C110 C105 . . 121.46(18) ?
    C104 C110 C109 . . 119.42(19) ?
    C105 C110 C109 . . 119.13(19) ?
    C202 C201 C209 . . 118.82(18) ?
    C202 C201 C101 . . 120.21(18) ?
    C209 C201 C101 . . 120.97(18) ?
    C201 C202 C203 . . 121.20(19) ?
    C201 C202 S2 . . 120.23(16) ?
    C203 C202 S2 . . 118.56(16) ?
    C204 C203 C202 . . 120.6(2) ?
    C204 C203 H203 . . 119.7 ?
    C202 C203 H203 . . 119.7 ?
    C203 C204 C210 . . 120.46(19) ?
    C203 C204 H204 . . 119.8 ?
    C210 C204 H204 . . 119.8 ?
    C206 C205 C210 . . 120.3(2) ?
    C206 C205 H205 . . 119.9 ?
    C210 C205 H205 . . 119.9 ?
    C205 C206 C207 . . 120.6(2) ?
    C205 C206 H206 . . 119.7 ?
    C207 C206 H206 . . 119.7 ?
    C208 C207 C206 . . 121.0(2) ?
    C208 C207 H207 . . 119.5 ?
    C206 C207 H207 . . 119.5 ?
    C207 C208 C209 . . 120.4(2) ?
    C207 C208 H208 . . 119.8 ?
    C209 C208 H208 . . 119.8 ?
    C208 C209 C201 . . 122.31(18) ?
    C208 C209 C210 . . 118.36(19) ?
    C201 C209 C210 . . 119.33(19) ?
    C204 C210 C205 . . 121.1(2) ?
    C204 C210 C209 . . 119.5(2) ?
    C205 C210 C209 . . 119.4(2) ?
    C2 C1 S1 . . 116.18(16) ?
    C2 C1 S2 . . 106.60(16) ?
    S1 C1 S2 . . 113.04(12) ?
    C2 C1 H1 . . 106.8 ?
    S1 C1 H1 . . 106.8 ?
    S2 C1 H1 . . 106.8 ?
    O2 C2 C1 . . 110.7(2) ?
    O2 C2 C3 . . 108.9(2) ?
    C1 C2 C3 . . 116.1(2) ?
    O2 C2 H2 . . 106.9 ?
    C1 C2 H2 . . 106.9 ?
    C3 C2 H2 . . 106.9 ?
    C4 C3 C6 . . 109.3(3) ?
    C4 C3 C5 . . 108.4(2) ?
    C6 C3 C5 . . 109.5(3) ?
    C4 C3 C2 . . 112.7(2) ?
    C6 C3 C2 . . 110.3(2) ?
    C5 C3 C2 . . 106.5(3) ?
    C3 C4 H4A . . 109.5 ?
    C3 C4 H4B . . 109.5 ?
    H4A C4 H4B . . 109.5 ?
    C3 C4 H4C . . 109.5 ?
    H4A C4 H4C . . 109.5 ?
    H4B C4 H4C . . 109.5 ?
    C3 C5 H5A . . 109.5 ?
    C3 C5 H5B . . 109.5 ?
    H5A C5 H5B . . 109.5 ?
    C3 C5 H5C . . 109.5 ?
    H5A C5 H5C . . 109.5 ?
    H5B C5 H5C . . 109.5 ?
    C3 C6 H6A . . 109.5 ?
    C3 C6 H6B . . 109.5 ?
    H6A C6 H6B . . 109.5 ?
    C3 C6 H6C . . 109.5 ?
    H6A C6 H6C . . 109.5 ?
    H6B C6 H6C . . 109.5 ?
loop_
    _geom_torsion_atom_site_label_1
    _geom_torsion_atom_site_label_2
    _geom_torsion_atom_site_label_3
    _geom_torsion_atom_site_label_4
    _geom_torsion_site_symmetry_1
    _geom_torsion_site_symmetry_2
    _geom_torsion_site_symmetry_3
    _geom_torsion_site_symmetry_4
    _geom_torsion
    _geom_torsion_publ_flag
    C109 C101 C102 C103 . . . . 2.8(3) ?
    C201 C101 C102 C103 . . . . -179.89(18) ?
    C109 C101 C102 S1 . . . . -178.94(14) ?
    C201 C101 C102 S1 . . . . -1.6(3) ?
    C1 S1 C102 C101 . . . . 75.24(18) ?
    C1 S1 C102 C103 . . . . -106.41(17) ?
    C101 C102 C103 C104 . . . . -0.9(3) ?
    S1 C102 C103 C104 . . . . -179.27(16) ?
    C102 C103 C104 C110 . . . . -0.7(3) ?
    C110 C105 C106 C107 . . . . -0.5(3) ?
    C105 C106 C107 C108 . . . . 1.4(3) ?
    C106 C107 C108 C109 . . . . -0.5(3) ?
    C107 C108 C109 C110 . . . . -1.1(3) ?
    C107 C108 C109 C101 . . . . 179.71(19) ?
    C102 C101 C109 C108 . . . . 176.21(18) ?
    C201 C101 C109 C108 . . . . -1.1(3) ?
    C102 C101 C109 C110 . . . . -3.0(3) ?
    C201 C101 C109 C110 . . . . 179.67(17) ?
    C103 C104 C110 C105 . . . . -179.3(2) ?
    C103 C104 C110 C109 . . . . 0.4(3) ?
    C106 C105 C110 C104 . . . . 178.6(2) ?
    C106 C105 C110 C109 . . . . -1.1(3) ?
    C108 C109 C110 C104 . . . . -177.79(19) ?
    C101 C109 C110 C104 . . . . 1.4(3) ?
    C108 C109 C110 C105 . . . . 1.9(3) ?
    C101 C109 C110 C105 . . . . -178.90(18) ?
    C102 C101 C201 C202 . . . . -62.5(3) ?
    C109 C101 C201 C202 . . . . 114.9(2) ?
    C102 C101 C201 C209 . . . . 116.8(2) ?
    C109 C101 C201 C209 . . . . -65.8(2) ?
    C209 C201 C202 C203 . . . . 3.6(3) ?
    C101 C201 C202 C203 . . . . -177.04(18) ?
    C209 C201 C202 S2 . . . . -177.24(14) ?
    C101 C201 C202 S2 . . . . 2.1(3) ?
    C1 S2 C202 C201 . . . . 76.29(18) ?
    C1 S2 C202 C203 . . . . -104.56(18) ?
    C201 C202 C203 C204 . . . . -0.7(3) ?
    S2 C202 C203 C204 . . . . -179.89(16) ?
    C202 C203 C204 C210 . . . . -1.8(3) ?
    C210 C205 C206 C207 . . . . 0.2(4) ?
    C205 C206 C207 C208 . . . . 0.0(4) ?
    C206 C207 C208 C209 . . . . 0.5(4) ?
    C207 C208 C209 C201 . . . . 179.4(2) ?
    C207 C208 C209 C210 . . . . -1.1(3) ?
    C202 C201 C209 C208 . . . . 175.57(19) ?
    C101 C201 C209 C208 . . . . -3.7(3) ?
    C202 C201 C209 C210 . . . . -4.0(3) ?
    C101 C201 C209 C210 . . . . 176.66(17) ?
    C203 C204 C210 C205 . . . . -177.9(2) ?
    C203 C204 C210 C209 . . . . 1.3(3) ?
    C206 C205 C210 C204 . . . . 178.4(2) ?
    C206 C205 C210 C209 . . . . -0.8(3) ?
    C208 C209 C210 C204 . . . . -178.01(19) ?
    C201 C209 C210 C204 . . . . 1.6(3) ?
    C208 C209 C210 C205 . . . . 1.2(3) ?
    C201 C209 C210 C205 . . . . -179.20(18) ?
    C102 S1 C1 C2 . . . . 88.26(19) ?
    C102 S1 C1 S2 . . . . -35.46(16) ?
    C202 S2 C1 C2 . . . . -172.79(16) ?
    C202 S2 C1 S1 . . . . -43.95(16) ?
    S1 C1 C2 O2 . . . . -44.5(3) ?
    S2 C1 C2 O2 . . . . 82.5(2) ?
    S1 C1 C2 C3 . . . . 80.3(2) ?
    S2 C1 C2 C3 . . . . -152.75(18) ?
    O2 C2 C3 C4 . . . . 62.2(3) ?
    C1 C2 C3 C4 . . . . -63.5(3) ?
    O2 C2 C3 C6 . . . . -175.2(3) ?
    C1 C2 C3 C6 . . . . 59.0(3) ?
    O2 C2 C3 C5 . . . . -56.4(3) ?
    C1 C2 C3 C5 . . . . 177.8(2) ?
loop_
    _geom_hbond_atom_site_label_D
    _geom_hbond_atom_site_label_H
    _geom_hbond_atom_site_label_A
    _geom_hbond_site_symmetry_A
    _geom_hbond_distance_DH
    _geom_hbond_distance_HA
    _geom_hbond_distance_DA
    _geom_hbond_angle_DHA
    _geom_hbond_publ_flag
    O2 H2O S2 2_667 0.84 2.69 3.341(2) 136 yes
    C105 H105 S1 1_655 0.95 2.90 3.580(2) 130 yes
    C106 H106 Cg3 1_655 0.95 2.87 3.719(3) 150 yes
_shelx_space_group_comment
;
The symmetry employed for this shelxl refinement is uniquely defined
by the following loop, which should always be used as a source of
symmetry information in preference to the above space-group names.
They are only intended as comments.
;
_shelx_estimated_absorpt_T_min     ?
_shelx_estimated_absorpt_T_max     ?
_shelx_hkl_file
;
   0   0   2 1801.35   15.13
   0   0   3  871.60    6.08
   0   0   4  785.61    5.07
   0   0   5 1499.57    8.99
   0   0   6  192.32    1.50
   0   0   7    0.17    0.21
   0   0   8   90.20    1.03
   0   0   9    0.20    0.30
   0  -1  10   19.36    0.82
   0  -1   9    1.02    0.34
   0  -1   8   50.98    0.88
   0  -1   7  135.68    1.36
   0  -1   6   51.77    0.79
   0  -1   5  120.44    1.14
   0  -1   4  142.47    1.21
   0  -1   3  195.37    1.47
   0  -1   2  746.32    4.73
   0  -1   1  719.59    4.79
   0   1   1  248.63    2.09
   0   1   2   24.81    0.37
   0   1   3 3125.11   23.61
   0   1   4 2451.59   16.69
   0   1   5  272.63    1.96
   0   1   6  369.79    2.52
   0   1   7  260.01    1.88
   0   1   8   46.37    0.63
   0   1   9   97.15    1.05
   0  -2  11   27.97    0.97
   0  -2  10   46.18    1.05
   0  -2   9    4.89    0.48
   0  -2   8  207.38    2.00
   0  -2   7   92.86    1.24
   0  -2   6  344.65    2.58
   0  -2   5  145.93    1.40
   0  -2   4  111.57    1.15
   0  -2   3  373.74    2.58
   0   2  -3  373.29    2.71
   0  -2   2   27.58    0.56
   0   2  -2   32.28    0.69
   0  -2   1  971.80    5.80
   0   2  -1  973.10    5.95
   0  -2   0   65.58    0.72
   0   2   0   62.25    0.78
   0   2   1  685.24    4.38
   0   2   2  383.33    2.64
   0   2   3  229.69    1.73
   0   2   4 1758.93   10.94
   0   2   5    5.56    0.37
   0   2   6  269.34    1.96
   0   2   7  763.35    4.79
   0   2   8    5.44    0.42
   0  -3  11   21.20    1.06
   0  -3  10   69.69    1.30
   0  -3   9   13.11    0.74
   0  -3   8   11.22    0.68
   0  -3   7    0.77    0.33
   0  -3   6   21.10    0.71
   0  -3   5   11.61    0.57
   0   3  -5   13.10    0.88
   0  -3   4   28.51    0.67
   0   3  -4   29.84    0.91
   0  -3   3  545.94    3.62
   0   3  -3  545.50    3.83
   0  -3   2   24.14    0.60
   0   3  -2   26.51    0.75
   0  -3   1  149.38    1.37
   0   3  -1  140.80    1.46
   0  -3   0   88.91    1.01
   0   3   0   93.19    1.13
   0  -3  -1  261.28    1.95
   0   3   1  250.16    1.99
   0  -3  -2  739.91    4.51
   0   3   2  745.59    4.69
   0   3   3  145.08    1.34
   0   3   4  146.05    1.34
   0   3   5    9.99    0.45
   0   3   6   21.38    0.51
   0   3   7   97.06    1.03
   0   3   8   11.83    0.47
   0  -4  12   67.14    1.76
   0  -4  11  107.21    1.89
   0  -4  10   12.84    1.00
   0  -4   9    3.62    0.56
   0  -4   8    3.86    0.50
   0  -4   7   23.20    0.81
   0  -4   6  362.61    2.98
   0  -4   5   40.66    0.91
   0  -4   4   32.90    0.80
   0   4  -4   31.66    1.00
   0  -4   3   21.10    0.69
   0   4  -3   22.57    0.89
   0  -4   2  207.90    1.89
   0   4  -2  216.41    2.14
   0  -4   1   46.03    0.85
   0   4  -1   49.70    0.99
   0   4   0   10.20    0.60
   0  -4  -1  245.58    2.01
   0   4   1  237.43    2.07
   0  -4  -2 1282.09    7.46
   0   4   2 1286.10    7.67
   0  -4  -3  322.52    2.35
   0   4   3  326.54    2.50
   0   4   4   70.51    1.00
   0   4   5    8.26    0.57
   0   4   6  457.75    3.18
   0   4   7   77.69    0.99
   0   4   8  134.10    1.35
   0  -5  12   16.36    1.47
   0  -5  11   76.86    1.81
   0  -5  10   14.60    1.11
   0  -5   9  232.96    2.64
   0  -5   8   36.21    1.13
   0  -5   7   14.21    0.87
   0  -5   6  359.92    3.16
   0  -5   5    8.55    0.66
   0  -5   4  181.75    1.98
   0   5  -4  179.44    2.20
   0  -5   3   27.59    0.82
   0   5  -3   29.32    1.01
   0  -5   2    5.57    0.66
   0   5  -2    6.61    0.74
   0  -5   1  163.64    1.75
   0   5  -1  169.62    1.95
   0  -5   0   10.66    0.66
   0   5   0    9.34    0.64
   0  -5  -1   10.16    0.66
   0   5   1   11.37    0.63
   0  -5  -2  383.93    2.91
   0   5   2  378.17    3.03
   0  -5  -3   53.31    0.97
   0   5   3   57.14    1.05
   0   5   4   39.94    0.90
   0   5   5    1.92    0.36
   0   5   6  332.45    2.67
   0   5   7  100.02    1.24
   0   5   8  127.70    1.41
   0   5   9   45.05    0.90
   0  -6  11    0.44    0.87
   0  -6  10  231.21    2.95
   0  -6   9   35.57    1.33
   0  -6   8   43.86    1.33
   0  -6   7   16.76    1.00
   0  -6   6   13.61    0.92
   0  -6   5  155.53    2.02
   0  -6   4    0.49    0.44
   0   6  -4    0.45    0.51
   0  -6   3    4.75    0.50
   0   6  -3    6.66    0.80
   0  -6   2  251.11    2.49
   0   6  -2  248.81    2.64
   0  -6   1  127.03    1.71
   0   6  -1  129.30    1.82
   0  -6   0   14.13    0.79
   0   6   0   12.29    0.78
   0  -6  -1   77.46    1.32
   0   6   1   70.21    1.27
   0  -6  -2   30.04    0.91
   0   6   2   29.15    0.93
   0  -6  -3   22.72    0.84
   0   6   3   20.30    0.79
   0   6   4   74.08    1.28
   0   6   5   39.52    1.00
   0   6   6  119.31    1.58
   0   6   7    5.91    0.66
   0   6   8   11.78    0.65
   0   6   9    6.16    0.59
   0  -7  10   -0.47    0.85
   0  -7   9   24.50    1.33
   0  -7   8    0.29    0.66
   0  -7   7    2.64    0.68
   0  -7   6   11.06    0.96
   0  -7   5   32.02    1.22
   0  -7   4    0.98    0.52
   0  -7   3   22.69    1.01
   0   7  -3   22.77    1.18
   0  -7   2  164.10    2.11
   0   7  -2  158.22    2.22
   0  -7   1    8.71    0.90
   0   7  -1    9.50    0.83
   0  -7   0    7.21    0.66
   0   7   0    5.93    0.73
   0  -7  -1    1.87    0.53
   0   7   1    2.31    0.47
   0  -7  -2    5.30    0.58
   0   7   2    5.12    0.54
   0   7   3  205.44    2.30
   0   7   4   98.08    1.58
   0   7   5   15.07    0.83
   0   7   6   35.62    1.07
   0   7   7   13.00    0.87
   0   7   8   75.75    1.31
   0   7   9    1.50    0.38
   0  -8   9   23.07    1.44
   0  -8   8    0.71    0.80
   0  -8   7   23.07    1.32
   0  -8   6    4.18    0.78
   0  -8   5   31.66    1.35
   0  -8   4   61.81    1.57
   0  -8   3   41.50    1.36
   0   8  -3   43.42    1.42
   0  -8   2    1.88    0.64
   0   8  -2    2.14    0.62
   0  -8   1    5.72    0.74
   0   8  -1    5.19    0.68
   0  -8   0   80.14    1.63
   0   8   0   74.26    1.58
   0  -8  -1  161.16    2.13
   0   8   1  155.85    2.21
   0   8   2    5.58    0.63
   0   8   3   16.67    0.89
   0   8   4    7.65    0.72
   0   8   5   49.45    1.27
   0   8   6    0.29    0.49
   0   8   7    0.81    0.49
   0   8   8  135.78    1.91
   0   8   9    1.18    0.41
   0  -9   8    8.32    1.11
   0  -9   7   15.83    1.30
   0  -9   6    0.11    0.71
   0  -9   5   10.84    1.15
   0  -9   4   80.21    1.84
   0  -9   3    2.56    0.68
   0  -9   2    0.79    0.61
   0   9  -2    1.36    0.64
   0  -9   1  105.82    1.96
   0   9  -1   98.63    1.95
   0  -9   0   68.98    1.63
   0   9   0   61.42    1.58
   0   9   1   13.05    0.92
   0   9   2    6.94    0.81
   0   9   3    1.56    0.57
   0   9   4    0.50    0.52
   0   9   5   25.89    1.12
   0   9   6   14.88    1.00
   0   9   7   35.16    1.26
   0   9   8   75.81    1.61
   0   9   9    1.45    0.48
   0   9  10    0.18    0.43
   0 -10   7  112.49    2.38
   0 -10   6   13.19    1.37
   0 -10   5   10.00    1.23
   0 -10   4    3.73    0.82
   0 -10   3   43.73    1.58
   0 -10   2   40.41    1.46
   0  10  -2   39.14    1.58
   0 -10   1   43.59    1.51
   0  10  -1   40.35    1.50
   0  10   0    5.11    0.75
   0  10   1   20.43    1.06
   0  10   2   24.33    1.18
   0  10   3    1.50    0.68
   0  10   4    1.44    0.67
   0  10   5   38.80    1.41
   0  10   6   19.26    1.21
   0  10   7    1.33    0.67
   0  10   8   24.56    1.23
   0  10   9    4.26    0.67
   0  10  10   14.23    1.01
   0 -11   5   13.73    1.39
   0 -11   4    0.77    0.85
   0 -11   3   68.96    1.95
   0 -11   2    1.68    0.83
   0  11  -2    0.87    0.78
   0  11  -1    0.29    0.76
   0  11   0   50.31    1.61
   0  11   1    0.21    0.70
   0  11   2   11.00    1.05
   0  11   3    3.47    0.80
   0  11   4   12.47    1.15
   0  11   5   58.15    1.70
   0  11   6   -0.18    0.73
   0  11   7    0.85    0.74
   0  11   8    2.81    0.78
   0 -12   3   61.41    2.07
   0  12  -1   21.11    1.52
   0  12   0    3.89    1.04
   0  12   1    0.30    0.91
   0  12   2   28.45    1.48
   0  12   3   10.35    1.10
   0  12   4    7.77    1.09
   0  12   5    0.63    0.86
   0  12   6   10.58    1.29
  -1  12   4    3.51    0.93
  -1  12   3   23.27    1.44
  -1  12   2    6.69    0.96
  -1  12   1    3.74    0.97
  -1  12   0    0.41    0.88
  -1  12  -1    1.24    1.00
  -1  11   7   11.77    1.30
  -1  11   6   16.15    1.26
  -1  11   5   24.58    1.33
  -1  11   4    4.45    0.81
  -1  11   3    5.51    0.85
  -1  11   2    3.36    0.75
  -1  11   1   33.72    1.46
  -1  11   0    0.30    0.79
  -1  11  -1    4.02    0.83
  -1  11  -2    3.79    0.99
   1 -11   3   13.27    1.48
   1 -11   4    4.22    0.98
  -1  10   9    6.05    0.82
  -1  10   8   19.95    1.23
  -1  10   7    0.39    0.65
  -1  10   6   31.95    1.32
  -1  10   5   14.62    1.05
  -1  10   4   17.94    1.04
  -1  10   3   17.58    1.04
  -1  10   2    3.84    0.73
  -1  10   1   63.32    1.69
  -1  10   0    2.87    0.68
  -1  10  -1   52.05    1.65
  -1  10  -2  180.54    2.85
   1 -10   2  184.98    2.74
   1 -10   3   27.67    1.52
   1 -10   5    1.06    0.83
   1 -10   6    0.20    0.86
  -1   9   9   53.27    1.45
  -1   9   8   25.61    1.21
  -1   9   7    1.38    0.61
  -1   9   6    4.03    0.66
  -1   9   5    1.84    0.59
  -1   9   4    6.41    0.79
  -1   9   3    7.51    0.76
  -1   9   2    0.37    0.52
  -1   9   1   44.23    1.33
  -1   9   0    1.55    0.64
  -1   9  -1  130.07    2.28
   1  -9   1  139.55    2.24
  -1   9  -2    2.76    0.76
   1  -9   2    3.82    0.78
  -1   9  -3   17.16    1.31
   1  -9   3   18.32    1.30
   1  -9   4   16.15    1.25
   1  -9   5   -0.10    0.67
   1  -9   6   27.53    1.46
   1  -9   7   41.07    1.59
   1  -9   8    1.83    0.94
  -1   8   9    4.73    0.59
  -1   8   8   42.28    1.27
  -1   8   7    1.50    0.54
  -1   8   6    1.60    0.52
  -1   8   5   19.96    0.91
  -1   8   4  112.77    1.82
  -1   8   3   71.47    1.46
  -1   8   2   37.10    1.16
  -1   8   1   87.62    1.70
  -1   8   0   39.30    1.24
   1  -8   0   41.91    1.39
  -1   8  -1  115.93    2.06
   1  -8   1  121.04    1.98
  -1   8  -2    8.78    1.06
   1  -8   2    9.49    0.83
  -1   8  -3   56.11    1.67
   1  -8   3   57.51    1.50
   1  -8   5   -0.12    0.56
   1  -8   6    7.86    0.95
   1  -8   7    9.21    0.98
   1  -8   8   14.15    1.25
   1  -8   9    5.01    0.99
  -1   7   9   19.75    0.83
  -1   7   8   18.79    0.93
  -1   7   7    0.44    0.46
  -1   7   6   20.03    0.88
  -1   7   5    0.61    0.39
  -1   7   4    8.33    0.73
  -1   7   3   75.52    1.45
  -1   7   2    2.57    0.48
  -1   7   1   82.09    1.60
   1  -7  -1   85.57    1.55
  -1   7   0   16.83    0.98
   1  -7   0   15.96    1.02
  -1   7  -1  111.97    1.89
   1  -7   1  120.83    1.81
  -1   7  -2    0.30    0.52
   1  -7   2    0.68    0.54
  -1   7  -3    6.71    0.73
   1  -7   3    6.79    0.66
  -1   7  -4   76.01    1.78
   1  -7   4   75.82    1.50
   1  -7   5   16.02    0.92
   1  -7   6   -0.39    0.49
   1  -7   7    2.65    0.69
   1  -7   8    3.27    0.69
   1  -7   9   19.37    1.24
   1  -7  10    2.44    0.88
  -1   6   8   11.16    0.75
  -1   6   7   80.67    1.31
  -1   6   6  142.37    1.75
  -1   6   5   83.39    1.34
  -1   6   4   22.69    0.83
  -1   6   3   61.83    1.21
  -1   6   2   65.58    1.27
   1  -6  -2   69.99    1.24
  -1   6   1   30.76    1.04
   1  -6  -1   34.75    1.05
  -1   6   0   26.25    0.99
   1  -6   0   28.33    0.93
  -1   6  -1  398.36    3.57
   1  -6   1  407.04    3.33
  -1   6  -2    4.89    0.59
   1  -6   2    3.97    0.46
  -1   6  -3    1.23    0.61
   1  -6   3    1.14    0.39
  -1   6  -4    2.43    0.69
   1  -6   4    2.08    0.43
   1  -6   5    2.11    0.46
   1  -6   6   12.14    0.79
   1  -6   7    1.29    0.51
   1  -6   8   58.86    1.44
   1  -6   9   19.44    1.10
   1  -6  10   50.71    1.54
   1  -6  11    0.65    0.78
  -1   5   8   66.03    1.01
  -1   5   7  219.17    2.02
  -1   5   6  163.84    1.71
  -1   5   5   87.19    1.24
  -1   5   4   77.90    1.21
  -1   5   3  234.01    2.24
   1  -5  -3  235.26    2.11
  -1   5   2  469.22    3.64
   1  -5  -2  470.41    3.41
  -1   5   1   79.38    1.31
   1  -5  -1   76.14    1.22
  -1   5   0   60.82    1.25
   1  -5   0   63.08    1.08
  -1   5  -1  593.37    4.47
   1  -5   1  593.79    4.13
  -1   5  -2    5.16    0.60
   1  -5   2    5.58    0.47
  -1   5  -3   12.41    0.89
   1  -5   3   12.47    0.66
  -1   5  -4  155.83    2.14
   1  -5   4  147.05    1.79
   1  -5   5  214.13    2.27
   1  -5   6   20.51    0.88
   1  -5   7    3.47    0.55
   1  -5   8   74.73    1.49
   1  -5   9   65.25    1.48
   1  -5  10   38.27    1.29
   1  -5  11    2.19    0.75
  -1   4   8   89.43    1.01
  -1   4   7  168.37    1.54
  -1   4   6   45.05    0.83
  -1   4   5   69.11    0.99
  -1   4   4   15.97    0.62
  -1   4   3  265.56    2.26
   1  -4  -3  257.37    2.05
  -1   4   2  959.86    6.05
   1  -4  -2  960.32    5.82
  -1   4   1  348.31    2.83
   1  -4  -1  353.24    2.64
  -1   4   0    3.21    0.41
   1  -4   0    3.90    0.47
  -1   4  -1  439.37    3.39
   1  -4   1  423.60    3.10
  -1   4  -2  170.37    1.94
   1  -4   2  168.86    1.70
  -1   4  -3   23.65    0.96
   1  -4   3   20.29    0.74
  -1   4  -4    7.17    0.84
   1  -4   4    6.86    0.64
   1  -4   5  310.28    2.72
   1  -4   6   83.57    1.39
   1  -4   7   52.93    1.16
   1  -4   8    8.42    0.76
   1  -4   9   50.00    1.24
   1  -4  10   17.68    1.01
   1  -4  11    4.15    0.69
   1  -4  12    4.80    0.79
  -1   3   7   10.10    0.39
  -1   3   6   17.83    0.51
  -1   3   5  171.00    1.46
  -1   3   4  125.83    1.22
  -1   3   3   69.06    0.92
  -1   3   2  259.56    2.07
   1  -3  -2  266.97    1.99
  -1   3   1   23.02    0.72
   1  -3  -1   21.51    0.52
  -1   3   0    4.60    0.39
   1  -3   0    4.27    0.39
  -1   3  -1  377.55    2.93
   1  -3   1  366.30    2.65
  -1   3  -2  667.13    4.54
   1  -3   2  681.83    4.35
  -1   3  -3  253.15    2.37
   1  -3   3  255.71    2.12
  -1   3  -4  223.72    2.29
   1  -3   4  230.59    2.03
  -1   3  -5  353.11    3.10
   1  -3   5  350.93    2.77
   1  -3   6   36.31    0.91
   1  -3   7  124.34    1.62
   1  -3   8    2.12    0.46
   1  -3   9    0.90    0.47
   1  -3  10   49.84    1.24
   1  -3  11    8.77    0.89
   1  -3  12    3.97    0.67
   1  -3  13    1.62    0.72
  -1   2   6   81.86    0.78
  -1   2   5  500.04    3.56
  -1   2   5  507.59    3.42
  -1   2   4    6.97    0.37
  -1   2   3   87.07    0.90
  -1   2   2  213.28    1.68
  -1   2   1    4.69    0.44
   1  -2  -1    4.51    0.36
  -1   2   0  916.67    5.62
   1  -2   0  895.98    5.34
  -1   2  -1  302.13    2.32
   1  -2   1  286.14    2.06
  -1   2  -2   53.10    0.89
   1  -2   2   55.04    0.77
  -1   2  -3  627.11    4.22
   1  -2   3  618.57    3.94
  -1   2  -4    0.00    0.33
   1  -2   4    0.02    0.23
  -1   2  -5   57.02    1.27
   1  -2   5   50.66    0.88
   1  -2   6   33.73    0.81
   1  -2   7  207.01    1.99
   1  -2   8   12.22    0.72
   1  -2   9    8.79    0.72
   1  -2  10   55.66    1.22
   1  -2  11    8.20    0.91
   1  -2  12    3.06    0.58
  -1   1   3    8.55    0.26
  -1   1   2  119.64    1.05
  -1   1   1   84.46    0.81
  -1   1   0  218.81    1.67
   1  -1   0  217.45    1.56
  -1   1  -1   41.53    0.64
   1  -1   1   39.26    0.53
  -1   1  -2 1866.37   10.78
   1  -1   2 1842.40   10.54
  -1   1  -3  503.27    3.38
   1  -1   3  511.19    3.28
  -1   1  -4   19.77    0.68
   1  -1   4   20.62    0.53
   1  -1   5   20.21    0.55
   1  -1   6  125.17    1.34
   1  -1   7  892.55    5.55
   1  -1   8    0.77    0.35
   1  -1   9   16.77    0.76
   1  -1  10   32.71    0.94
   1  -1  11   42.70    1.09
  -1   0   8  132.47    1.16
  -1   0   7    2.86    0.35
  -1   0   6   54.05    0.61
  -1   0   5  283.02    2.26
  -1   0   5  270.50    2.11
  -1   0   4  132.15    1.31
  -1   0   4  135.43    1.35
  -1   0   2 2005.88   22.06
  -1   0   1   12.77    0.24
  -1   0   0  921.86    6.39
   1   0   1   56.82    0.60
   1   0   2 2054.59   12.20
   1   0   3   47.86    0.65
   1   0   4  421.82    2.81
   1   0   5  134.82    1.26
   1   0   6   72.43    0.92
   1   0   7   95.16    1.09
   1   0   8   67.24    0.98
   1   0   9    8.16    0.58
   1   0  10   14.92    0.73
   1   0  11   33.23    0.97
  -1  -1   9   53.24    0.89
  -1  -1   8  123.52    1.25
  -1  -1   7   61.96    0.81
  -1  -1   6  187.96    1.49
  -1  -1   5   37.76    0.56
  -1  -1   4  129.50    1.09
  -1  -1   3  647.16    4.28
  -1  -1   2  565.14    3.87
  -1  -1   1 1355.82    9.07
   1   1   1  428.02    2.92
   1   1   2 2160.07   13.14
   1   1   3  328.90    2.26
   1   1   4   62.42    0.73
   1   1   5  193.74    1.56
   1   1   6  130.99    1.25
   1   1   7   59.86    0.84
   1   1   8    2.60    0.30
   1   1   9   36.87    0.74
   1   1  10    1.59    0.34
  -1  -2  10    4.08    0.54
  -1  -2   9    6.33    0.73
  -1  -2   8   59.09    0.99
  -1  -2   7   68.81    1.00
  -1  -2   6  169.32    1.55
  -1  -2   5    6.29    0.46
  -1  -2   4  108.28    1.10
  -1  -2   3   47.19    0.71
  -1  -2   2  161.93    1.34
  -1  -2   1   33.68    0.54
   1   2  -1   34.75    0.61
   1   2   0 1430.87    8.55
  -1  -2  -1   39.33    0.57
   1   2   1   39.98    0.60
   1   2   2 1592.24    9.45
   1   2   3  383.84    2.61
   1   2   4   76.69    0.88
   1   2   5 1139.65    6.80
   1   2   6  139.62    1.30
   1   2   7   35.87    0.65
   1   2   8    3.42    0.34
   1   2   9  154.42    1.48
   1   2  10    1.48    0.31
  -1  -3  10    0.24    0.56
  -1  -3   9   20.10    0.92
  -1  -3   8   42.15    1.04
  -1  -3   7   31.96    0.89
  -1  -3   6  203.59    1.91
  -1  -3   5    3.17    0.36
  -1  -3   4  115.80    1.28
   1   3  -4  110.29    1.35
  -1  -3   3   55.66    0.87
   1   3  -3   54.22    0.91
  -1  -3   2  154.49    1.44
   1   3  -2  148.42    1.46
  -1  -3   1   61.81    0.88
   1   3  -1   60.56    0.89
  -1  -3   0  191.05    1.58
   1   3   0  188.80    1.66
  -1  -3  -1  224.53    1.74
   1   3   1  229.38    1.87
  -1  -3  -2   59.55    0.79
   1   3   2   62.70    0.88
   1   3   3  445.51    3.06
   1   3   4  760.03    4.73
   1   3   5  347.85    2.52
   1   3   6  674.74    4.31
   1   3   7   28.21    0.67
   1   3   8    8.71    0.48
   1   3   9  998.47    6.06
   1   3  10   39.95    0.86
  -1  -4  11   14.62    1.10
  -1  -4  10    0.25    0.62
  -1  -4   9    2.40    0.58
  -1  -4   8   11.66    0.90
  -1  -4   7  257.13    2.44
  -1  -4   6   86.72    1.34
  -1  -4   5   26.50    0.85
  -1  -4   4   19.77    0.78
   1   4  -4   17.69    0.89
  -1  -4   3   69.50    1.09
   1   4  -3   70.92    1.20
  -1  -4   2  728.93    4.69
   1   4  -2  730.61    4.87
  -1  -4   1    3.96    0.48
   1   4  -1    3.82    0.37
  -1  -4   0    6.91    0.51
  -1  -4  -1  411.23    2.89
   1   4   1  409.05    3.04
  -1  -4  -2   12.18    0.54
   1   4   2   13.93    0.62
  -1  -4  -3    9.57    0.55
   1   4   3    9.77    0.57
  -1  -4  -4   19.49    0.67
   1   4   4   19.67    0.64
   1   4   5  259.27    2.13
   1   4   6  448.88    3.16
   1   4   7  276.25    2.24
   1   4   8    0.96    0.31
   1   4   9  359.37    2.70
  -1  -5  12   33.07    1.47
  -1  -5  11    9.48    1.14
  -1  -5  10   72.24    1.61
  -1  -5   9  168.21    2.25
  -1  -5   8  198.07    2.34
  -1  -5   7   19.22    1.02
  -1  -5   6  132.74    1.79
  -1  -5   5  123.22    1.69
  -1  -5   4   32.09    0.98
   1   5  -4   31.71    1.10
  -1  -5   3  237.89    2.27
   1   5  -3  234.37    2.45
  -1  -5   2  128.36    1.56
   1   5  -2  128.35    1.71
  -1  -5   1    0.47    0.36
   1   5  -1    0.58    0.32
  -1  -5   0    7.95    0.67
   1   5   0    9.13    0.63
  -1  -5  -1  439.40    3.19
   1   5   1  418.75    3.28
  -1  -5  -2  308.99    2.45
   1   5   2  308.77    2.64
  -1  -5  -3  584.01    3.88
   1   5   3  581.48    4.08
  -1  -5  -4  369.98    2.77
   1   5   4  391.29    3.04
   1   5   5  186.70    1.88
   1   5   6  254.63    2.23
   1   5   7   17.20    0.64
   1   5   8   27.57    0.81
   1   5   9    4.90    0.45
   1   5  10   62.16    1.08
  -1  -6  11   21.51    1.35
  -1  -6  10    9.58    1.10
  -1  -6   9  278.76    3.06
  -1  -6   8  160.53    2.24
  -1  -6   7   11.14    0.96
  -1  -6   6  213.98    2.47
  -1  -6   5   61.48    1.36
  -1  -6   4  176.48    2.07
  -1  -6   3   73.48    1.32
   1   6  -3   79.65    1.56
  -1  -6   2  214.40    2.21
   1   6  -2  212.81    2.41
  -1  -6   1    1.25    0.39
   1   6  -1    0.75    0.37
  -1  -6   0   20.10    0.87
   1   6   0   20.68    0.88
  -1  -6  -1   35.01    0.98
   1   6   1   36.62    0.99
  -1  -6  -2   28.48    0.87
   1   6   2   29.48    0.91
  -1  -6  -3    3.22    0.38
   1   6   3    3.61    0.44
   1   6   4   26.25    0.90
   1   6   5   68.37    1.24
   1   6   6  139.60    1.71
   1   6   7    0.57    0.29
   1   6   8   13.13    0.65
   1   6   9    0.99    0.37
   1   6  10  147.93    1.74
  -1  -7  10    6.66    0.93
  -1  -7   9   37.72    1.41
  -1  -7   8  145.88    2.25
  -1  -7   7   27.36    1.20
  -1  -7   6  202.61    2.49
  -1  -7   5  298.18    3.06
  -1  -7   4   45.16    1.24
  -1  -7   3   98.14    1.65
   1   7  -3   95.16    1.82
  -1  -7   2  166.56    2.07
   1   7  -2  163.62    2.20
  -1  -7   1   34.24    1.10
   1   7  -1   36.10    1.17
  -1  -7   0  220.01    2.36
   1   7   0  216.23    2.42
  -1  -7  -1    2.16    0.46
   1   7   1    2.29    0.46
  -1  -7  -2  164.56    1.95
   1   7   2  150.63    1.99
  -1  -7  -3  110.21    1.50
   1   7   3  108.97    1.70
   1   7   4   12.35    0.85
   1   7   5    0.68    0.42
   1   7   6   33.40    1.02
   1   7   7  115.21    1.59
   1   7   8   33.01    0.91
   1   7   9    1.85    0.39
   1   7  10   45.37    1.10
  -1  -8   9   17.88    1.31
  -1  -8   8   55.94    1.60
  -1  -8   7    0.34    0.68
  -1  -8   6    8.48    1.02
  -1  -8   5  387.22    3.71
  -1  -8   4    3.34    0.67
  -1  -8   3  190.63    2.41
   1   8  -3  211.85    2.71
  -1  -8   2  315.97    3.15
   1   8  -2  308.63    3.29
  -1  -8   1   32.67    1.16
   1   8  -1   30.70    1.18
  -1  -8   0  370.57    3.42
   1   8   0  364.04    3.55
  -1  -8  -1    0.78    0.49
   1   8   1    0.87    0.46
  -1  -8  -2    1.03    0.48
   1   8   2    0.60    0.52
   1   8   3  188.22    2.37
   1   8   4   24.14    1.01
   1   8   5   13.82    0.94
   1   8   6   21.78    0.98
   1   8   7   27.69    1.00
   1   8   8   10.86    0.75
   1   8   9    0.82    0.44
   1   8  10    4.93    0.57
  -1  -9   8   20.01    1.38
  -1  -9   7    0.75    0.77
  -1  -9   6    3.46    0.78
  -1  -9   5  173.13    2.55
  -1  -9   4   10.62    1.07
  -1  -9   3   73.04    1.67
  -1  -9   2   36.22    1.33
   1   9  -2   40.25    1.48
  -1  -9   1  469.14    4.22
   1   9  -1  439.80    4.28
  -1  -9   0  545.17    4.57
   1   9   0  532.67    4.78
  -1  -9  -1  743.18    5.58
   1   9   1  707.60    5.75
   1   9   3   33.57    1.24
   1   9   4  136.56    2.12
   1   9   5   16.02    1.02
   1   9   6   20.28    1.06
   1   9   7   91.65    1.72
   1   9   8   33.96    1.11
   1   9   9    7.46    0.76
   1   9  10    0.47    0.45
  -1 -10   7   16.15    1.38
  -1 -10   6   34.74    1.55
  -1 -10   5   -0.29    0.72
  -1 -10   4    6.31    0.86
  -1 -10   3   18.20    1.24
  -1 -10   2    5.07    0.85
   1  10  -2    4.02    0.88
  -1 -10   1   90.35    1.89
   1  10  -1   88.04    2.01
  -1 -10   0   16.97    1.17
   1  10   0   16.42    1.13
   1  10   1    0.49    0.70
   1  10   2   44.31    1.42
   1  10   3    1.28    0.62
   1  10   4  252.03    3.09
   1  10   5   38.63    1.38
   1  10   6   -0.11    0.61
   1  10   7  113.82    2.03
   1  10   8    0.33    0.53
   1  10   9   23.98    1.06
   1  10  10    1.58    0.56
  -1 -11   6   72.06    2.04
  -1 -11   5    1.56    0.95
  -1 -11   4    2.50    0.92
  -1 -11   3   16.91    1.30
  -1 -11   2   22.28    1.41
  -1 -11   1   21.32    1.39
   1  11  -1   21.56    1.42
   1  11   0   61.36    1.78
   1  11   1   21.31    1.30
   1  11   2   -0.05    0.71
   1  11   3   33.13    1.37
   1  11   4   44.95    1.59
   1  11   5    1.75    0.77
   1  11   6    0.53    0.72
   1  11   7   11.61    1.14
   1  11   8   47.63    1.51
   1  11   9   14.18    1.07
  -1 -12   4    7.19    1.17
  -1 -12   3   49.25    1.88
  -1 -12   2    8.54    1.16
   1  12  -1   17.14    1.41
   1  12   0    0.61    0.94
   1  12   1   34.78    1.66
   1  12   2   52.35    1.78
   1  12   3    3.05    0.95
   1  12   4    9.29    1.07
   1  12   5    0.28    0.81
   1  12   6    0.44    0.82
   1  12   7    7.69    0.97
   1  13   0    0.66    1.04
   1  13   1   22.20    1.66
   1  13   2   30.93    1.72
   1  13   3    9.26    1.24
   1  13   4   12.23    1.39
  -2  11   6  131.48    2.48
  -2  11   5    3.48    0.80
  -2  11   4    0.38    0.66
  -2  11   3    6.07    0.85
  -2  11   2   13.24    1.18
  -2  11   1   23.48    1.29
  -2  11   0    1.69    0.75
  -2  11  -1   32.46    1.55
  -2  11  -2    6.20    1.12
  -2  10   8    2.15    0.76
  -2  10   7    5.33    0.81
  -2  10   6   42.50    1.42
  -2  10   5    4.12    0.72
  -2  10   4    3.96    0.71
  -2  10   3    8.04    0.93
  -2  10   2   50.53    1.54
  -2  10   1   11.47    1.02
  -2  10   0    2.02    0.72
  -2  10  -1    0.36    0.75
  -2  10  -2   22.68    1.39
   2 -10   3    5.34    0.95
   2 -10   4    1.61    0.93
   2 -10   5    0.98    0.86
  -2   9   9   54.57    1.54
  -2   9   8    3.41    0.71
  -2   9   7    0.40    0.57
  -2   9   6    9.16    0.89
  -2   9   5   30.75    1.20
  -2   9   4    3.81    0.66
  -2   9   3    8.34    0.89
  -2   9   2   40.89    1.36
  -2   9   1   49.31    1.49
  -2   9   0   10.14    1.06
  -2   9  -1   95.74    2.07
  -2   9  -2   29.41    1.48
   2  -9   2   31.87    1.45
  -2   9  -3  156.52    2.74
   2  -9   4   12.29    1.24
   2  -9   5   17.64    1.23
   2  -9   6   36.13    1.56
   2  -9   7    0.15    0.88
  -2   8   8    2.07    0.61
  -2   8   7   17.63    0.95
  -2   8   6    0.49    0.47
  -2   8   5    9.33    0.82
  -2   8   4  116.11    1.92
  -2   8   3    1.49    0.54
  -2   8   2    0.61    0.51
  -2   8   1    3.66    0.67
  -2   8   0   12.17    1.04
  -2   8  -1   14.12    1.06
   2  -8   1   16.14    1.13
  -2   8  -2    4.94    0.87
   2  -8   2    4.09    0.64
  -2   8  -3   15.70    1.20
   2  -8   3   18.21    1.09
   2  -8   4   12.25    0.98
   2  -8   5   -0.23    0.62
   2  -8   6   12.75    1.10
   2  -8   7    6.74    0.83
   2  -8   8   10.22    1.17
  -2   7   8    0.79    0.51
  -2   7   7   20.82    0.89
  -2   7   6    3.44    0.51
  -2   7   5   81.84    1.48
  -2   7   4  298.87    3.00
  -2   7   3   13.39    0.87
  -2   7   2    0.58    0.47
  -2   7   1   16.90    1.02
  -2   7   0  137.70    2.12
   2  -7   0  149.08    2.04
  -2   7  -1   54.75    1.49
   2  -7   1   64.40    1.41
  -2   7  -2    0.81    0.61
   2  -7   2    1.20    0.45
  -2   7  -3   43.27    1.50
   2  -7   3   41.24    1.21
  -2   7  -4    0.84    0.81
   2  -7   4    0.48    0.43
   2  -7   5   21.60    1.02
   2  -7   6   15.95    0.99
   2  -7   7    3.78    0.71
   2  -7   8   62.11    1.60
   2  -7   9    0.79    0.67
  -2   6   8   43.72    1.02
  -2   6   7    4.93    0.49
  -2   6   6   93.97    1.45
  -2   6   5   44.58    1.07
  -2   6   4   34.49    1.04
  -2   6   3    3.12    0.52
  -2   6   2   44.62    1.17
  -2   6   1   75.68    1.49
   2  -6  -1   81.67    1.36
  -2   6   0  427.60    3.82
   2  -6   0  421.50    3.44
  -2   6  -1  138.98    2.04
   2  -6   1  139.23    1.79
  -2   6  -2   16.95    1.02
   2  -6   2   17.90    0.87
  -2   6  -3   27.25    1.23
   2  -6   3   27.60    0.93
  -2   6  -4   19.76    1.19
   2  -6   4   19.57    0.89
   2  -6   5   31.49    1.06
   2  -6   6   20.02    0.92
   2  -6   7   14.72    0.89
   2  -6   8   69.87    1.58
   2  -6   9    0.38    0.60
   2  -6  10    7.09    0.84
  -2   5   7    1.92    0.36
  -2   5   6   32.26    0.83
  -2   5   5    2.25    0.39
  -2   5   4   10.82    0.74
  -2   5   3   74.57    1.30
  -2   5   2   49.88    1.14
   2  -5  -2   50.46    1.01
  -2   5   1  187.56    2.15
   2  -5  -1  184.27    1.89
  -2   5   0  152.76    1.97
   2  -5   0  166.89    1.82
  -2   5  -1    6.69    0.68
   2  -5   1    6.65    0.66
  -2   5  -2   14.57    1.02
   2  -5   2   14.73    0.78
  -2   5  -3    2.49    0.57
   2  -5   3    2.44    0.42
  -2   5  -4    7.92    0.93
   2  -5   4    7.50    0.77
   2  -5   5  174.14    2.13
   2  -5   6   72.16    1.48
   2  -5   7   18.02    0.89
   2  -5   8   34.03    1.11
   2  -5   9    2.25    0.62
   2  -5  10    9.65    0.95
   2  -5  11   72.43    1.71
  -2   4   7  463.28    3.24
  -2   4   6   47.16    0.85
  -2   4   5   55.23    0.98
  -2   4   4   61.18    1.06
  -2   4   3   59.01    1.07
  -2   4   2  337.40    2.80
   2  -4  -2  337.93    2.57
  -2   4   1    1.96    0.40
   2  -4  -1    2.04    0.33
  -2   4   0   72.77    1.31
   2  -4   0   74.87    1.11
  -2   4  -1   32.54    1.02
   2  -4   1   31.89    0.85
  -2   4  -2    1.37    0.48
   2  -4   2    0.77    0.34
  -2   4  -3    0.53    0.49
   2  -4   3    1.08    0.34
  -2   4  -4  153.05    2.11
   2  -4   4  156.39    1.81
  -2   4  -5   95.97    1.80
   2  -4   5   94.15    1.45
   2  -4   6    7.83    0.77
   2  -4   7    2.24    0.53
   2  -4   8   18.72    0.93
   2  -4   9   30.39    1.17
   2  -4  10   39.68    1.33
   2  -4  11    3.74    0.72
   2  -4  12   38.20    1.45
  -2   3   7    5.17    0.44
  -2   3   6   98.68    1.05
  -2   3   5  184.58    1.63
  -2   3   4    0.72    0.26
  -2   3   3  148.79    1.54
  -2   3   2   48.59    0.90
   2  -3  -2   51.84    0.80
  -2   3   1    4.52    0.41
   2  -3  -1    4.47    0.51
  -2   3   0  183.13    1.84
   2  -3   0  186.93    1.69
  -2   3  -1   33.55    0.87
   2  -3   1   32.32    0.76
  -2   3  -2  237.01    2.31
   2  -3   2  233.23    2.05
  -2   3  -3  366.24    3.13
   2  -3   3  378.34    2.91
  -2   3  -4    2.48    0.50
   2  -3   4    1.51    0.34
  -2   3  -5    8.14    0.94
   2  -3   5   10.97    0.70
   2  -3   6    7.23    0.71
   2  -3   7   65.89    1.27
   2  -3   8    9.03    0.75
   2  -3   9   24.73    0.98
   2  -3  10   34.63    1.19
   2  -3  11   -0.31    0.59
   2  -3  12    5.55    0.77
  -2   2   6  193.15    1.55
  -2   2   5    9.79    0.44
  -2   2   4   17.56    0.53
  -2   2   3   56.40    0.79
  -2   2   2    4.58    0.38
  -2   2   1   98.76    1.13
   2  -2  -1   91.82    0.99
  -2   2   0  372.42    2.78
   2  -2   0  374.99    2.60
  -2   2  -1   41.58    0.83
   2  -2   1   42.42    0.73
  -2   2  -2  226.64    2.08
   2  -2   2  238.52    1.97
  -2   2  -3  940.24    6.03
   2  -2   3  911.56    5.63
  -2   2  -4   91.03    1.39
   2  -2   4   90.94    1.22
  -2   2  -5   44.10    1.13
   2  -2   5   42.40    0.90
   2  -2   6    1.14    0.38
   2  -2   7  212.30    2.15
   2  -2   8   47.01    1.08
   2  -2   9    0.32    0.45
   2  -2  10   17.54    0.96
   2  -2  11    2.43    0.57
   2  -2  12   -0.26    0.56
   2  -2  13    1.97    0.72
  -2   1   4  229.12    1.67
  -2   1   4  206.15    1.61
  -2   1   3    3.22    0.33
  -2   1   2  261.53    1.93
  -2   1   1  193.28    1.59
  -2   1   0   19.51    0.55
   2  -1   0   27.72    0.52
  -2   1  -1  158.51    1.52
   2  -1   1  169.95    1.43
  -2   1  -2 2869.53   15.95
   2  -1   2 2813.29   15.51
  -2   1  -3   67.72    1.11
   2  -1   3   63.07    0.87
  -2   1  -4  349.04    2.83
   2  -1   4  345.62    2.57
  -2   1  -5   19.56    0.88
   2  -1   5   24.39    0.65
   2  -1   6   79.02    1.12
   2  -1   7  737.50    4.90
   2  -1   8   71.32    1.20
   2  -1   9   66.98    1.20
   2  -1  10   35.72    1.04
   2  -1  11   61.94    1.35
   2  -1  12    4.60    0.66
   2  -1  13    0.82    0.62
  -2   0   4    0.81    0.12
  -2   0   4    0.35    0.12
  -2   0   3  439.83    3.07
  -2   0   2  153.55    1.24
  -2   0   1  569.00    3.67
  -2   0   0  484.92    3.17
   2   0   0  501.78    3.19
  -2   0  -1 1235.81    7.27
   2   0   1 1257.19    7.32
  -2   0  -2 2347.88   13.21
   2   0   2 2369.93   13.26
  -2   0  -3   21.95    0.70
   2   0   3   23.16    0.61
  -2   0  -4   39.31    0.91
   2   0   4   37.84    0.73
  -2   0  -5    4.78    0.44
   2   0   5    3.54    0.33
   2   0   6  358.73    2.72
   2   0   7   56.83    0.96
   2   0   8   65.80    1.06
   2   0   9    4.29    0.42
   2   0  10   11.03    0.74
   2   0  11  160.60    1.93
   2   0  12   37.20    1.15
  -2  -1   7   20.93    0.50
  -2  -1   6    0.90    0.20
  -2  -1   5    8.78    0.37
  -2  -1   5    8.86    0.48
  -2  -1   4  608.80    3.94
  -2  -1   3   64.23    0.69
  -2  -1   2  142.42    1.17
  -2  -1   1  149.43    1.22
  -2  -1   0  211.96    1.60
   2   1   0  231.25    1.72
  -2  -1  -1 3194.02   17.97
   2   1   1 3269.59   18.39
  -2  -1  -2  120.04    1.18
   2   1   2  123.36    1.17
  -2  -1  -3   95.96    1.09
   2   1   3  102.34    1.06
  -2  -1  -4    4.23    0.34
   2   1   4    3.48    0.36
  -2  -1  -5    7.23    0.76
   2   1   5    9.66    0.45
   2   1   5    8.85    0.52
   2   1   6    3.07    0.33
   2   1   7   81.37    1.12
   2   1   8   31.62    0.79
   2   1   9    8.84    0.55
   2   1  10    0.57    0.34
   2   1  11  108.23    1.47
   2   1  12    2.66    0.53
  -2  -2   8  113.75    1.29
  -2  -2   7  121.56    1.29
  -2  -2   6   66.14    0.90
  -2  -2   5   23.44    0.59
  -2  -2   4  257.29    1.93
  -2  -2   3  106.63    1.03
  -2  -2   2  142.52    1.23
  -2  -2   1  378.21    2.56
   2   2  -1  400.92    2.71
  -2  -2   0  324.73    2.26
   2   2   0  310.83    2.22
  -2  -2  -1  258.36    1.92
   2   2   1  254.23    1.93
  -2  -2  -2    4.02    0.41
   2   2   2    4.23    0.45
  -2  -2  -3   89.94    1.01
   2   2   3   99.30    1.08
  -2  -2  -4  511.87    3.42
   2   2   4  523.56    3.49
   2   2   5   47.62    0.79
   2   2   6   14.32    0.51
   2   2   7    1.67    0.27
   2   2   8   57.59    1.00
   2   2   9   95.95    1.30
   2   2  10    0.25    0.32
   2   2  11   61.21    1.08
  -2  -3   9    1.86    0.48
  -2  -3   8    1.18    0.42
  -2  -3   7  244.03    2.15
  -2  -3   6    2.21    0.37
  -2  -3   5  249.38    2.08
  -2  -3   4  712.77    4.53
  -2  -3   3    1.12    0.27
   2   3  -3    1.30    0.32
  -2  -3   2  651.36    4.13
   2   3  -2  613.96    4.02
  -2  -3   1   31.89    0.64
   2   3  -1   33.22    0.74
  -2  -3   0  379.53    2.64
   2   3   0  367.02    2.63
  -2  -3  -1  577.46    3.70
   2   3   1  551.03    3.64
  -2  -3  -2   25.78    0.65
   2   3   2   28.02    0.63
  -2  -3  -3   11.94    0.57
   2   3   3   11.47    0.55
  -2  -3  -4    0.94    0.26
   2   3   4    0.88    0.26
  -2  -3  -5    0.00    0.28
   2   3   5    0.54    0.25
   2   3   6   27.51    0.71
   2   3   7   58.93    0.94
   2   3   8  261.37    2.23
   2   3   9    7.33    0.56
   2   3  10    0.99    0.38
   2   3  11   52.34    1.04
  -2  -4  10    6.74    0.72
  -2  -4   9   14.61    0.92
  -2  -4   8   16.46    0.89
  -2  -4   7  460.65    3.53
  -2  -4   6   26.85    0.88
  -2  -4   5   44.24    0.96
  -2  -4   4  197.68    1.90
   2   4  -4  203.78    2.10
  -2  -4   3   21.92    0.72
   2   4  -3   21.15    0.87
  -2  -4   2 1023.45    6.23
   2   4  -2 1071.86    6.63
  -2  -4   1    9.24    0.51
   2   4  -1    9.49    0.60
  -2  -4   0  189.26    1.69
   2   4   0  188.44    1.83
  -2  -4  -1  957.59    5.80
   2   4   1  949.81    5.92
  -2  -4  -2  266.95    2.11
   2   4   2  271.23    2.26
  -2  -4  -3   36.88    0.80
   2   4   3   36.01    0.77
  -2  -4  -4   38.51    0.84
   2   4   4   37.34    0.79
  -2  -4  -5  611.73    3.99
   2   4   5  620.87    4.18
   2   4   6    1.23    0.32
   2   4   7   41.28    0.89
   2   4   8   80.66    1.21
   2   4   9   26.23    0.76
   2   4  10  157.95    1.70
   2   4  11    0.58    0.42
   2   4  11    0.27    0.34
  -2  -5  11   12.15    1.14
  -2  -5  10   23.14    1.14
  -2  -5   9   16.45    1.02
  -2  -5   8  126.32    1.83
  -2  -5   7   11.53    0.84
  -2  -5   6    9.70    0.80
  -2  -5   5  169.01    1.93
  -2  -5   4    2.70    0.43
  -2  -5   3  213.86    2.10
   2   5  -3  219.23    2.31
  -2  -5   1  502.96    3.61
   2   5  -1  507.43    3.81
  -2  -5   0  321.49    2.58
   2   5   0  312.77    2.72
  -2  -5  -1   98.26    1.26
   2   5   1  103.49    1.44
  -2  -5  -2  558.48    3.82
   2   5   2  559.47    4.02
  -2  -5  -3   36.69    0.87
   2   5   3   38.21    0.91
  -2  -5  -4   83.25    1.24
   2   5   4   85.89    1.22
   2   5   5   86.98    1.25
   2   5   6    4.82    0.56
   2   5   7  151.00    1.70
   2   5   8    0.31    0.33
   2   5   9    2.63    0.40
   2   5  10   19.77    0.74
   2   5  11    9.54    0.66
  -2  -6  11    8.57    0.95
  -2  -6  10   40.36    1.41
  -2  -6   9   59.25    1.51
  -2  -6   8   46.40    1.33
  -2  -6   7    5.85    0.69
  -2  -6   6   18.22    0.96
  -2  -6   5  178.47    2.12
  -2  -6   4   13.48    0.86
  -2  -6   3    0.01    0.39
   2   6  -3    0.30    0.50
  -2  -6   2  126.97    1.68
   2   6  -2  124.20    1.83
  -2  -6   1   28.67    0.87
   2   6  -1   26.84    1.00
  -2  -6   0    6.33    0.68
   2   6   0    5.97    0.72
  -2  -6  -1   19.68    0.74
   2   6   1   22.58    0.88
  -2  -6  -2  305.54    2.61
   2   6   2  296.21    2.75
  -2  -6  -3   86.75    1.32
   2   6   3   87.06    1.38
  -2  -6  -4    7.09    0.55
   2   6   4    5.88    0.64
   2   6   5  320.17    2.80
   2   6   6   33.53    0.89
   2   6   7   56.06    1.06
   2   6   8    9.77    0.71
   2   6   9   17.41    0.80
   2   6  10   62.07    1.18
   2   6  11    0.77    0.40
  -2  -7  10    1.31    0.82
  -2  -7   9   16.99    1.20
  -2  -7   8    1.33    0.71
  -2  -7   7    0.23    0.60
  -2  -7   6    2.83    0.63
  -2  -7   5   57.25    1.34
  -2  -7   4   -0.04    0.50
  -2  -7   3    8.14    0.87
   2   7  -3    7.16    0.87
  -2  -7   2   70.40    1.36
   2   7  -2   75.44    1.58
  -2  -7   1   35.15    1.03
   2   7  -1   35.95    1.18
  -2  -7   0   99.61    1.56
   2   7   0  102.91    1.70
  -2  -7  -1   30.21    0.96
   2   7   1   30.31    1.07
  -2  -7  -2  164.23    1.92
   2   7   2  163.91    2.10
  -2  -7  -3   50.40    1.11
   2   7   3   47.25    1.18
   2   7   4    3.33    0.47
   2   7   5   16.75    0.82
   2   7   6   11.22    0.68
   2   7   7   59.72    1.22
   2   7   8    1.97    0.42
   2   7   9   28.06    0.95
   2   7  10   35.70    1.02
   2   7  11   10.60    0.80
  -2  -8  10    4.22    0.98
  -2  -8   9    0.71    0.81
  -2  -8   8   43.06    1.49
  -2  -8   7   24.57    1.23
  -2  -8   6   -0.90    0.61
  -2  -8   5   15.56    1.05
  -2  -8   4   35.46    1.20
  -2  -8   3   38.75    1.27
  -2  -8   2   -0.15    0.49
   2   8  -2   -0.12    0.59
  -2  -8   1   43.88    1.24
  -2  -8   0   31.75    1.08
   2   8   0   31.47    1.14
  -2  -8  -1  113.34    1.71
   2   8   1  108.63    1.82
  -2  -8  -2  108.43    1.67
   2   8   2  108.19    1.80
   2   8   3    4.73    0.60
   2   8   4  118.91    1.88
   2   8   5    0.95    0.46
   2   8   6   33.33    1.03
   2   8   7   96.15    1.61
   2   8   8   17.73    0.84
   2   8   9    4.01    0.55
   2   8  10    5.43    0.64
   2   8  11    5.75    0.65
  -2  -9   9    3.79    0.99
  -2  -9   8   20.61    1.35
  -2  -9   7    0.39    0.78
  -2  -9   6    0.33    0.75
  -2  -9   5   71.45    1.71
  -2  -9   4    9.48    1.06
  -2  -9   3  193.74    2.59
  -2  -9   2    9.20    0.91
   2   9  -2   10.06    1.06
  -2  -9   1    1.20    0.57
   2   9  -1    1.69    0.71
  -2  -9   0  257.56    2.86
   2   9   0  253.77    3.08
  -2  -9  -1  246.14    2.75
   2   9   1  230.31    2.85
  -2  -9  -2   55.12    1.39
   2   9   2   52.58    1.47
   2   9   3   75.30    1.61
   2   9   4   54.34    1.39
   2   9   5    0.70    0.52
   2   9   6    1.23    0.51
   2   9   7   45.27    1.24
   2   9   8    0.40    0.44
   2   9   9   26.84    1.02
   2   9  10    0.98    0.55
   2   9  11   15.66    0.97
  -2 -10   7    0.04    0.85
  -2 -10   6    5.44    0.93
  -2 -10   5    2.12    0.81
  -2 -10   4   40.71    1.50
  -2 -10   3  151.29    2.42
  -2 -10   2    3.75    0.72
  -2 -10   1   31.20    1.31
   2  10  -1   30.40    1.45
   2  10   0    2.49    0.81
  -2 -10  -1  190.78    2.54
   2  10   1  192.16    2.72
   2  10   2   26.70    1.30
   2  10   3   45.56    1.48
   2  10   4   74.78    1.70
   2  10   5   23.05    1.09
   2  10   6   12.91    0.96
   2  10   7   52.13    1.41
   2  10   8   20.41    1.04
   2  10   9   31.08    1.18
   2  10  10    5.32    0.68
  -2 -11   6   22.92    1.54
  -2 -11   5    9.14    1.09
  -2 -11   4    0.56    0.83
  -2 -11   3    5.18    0.95
  -2 -11   2    0.56    0.72
  -2 -11   1   13.78    1.15
   2  11  -1   11.49    1.30
   2  11   0   88.60    2.05
   2  11   1  122.65    2.36
   2  11   2   10.82    1.13
   2  11   3   13.12    1.16
   2  11   4  224.42    3.05
   2  11   5    1.61    0.72
   2  11   6   87.93    1.94
   2  11   7   35.69    1.33
   2  11   8   11.08    0.98
   2  11   9   60.93    1.58
  -2 -12   4    0.59    0.92
  -2 -12   3   -0.20    0.86
  -2 -12   2   10.96    1.21
  -2 -12   1   10.21    1.16
   2  12   0    1.46    0.93
   2  12   1   21.30    1.46
   2  12   2    1.13    0.79
   2  12   3    2.46    0.90
   2  12   4  107.95    2.32
   2  12   5   59.41    1.82
   2  12   6   82.48    2.04
   2  12   7   44.58    1.54
   2  12   8   42.14    1.51
  -2 -13   2   76.90    2.17
   2  13   0    0.26    0.99
   2  13   1   20.15    1.58
   2  13   2    0.40    0.93
   2  13   3    8.16    1.15
   2  13   4    4.61    0.99
   2  13   5   15.89    1.41
  -3  11   2   39.28    1.63
  -3  11   1    0.66    0.80
  -3  11   0    0.81    0.80
  -3  11  -1   39.29    1.73
  -3  10   7   18.56    1.22
  -3  10   6   71.24    1.81
  -3  10   5   10.51    1.04
  -3  10   4   47.74    1.53
  -3  10   3    0.24    0.66
  -3  10   2    9.12    1.05
  -3  10   1   10.98    1.11
  -3  10   0    3.33    0.91
  -3  10  -1   18.34    1.35
  -3  10  -2    3.24    1.03
  -3   9   8    0.30    0.66
  -3   9   7   -0.47    0.54
  -3   9   6   40.49    1.39
  -3   9   5   69.57    1.64
  -3   9   4   19.85    1.06
  -3   9   3   21.73    1.19
  -3   9   2  119.12    2.24
  -3   9   1   15.35    1.14
  -3   9   0   32.11    1.43
  -3   9  -1   14.49    1.23
  -3   9  -2    5.56    1.07
  -3   9  -3  211.61    3.30
   3  -9   3  210.89    2.95
   3  -9   4    1.34    0.70
   3  -9   5   10.38    1.23
   3  -9   6   10.13    1.13
  -3   8   8   15.49    1.00
  -3   8   7    0.44    0.51
  -3   8   6   -0.07    0.49
  -3   8   5   64.62    1.50
  -3   8   4    0.26    0.53
  -3   8   3    0.03    0.57
  -3   8   2  120.41    2.13
  -3   8   1    4.11    0.76
  -3   8   0   75.75    1.84
  -3   8  -1   54.06    1.62
  -3   8  -2   69.05    1.85
   3  -8   2   73.48    1.73
  -3   8  -3  181.13    2.94
   3  -8   3  191.34    2.62
   3  -8   4   -0.01    0.54
   3  -8   5    1.03    0.66
   3  -8   6   11.89    1.11
   3  -8   7   42.45    1.55
   3  -8   8   10.04    1.20
  -3   7   8   60.26    1.31
  -3   7   7    5.00    0.61
  -3   7   6    9.53    0.82
  -3   7   5  109.33    1.81
  -3   7   4    0.96    0.54
  -3   7   3  139.55    2.13
  -3   7   2    1.08    0.55
  -3   7   1   72.40    1.64
  -3   7   0   56.41    1.52
  -3   7  -1   70.67    1.70
   3  -7   1   79.61    1.56
  -3   7  -2    1.88    0.80
   3  -7   2    0.85    0.47
  -3   7  -3   80.96    1.92
  -3   7  -4   32.11    1.59
   3  -7   4   31.87    1.17
   3  -7   5    2.06    0.55
   3  -7   6    6.57    0.79
   3  -7   7   60.34    1.61
   3  -7   8   16.49    1.13
   3  -7   9    5.86    0.86
  -3   6   7   20.72    0.87
  -3   6   6   18.36    0.89
  -3   6   5  157.51    2.03
  -3   6   4   25.04    1.01
  -3   6   3   28.57    1.11
  -3   6   2   44.92    1.29
  -3   6   1  156.28    2.23
  -3   6   0  188.59    2.52
   3  -6   0  197.37    2.26
  -3   6  -1    2.26    0.72
   3  -6   1    1.64    0.45
  -3   6  -2    0.78    0.69
   3  -6   2    0.99    0.47
  -3   6  -3    0.55    0.64
   3  -6   3    0.65    0.51
  -3   6  -4  121.23    2.24
   3  -6   4  126.95    1.93
   3  -6   5    1.42    0.50
   3  -6   6   47.29    1.34
   3  -6   7  187.48    2.56
   3  -6   8   11.48    1.02
   3  -6   9    9.16    1.04
   3  -6  10   13.07    1.17
  -3   5   7   62.11    1.14
  -3   5   6    7.79    0.76
  -3   5   5   45.98    1.11
  -3   5   4    0.56    0.41
  -3   5   3   19.90    0.95
  -3   5   2    1.75    0.46
  -3   5   1  292.87    2.96
  -3   5   0  372.04    3.51
   3  -5   0  373.78    3.12
  -3   5  -1   80.37    1.63
   3  -5   1   85.22    1.49
  -3   5  -2    6.09    0.69
   3  -5   2    6.91    0.77
  -3   5  -3   12.76    1.06
   3  -5   3   13.52    0.83
  -3   5  -4  116.42    2.09
   3  -5   4  123.03    1.80
   3  -5   5    3.83    0.56
   3  -5   6   16.59    0.99
   3  -5   7   24.14    1.04
   3  -5   8    1.41    0.62
   3  -5   9   39.74    1.38
   3  -5  10    2.80    0.74
  -3   4   7   83.62    1.15
  -3   4   6  164.72    1.75
  -3   4   5   32.75    0.89
  -3   4   4   55.24    1.12
  -3   4   3  176.15    1.98
  -3   4   2    4.27    0.47
  -3   4   1   17.56    0.88
   3  -4  -1   21.48    0.84
  -3   4   0   20.75    0.87
   3  -4   0   20.61    0.78
  -3   4  -1    7.40    0.63
   3  -4   1    6.68    0.63
  -3   4  -2   64.93    1.42
   3  -4   2   63.99    1.17
  -3   4  -3    3.79    0.56
   3  -4   3    6.16    0.67
  -3   4  -4  107.44    1.89
   3  -4   4  108.29    1.60
  -3   4  -5  213.21    2.68
   3  -4   5  218.61    2.40
   3  -4   6    7.82    0.86
   3  -4   7    0.04    0.49
   3  -4   8   29.11    1.07
   3  -4   9   65.54    1.52
   3  -4  10   24.94    1.20
   3  -4  11    2.41    0.79
  -3   3   6  246.01    2.03
  -3   3   5    1.84    0.36
  -3   3   4   15.99    0.71
  -3   3   3  155.08    1.65
  -3   3   2   87.86    1.28
   3  -3  -2   77.16    1.09
  -3   3   1  180.29    1.94
   3  -3  -1  181.08    1.71
  -3   3   0    9.79    0.70
   3  -3   0   11.89    0.63
  -3   3  -1  195.59    2.13
   3  -3   1  202.21    1.95
  -3   3  -2   31.04    1.00
   3  -3   2   31.80    0.87
  -3   3  -3  109.03    1.67
   3  -3   3  122.12    1.54
  -3   3  -4    6.86    0.78
   3  -3   4    4.31    0.49
  -3   3  -5    0.18    0.48
   3  -3   5    0.29    0.41
   3  -3   6    7.49    0.69
   3  -3   7   15.22    0.88
   3  -3   8    0.92    0.52
   3  -3   9   82.12    1.63
   3  -3  10   15.76    1.02
   3  -3  11    2.01    0.70
   3  -3  12    8.14    0.91
  -3   2   6  125.53    1.23
  -3   2   5   18.48    0.56
  -3   2   4    7.30    0.47
  -3   2   3    4.99    0.50
  -3   2   2   47.09    0.89
   3  -2  -2   45.15    0.78
  -3   2   1   66.92    1.10
   3  -2  -1   64.52    0.94
  -3   2   0   30.17    0.84
   3  -2   0   33.01    0.74
  -3   2  -1 1074.43    6.81
  -3   2  -2   17.37    0.84
   3  -2   2   16.62    0.61
  -3   2  -3    5.11    0.50
   3  -2   3    7.36    0.54
  -3   2  -4   82.29    1.45
   3  -2   4   74.06    1.19
  -3   2  -5  169.74    2.11
   3  -2   5  180.45    1.94
   3  -2   6  338.72    2.97
   3  -2   7   14.04    0.77
   3  -2   8    0.55    0.44
   3  -2   9  114.95    1.75
   3  -2  10   16.78    0.99
   3  -2  11   13.30    1.02
   3  -2  12    3.16    0.72
  -3   1   6   51.38    0.65
  -3   1   5   13.84    0.49
  -3   1   4   79.38    0.93
  -3   1   3   29.37    0.65
  -3   1   2  104.76    1.18
  -3   1   1   60.63    0.95
   3  -1  -1   66.29    0.83
  -3   1   0    6.04    0.61
   3  -1   0    5.67    0.39
  -3   1  -1  264.76    2.31
   3  -1   1  273.57    2.15
  -3   1  -2 1728.51   10.03
   3  -1   2 1736.99    9.90
  -3   1  -3    7.33    0.75
   3  -1   3    7.50    0.53
  -3   1  -4  268.09    2.55
   3  -1   4  264.06    2.30
  -3   1  -5  166.61    2.06
   3  -1   5  168.61    1.79
   3  -1   6  340.98    2.84
   3  -1   7    1.46    0.36
   3  -1   8    2.33    0.43
   3  -1   9   27.69    0.95
   3  -1  10   18.32    0.93
   3  -1  11    8.27    0.88
   3  -1  12    2.27    0.68
   3  -1  13   16.34    1.23
  -3   0   6   65.54    0.71
  -3   0   5   64.96    0.75
  -3   0   4    2.61    0.25
  -3   0   3  141.37    1.27
  -3   0   2  272.29    2.04
  -3   0   1  273.21    2.08
   3   0  -1  240.22    1.84
  -3   0   0  287.32    2.23
   3   0   0  294.94    2.18
  -3   0  -1  178.13    1.65
  -3   0  -2  334.62    2.63
   3   0   2  340.69    2.54
  -3   0  -3  744.70    4.91
   3   0   3  755.89    4.81
  -3   0  -4    2.50    0.41
   3   0   4    4.20    0.49
  -3   0  -5   23.76    1.05
   3   0   5   21.83    0.74
   3   0   6   27.89    0.80
   3   0   7    2.44    0.37
   3   0   8   35.42    0.92
   3   0   9    2.54    0.41
   3   0  10   81.74    1.39
   3   0  11   12.41    0.80
   3   0  12    2.40    0.61
   3   0  13   20.36    1.17
  -3  -1   7   57.38    0.73
  -3  -1   6   21.48    0.51
  -3  -1   5   29.22    0.57
  -3  -1   4  748.45    4.63
  -3  -1   3   12.44    0.44
  -3  -1   2   20.84    0.52
  -3  -1   1   32.81    0.62
   3   1  -1   29.69    0.56
  -3  -1   0  197.50    1.67
   3   1   0  207.57    1.68
  -3  -1  -1  787.78    4.92
   3   1   1  795.93    4.90
  -3  -1  -2    4.66    0.36
   3   1   2    5.32    0.41
  -3  -1  -3    2.07    0.31
   3   1   3    3.53    0.38
  -3  -1  -4    0.83    0.29
   3   1   4    1.69    0.27
  -3  -1  -5   22.30    1.00
   3   1   5   21.43    0.66
   3   1   5   22.28    0.74
   3   1   6   60.01    1.04
   3   1   7   18.94    0.73
   3   1   8   24.94    0.81
   3   1   9    4.33    0.45
   3   1  10   18.17    0.75
   3   1  11   39.32    0.99
   3   1  12    3.45    0.53
   3   1  13    0.37    0.59
  -3  -2   8   16.58    0.65
  -3  -2   7   41.36    0.77
  -3  -2   6   30.02    0.66
  -3  -2   5  380.93    2.65
  -3  -2   4   78.37    0.95
  -3  -2   3   64.22    0.87
  -3  -2   2    2.99    0.28
  -3  -2   1   94.62    1.07
   3   2  -1   94.76    1.08
  -3  -2   0  459.31    3.12
   3   2   0  470.10    3.20
  -3  -2  -1    0.94    0.24
   3   2   1    1.01    0.22
  -3  -2  -2   16.37    0.56
   3   2   2   16.19    0.54
  -3  -2  -3  449.28    3.21
   3   2   3  458.07    3.20
  -3  -2  -4   10.97    0.73
   3   2   4   12.48    0.55
  -3  -2  -5   82.22    1.28
   3   2   5   82.53    1.12
   3   2   6   16.94    0.60
   3   2   7  119.68    1.45
   3   2   8  160.08    1.79
   3   2   9    5.15    0.50
   3   2  10    0.32    0.40
   3   2  11   24.22    0.85
   3   2  12    6.52    0.66
  -3  -3   8    1.03    0.36
  -3  -3   7   17.47    0.68
  -3  -3   6    3.85    0.37
  -3  -3   5  198.59    1.75
  -3  -3   4   46.94    0.82
  -3  -3   3    9.43    0.54
   3   3  -3    8.66    0.55
  -3  -3   2   12.45    0.58
   3   3  -2   10.17    0.54
  -3  -3   1   33.63    0.75
   3   3  -1   34.95    0.72
  -3  -3   0 1359.51    7.94
   3   3   0 1376.97    8.07
  -3  -3  -1    2.66    0.30
   3   3   1    2.37    0.29
  -3  -3  -2  101.26    1.22
   3   3   2  101.89    1.24
  -3  -3  -3  204.35    1.83
   3   3   3  203.17    1.89
  -3  -3  -4    2.25    0.32
   3   3   4    3.20    0.35
  -3  -3  -5    0.16    0.42
   3   3   5    1.03    0.30
   3   3   6   19.84    0.66
   3   3   7  183.55    1.88
   3   3   8  107.61    1.41
   3   3   9    9.17    0.62
   3   3  10    4.32    0.52
   3   3  11   23.59    0.88
   3   3  12  172.83    2.05
  -3  -4   9   20.82    0.86
  -3  -4   8    0.69    0.41
  -3  -4   7   56.13    1.10
  -3  -4   6   13.77    0.71
  -3  -4   5  177.75    1.79
  -3  -4   4    0.28    0.29
  -3  -4   3    2.32    0.34
   3   4  -3    3.94    0.44
  -3  -4   2  202.89    1.85
   3   4  -2  202.75    1.94
  -3  -4   1  368.36    2.77
   3   4  -1  365.59    2.84
  -3  -4   0   83.64    1.12
   3   4   0   82.62    1.16
  -3  -4  -1    1.85    0.31
   3   4   1    1.18    0.26
  -3  -4  -2  123.09    1.41
   3   4   2  119.47    1.41
  -3  -4  -3  111.70    1.37
   3   4   3  110.14    1.37
  -3  -4  -4    1.13    0.35
   3   4   4    1.45    0.32
  -3  -4  -5  342.00    2.70
   3   4   5  331.21    2.74
   3   4   6    5.95    0.56
   3   4   7    3.09    0.39
   3   4   8    3.28    0.41
   3   4   9   33.88    0.88
   3   4  10   78.82    1.29
   3   4  11   50.18    1.12
   3   4  11   47.34    1.17
   3   4  12    0.75    0.50
  -3  -5  10   62.47    1.38
  -3  -5   9    3.41    0.58
  -3  -5   8  206.67    2.28
  -3  -5   7  119.17    1.70
  -3  -5   6  324.18    2.87
  -3  -5   5  163.46    1.86
  -3  -5   4    2.92    0.42
  -3  -5   3   28.69    0.83
   3   5  -3   29.02    1.04
  -3  -5   2  377.76    2.96
   3   5  -2  371.45    3.11
  -3  -5   1  319.78    2.62
   3   5  -1  327.03    2.83
  -3  -5   0    0.28    0.29
   3   5   0    0.21    0.28
  -3  -5  -1  149.06    1.65
   3   5   1  141.99    1.67
  -3  -5  -2   77.71    1.19
   3   5   2   79.73    1.24
  -3  -5  -3  132.97    1.64
   3   5   3  127.93    1.59
  -3  -5  -4  172.99    1.82
   3   5   4  181.93    1.91
  -3  -5  -5   28.76    0.95
   3   5   5   26.40    0.83
   3   5   6   42.74    1.01
   3   5   7    4.72    0.48
   3   5   8   15.79    0.73
   3   5   9   69.01    1.23
   3   5  10   27.91    0.88
   3   5  11    3.99    0.47
   3   5  12   72.40    1.32
   3   5  12   72.68    1.43
  -3  -6  11    6.08    0.86
  -3  -6  10   17.34    1.13
  -3  -6   9    2.24    0.68
  -3  -6   8    6.55    0.72
  -3  -6   7   39.95    1.20
  -3  -6   6   20.13    0.97
  -3  -6   5   23.98    0.98
  -3  -6   4    1.10    0.42
  -3  -6   3   84.02    1.39
   3   6  -3   85.85    1.59
  -3  -6   2    0.25    0.33
   3   6  -2    0.64    0.46
  -3  -6   1   80.78    1.28
   3   6  -1   79.28    1.42
  -3  -6   0    1.43    0.38
   3   6   0    0.80    0.44
  -3  -6  -1   55.00    1.13
   3   6   1   54.06    1.18
  -3  -6  -2  572.21    4.15
   3   6   2  573.26    4.26
  -3  -6  -3   19.16    0.84
   3   6   3   19.29    0.74
  -3  -6  -4  204.29    2.13
   3   6   4  192.84    2.09
   3   6   5   83.36    1.37
   3   6   6   14.94    0.77
   3   6   7  138.67    1.77
   3   6   8   13.53    0.76
   3   6   9   26.97    0.94
   3   6  10   14.94    0.84
   3   6  11    2.41    0.49
   3   6  12    3.65    0.52
  -3  -7  10    2.33    0.80
  -3  -7   9   33.08    1.35
  -3  -7   8   14.79    1.10
  -3  -7   7    1.41    0.62
  -3  -7   6   38.64    1.22
  -3  -7   5    0.23    0.52
  -3  -7   4    0.09    0.49
  -3  -7   3   33.15    1.09
  -3  -7   2    2.27    0.47
   3   7  -2    2.28    0.61
  -3  -7   1   86.61    1.42
   3   7  -1   91.32    1.67
  -3  -7   0    2.39    0.48
   3   7   0    2.80    0.56
  -3  -7  -1   36.05    1.00
   3   7   1   35.47    1.15
  -3  -7  -2  430.89    3.50
   3   7   2  418.92    3.65
  -3  -7  -3   15.85    0.85
   3   7   3   15.60    0.83
   3   7   4  152.42    1.93
   3   7   5   70.23    1.29
   3   7   6   93.47    1.53
   3   7   7  190.27    2.25
   3   7   8    1.03    0.44
   3   7   9    7.85    0.76
   3   7  10   11.14    0.84
   3   7  11   30.35    1.08
   3   7  12   -0.23    0.45
  -3  -8  10    6.71    0.97
  -3  -8   9   35.40    1.50
  -3  -8   8   22.91    1.27
  -3  -8   7    0.59    0.68
  -3  -8   6   38.87    1.35
  -3  -8   5    0.21    0.58
  -3  -8   4   49.61    1.32
  -3  -8   3    4.21    0.62
  -3  -8   2    4.47    0.62
   3   8  -2    3.52    0.69
  -3  -8   1   38.51    1.11
   3   8  -1   34.60    1.21
  -3  -8   0    8.11    0.82
   3   8   0    7.99    0.90
  -3  -8  -1   24.68    1.03
   3   8   1   24.56    1.04
  -3  -8  -2  116.43    1.75
   3   8   2  108.77    1.83
  -3  -8  -3  289.36    2.86
   3   8   3  286.94    3.01
   3   8   4   32.45    1.06
   3   8   5    1.70    0.45
   3   8   6  113.64    1.76
   3   8   7   41.88    1.14
   3   8   8  173.18    2.24
   3   8   9   32.62    1.08
   3   8  10   13.37    0.88
   3   8  11  100.46    1.76
   3   8  12    0.12    0.52
  -3  -9   9    9.78    1.09
  -3  -9   8   16.55    1.35
  -3  -9   7   -0.65    0.71
  -3  -9   6   15.27    1.19
  -3  -9   5   11.03    1.11
  -3  -9   4   90.23    1.82
  -3  -9   3   43.54    1.31
  -3  -9   2   32.22    1.20
  -3  -9   1   51.50    1.35
   3   9  -1   45.69    1.47
   3   9   0    2.98    0.69
  -3  -9  -1   23.30    1.06
   3   9   1   22.02    1.13
  -3  -9  -2  131.32    1.98
   3   9   2  118.19    2.02
   3   9   3    8.23    0.89
   3   9   4   47.77    1.31
   3   9   5    0.45    0.48
   3   9   6   60.13    1.37
   3   9   7    1.02    0.48
   3   9   8   23.82    1.00
   3   9   9    3.63    0.59
   3   9  10    5.17    0.69
   3   9  11   68.54    1.54
  -3 -10   7   28.94    1.54
  -3 -10   6   10.83    1.23
  -3 -10   5   10.33    1.06
  -3 -10   4   96.84    1.99
  -3 -10   3    0.42    0.62
  -3 -10   2    2.27    0.62
  -3 -10   1    6.78    0.76
   3  10  -1    6.42    0.85
  -3 -10   0  114.65    1.96
   3  10   0  111.68    2.14
  -3 -10  -1   73.44    1.68
   3  10   1   67.46    1.76
   3  10   2  126.09    2.18
   3  10   3   25.46    1.21
   3  10   4   14.41    1.04
   3  10   5    0.00    0.50
   3  10   6    0.43    0.46
   3  10   7   17.74    0.98
   3  10   8   50.49    1.41
   3  10   9   12.36    0.95
   3  10  10    3.41    0.70
   3  10  11   11.57    1.04
  -3 -11   6    0.48    0.87
  -3 -11   5    1.73    0.80
  -3 -11   4   61.82    1.77
  -3 -11   3    0.61    0.67
  -3 -11   2    7.40    0.90
  -3 -11   1    4.69    0.75
  -3 -11   0   39.03    1.43
   3  11   0   37.12    1.51
   3  11   1   10.09    1.06
   3  11   2   28.10    1.38
   3  11   3    6.22    0.88
   3  11   4   10.06    1.01
   3  11   5   17.24    1.14
   3  11   6    1.95    0.65
   3  11   7   11.81    0.98
   3  11   8   37.85    1.36
   3  11   9   14.57    1.01
   3  11  10    0.59    0.64
  -3 -12   4   55.73    1.84
  -3 -12   3   35.00    1.54
  -3 -12   2    1.15    0.83
  -3 -12   1    1.48    0.82
   3  12   0   35.60    1.61
   3  12   1   14.52    1.35
   3  12   2    0.22    0.75
   3  12   3    1.88    0.83
   3  12   4    1.00    0.78
   3  12   5    5.29    0.88
   3  12   6   34.19    1.34
   3  12   7    4.38    0.78
   3  12   8    9.90    1.08
   3  13   1    2.62    1.05
   3  13   2   34.20    1.64
   3  13   3    1.93    0.84
   3  13   4    0.77    0.80
   3  13   5   33.21    1.57
  -4  10   4    0.44    0.75
  -4  10   3   30.07    1.52
  -4  10   2   21.07    1.38
  -4  10   1   -0.18    0.84
  -4  10   0    0.46    0.88
  -4  10  -1   19.39    1.51
  -4  10  -2   38.87    1.91
  -4   9   7    3.23    0.75
  -4   9   6    7.24    0.83
  -4   9   5   16.63    1.09
  -4   9   4    3.02    0.78
  -4   9   3    1.40    0.75
  -4   9   2   27.37    1.47
  -4   9   1    0.21    0.76
  -4   9   0    0.84    0.90
  -4   9  -1    5.27    1.05
  -4   9  -2    5.77    1.05
  -4   9  -3   50.40    2.00
   4  -9   5    7.32    1.08
  -4   8   8   37.00    1.29
  -4   8   7    0.08    0.55
  -4   8   6   16.94    1.07
  -4   8   5   45.37    1.43
  -4   8   4    0.70    0.66
  -4   8   3    4.26    0.76
  -4   8   2   -0.58    0.72
  -4   8   1   12.84    1.14
  -4   8   0   11.92    1.16
  -4   8  -1    8.03    0.99
  -4   8  -2   82.97    2.13
  -4   8  -3   10.06    1.24
   4  -8   4   35.88    1.39
   4  -8   5    2.04    0.68
   4  -8   6    8.81    0.97
   4  -8   7   65.33    1.84
  -4   7   7    0.55    0.54
  -4   7   6   61.79    1.49
  -4   7   5   42.03    1.34
  -4   7   4   18.91    1.09
  -4   7   3    0.65    0.63
  -4   7   2    3.49    0.76
  -4   7   1   15.21    1.09
  -4   7   0   36.61    1.38
  -4   7  -1    6.88    0.92
  -4   7  -2   38.44    1.54
  -4   7  -3   61.43    1.84
  -4   7  -4   19.20    1.48
   4  -7   5    9.86    1.01
   4  -7   6   15.53    1.05
   4  -7   7   42.50    1.50
   4  -7   8    0.67    0.73
  -4   6   7    0.78    0.50
  -4   6   6    6.78    0.69
  -4   6   5    1.03    0.54
  -4   6   4   28.21    1.11
  -4   6   3   42.31    1.36
  -4   6   2    1.25    0.66
  -4   6   1   44.29    1.42
  -4   6   0    1.62    0.65
  -4   6  -1    6.86    0.91
  -4   6  -2    1.53    0.81
   4  -6   2    1.97    0.59
  -4   6  -3   14.28    1.36
   4  -6   3   15.99    1.13
  -4   6  -4   32.02    1.53
   4  -6   4   35.32    1.34
   4  -6   5   28.29    1.21
   4  -6   6    9.92    1.07
   4  -6   7   62.81    1.68
   4  -6   8    8.56    0.97
   4  -6   9   10.85    1.13
  -4   5   7   36.46    1.07
  -4   5   6    4.03    0.57
  -4   5   5  173.50    2.12
  -4   5   4  139.47    1.97
  -4   5   3   99.90    1.76
  -4   5   2   64.20    1.46
  -4   5   1  107.06    1.88
  -4   5   0   33.45    1.23
  -4   5  -1  272.64    3.10
   4  -5   1  297.12    2.91
  -4   5  -2   18.33    1.10
   4  -5   2   20.51    1.07
  -4   5  -3    4.59    0.77
   4  -5   3    6.56    0.64
  -4   5  -4  119.01    2.21
   4  -5   4  122.98    1.88
   4  -5   5   25.89    1.06
   4  -5   6    0.30    0.56
   4  -5   7  112.93    1.97
   4  -5   8   17.82    1.14
   4  -5   9   85.42    1.91
   4  -5  10    3.15    0.83
  -4   4   7   12.39    0.81
  -4   4   6    0.77    0.43
  -4   4   5   30.11    1.04
  -4   4   4   97.83    1.54
  -4   4   3   48.35    1.18
  -4   4   2   13.42    0.84
  -4   4   1   92.86    1.59
  -4   4   0   66.06    1.44
   4  -4   0   68.00    1.23
  -4   4  -1  188.95    2.37
   4  -4   1  187.76    2.10
  -4   4  -2    2.42    0.52
   4  -4   2    3.01    0.54
  -4   4  -3   11.19    0.89
   4  -4   3   11.42    0.79
  -4   4  -4  156.38    2.35
   4  -4   4  159.09    2.06
  -4   4  -5    3.21    0.79
   4  -4   5    4.43    0.63
   4  -4   6   90.87    1.68
   4  -4   7    2.33    0.66
   4  -4   8   62.63    1.50
   4  -4   9   88.47    1.78
   4  -4  10   38.61    1.42
   4  -4  11    0.64    0.77
  -4   3   6  166.49    1.79
  -4   3   5    9.92    0.71
  -4   3   4  159.05    1.81
  -4   3   3    0.24    0.34
  -4   3   2  160.34    1.87
  -4   3   1    7.36    0.71
   4  -3  -1    7.14    0.71
  -4   3   0    1.68    0.41
   4  -3   0    1.43    0.40
  -4   3  -1  223.08    2.45
   4  -3   1  219.54    2.17
  -4   3  -2   15.13    0.89
   4  -3   2   15.07    0.77
  -4   3  -3    0.92    0.43
   4  -3   3    1.28    0.39
  -4   3  -4   93.18    1.73
   4  -3   4   90.33    1.47
  -4   3  -5    0.09    0.53
   4  -3   5    0.14    0.42
   4  -3   6   38.19    1.13
   4  -3   7    0.17    0.48
   4  -3   8  153.57    2.14
   4  -3   9   46.80    1.38
   4  -3  10    5.77    0.82
   4  -3  11    4.85    0.85
  -4   2   6  105.84    1.27
  -4   2   5  125.73    1.41
  -4   2   4    3.28    0.41
  -4   2   3   10.23    0.65
  -4   2   2  204.05    2.05
  -4   2   1    1.22    0.37
   4  -2  -1    1.75    0.34
  -4   2   0   34.80    1.01
   4  -2   0   34.33    0.86
   4  -2   1   47.63    0.95
  -4   2  -2  107.34    1.71
   4  -2   2  116.56    1.48
  -4   2  -3  105.64    1.73
   4  -2   3  106.36    1.46
  -4   2  -4  175.40    2.27
   4  -2   4  164.32    1.91
  -4   2  -5  120.29    1.92
   4  -2   5  120.57    1.65
   4  -2   6    5.56    0.69
   4  -2   7    9.55    0.79
   4  -2   8   68.85    1.43
   4  -2   9   72.67    1.53
   4  -2  10   41.05    1.28
   4  -2  11    0.18    0.65
   4  -2  12    7.44    0.92
  -4   1   6   47.97    0.80
  -4   1   5  525.91    3.56
  -4   1   4   31.59    0.77
  -4   1   3  123.02    1.42
  -4   1   2  188.83    1.86
   4  -1  -2  191.66    1.69
  -4   1   1   42.26    0.98
   4  -1  -1   45.72    0.81
  -4   1   0   43.51    0.99
   4  -1   0   47.02    0.88
  -4   1  -1  311.16    2.73
   4  -1   1  304.13    2.48
  -4   1  -2   35.12    1.04
   4  -1   2   39.15    0.89
  -4   1  -3    1.58    0.44
   4  -1   3    2.53    0.35
  -4   1  -4  819.67    5.80
   4  -1   4  834.30    5.54
  -4   1  -5  297.88    3.02
   4  -1   5  307.53    2.76
   4  -1   6   21.82    0.79
   4  -1   7  136.59    1.79
   4  -1   8    1.74    0.46
   4  -1   9   16.71    0.88
   4  -1  10   36.55    1.19
   4  -1  11    2.43    0.65
   4  -1  12    2.62    0.74
  -4   0   6    5.57    0.47
  -4   0   5  524.59    3.46
  -4   0   4  108.50    1.19
  -4   0   3    9.41    0.59
  -4   0   2 1458.01    8.53
   4   0  -2 1444.73    8.29
  -4   0   1  332.99    2.61
   4   0  -1  326.02    2.46
  -4   0   0  115.55    1.39
   4   0   0  112.41    1.31
  -4   0  -1  534.23    3.83
   4   0   1  558.47    3.80
  -4   0  -2  162.19    1.83
   4   0   2  158.53    1.67
  -4   0  -3 1722.59   10.21
   4   0   3 1726.91   10.03
  -4   0  -4  150.60    1.98
   4   0   4  151.12    1.74
  -4   0  -5   55.79    1.35
   4   0   5   54.48    1.10
   4   0   6   15.18    0.78
   4   0   7   84.62    1.40
   4   0   8   69.47    1.30
   4   0   9   -0.10    0.36
   4   0  10   34.51    1.03
   4   0  11    1.53    0.52
   4   0  12    2.17    0.63
   4   0  13    7.98    0.89
  -4  -1   7   11.97    0.46
  -4  -1   6    1.75    0.24
  -4  -1   5  148.41    1.35
  -4  -1   4    3.00    0.27
  -4  -1   3  102.05    1.12
  -4  -1   2  248.25    2.05
   4   1  -2  244.68    1.94
  -4  -1   1  459.27    3.25
   4   1  -1  446.73    3.09
  -4  -1   0  280.67    2.34
   4   1   0  268.27    2.18
  -4  -1  -1  141.02    1.59
   4   1   1  143.74    1.50
  -4  -1  -2  857.80    5.51
   4   1   2  836.77    5.34
  -4  -1  -3   12.01    0.75
   4   1   3   14.78    0.57
   4   1   3   13.78    0.68
  -4  -1  -4  122.33    1.65
   4   1   4  129.37    1.57
   4   1   4  133.60    1.59
  -4  -1  -5    3.44    0.51
   4   1   5    3.28    0.43
   4   1   6   42.15    0.97
   4   1   7  120.26    1.63
   4   1   8    4.54    0.51
   4   1   9   12.21    0.71
   4   1  10   88.79    1.51
   4   1  11    1.54    0.47
   4   1  12   12.68    0.87
   4   1  13    0.48    0.57
  -4  -2   7    9.16    0.62
  -4  -2   6    5.13    0.58
  -4  -2   5   90.30    1.12
  -4  -2   4   53.24    0.89
  -4  -2   3  251.56    2.06
  -4  -2   2   32.65    0.73
   4   2  -2   33.81    0.70
  -4  -2   1   76.85    1.07
   4   2  -1   73.93    1.01
  -4  -2   0   26.10    0.68
   4   2   0   28.95    0.69
  -4  -2  -1   15.48    0.60
   4   2   1   14.72    0.57
  -4  -2  -2  331.04    2.71
   4   2   2  323.71    2.63
  -4  -2  -3    1.59    0.42
   4   2   3    1.20    0.28
  -4  -2  -4  218.33    2.17
   4   2   4  214.47    2.06
  -4  -2  -5   58.21    1.23
   4   2   5   56.16    1.01
   4   2   6   39.44    0.92
   4   2   7  169.77    1.93
   4   2   7  174.08    1.98
   4   2   8    1.60    0.42
   4   2   9   11.72    0.79
   4   2  10   75.34    1.42
   4   2  11    2.26    0.50
   4   2  12    5.43    0.59
   4   2  13    7.13    0.78
  -4  -3   8   35.06    0.95
  -4  -3   7   34.40    0.93
  -4  -3   6    1.38    0.40
  -4  -3   5  195.06    1.82
  -4  -3   4   32.74    0.79
  -4  -3   3  291.45    2.39
   4   3  -3  272.37    2.25
  -4  -3   2  229.03    2.01
   4   3  -2  236.66    2.07
  -4  -3   1  201.15    1.89
   4   3  -1  204.30    1.91
  -4  -3   0  223.70    2.04
   4   3   0  213.81    2.00
  -4  -3  -1   53.52    0.98
   4   3   1   60.05    1.02
  -4  -3  -2   20.32    0.71
   4   3   2   21.83    0.71
  -4  -3  -3    0.13    0.29
   4   3   3    0.60    0.27
  -4  -3  -4  121.36    1.59
   4   3   4  118.02    1.47
  -4  -3  -5    1.49    0.51
   4   3   5    1.17    0.30
   4   3   6   80.60    1.27
   4   3   7  385.61    3.19
   4   3   8   17.13    0.75
   4   3   9   47.88    1.15
   4   3   9   46.31    1.11
   4   3  10    1.80    0.50
   4   3  11   24.62    0.97
   4   3  12  119.17    1.84
   4   3  13   22.88    0.96
  -4  -4   9   12.90    0.93
  -4  -4   8   11.15    0.83
  -4  -4   7    7.05    0.75
  -4  -4   6  103.43    1.42
  -4  -4   5   42.72    0.99
  -4  -4   4   12.31    0.73
  -4  -4   3  184.85    1.85
  -4  -4   2   56.74    1.08
   4   4  -2   55.14    1.04
  -4  -4   1  606.78    4.13
   4   4  -1  588.55    4.12
  -4  -4   0   34.56    0.92
   4   4   0   32.90    0.89
  -4  -4  -1  535.62    3.81
   4   4   1  531.09    3.84
  -4  -4  -2   32.68    0.88
   4   4   2   28.34    0.82
  -4  -4  -3    1.47    0.36
   4   4   3    1.56    0.38
  -4  -4  -4   23.95    0.85
  -4  -4  -5   73.23    1.24
   4   4   5   71.24    1.20
   4   4   6   57.12    1.15
   4   4   7    0.92    0.35
   4   4   8    2.26    0.39
   4   4   9   52.42    1.14
   4   4  10   15.99    0.78
   4   4  11  100.92    1.65
   4   4  12   10.81    0.91
   4   4  13   14.13    1.00
  -4  -5   9    6.49    0.68
  -4  -5   8   27.65    1.02
  -4  -5   7   12.37    0.83
  -4  -5   6  538.91    4.03
  -4  -5   5    1.91    0.45
  -4  -5   4    5.52    0.66
  -4  -5   3    8.91    0.73
  -4  -5   2   63.54    1.17
   4   5  -2   65.60    1.25
  -4  -5   1   31.09    0.88
   4   5  -1   29.96    0.94
  -4  -5   0   58.55    1.12
   4   5   0   57.61    1.13
  -4  -5  -1   34.71    0.99
   4   5   1   31.48    0.90
  -4  -5  -2  138.66    1.69
   4   5   2  132.59    1.68
  -4  -5  -3    7.45    0.77
   4   5   3    7.28    0.64
  -4  -5  -4  202.42    2.11
   4   5   4  198.97    2.13
  -4  -5  -5    6.92    0.78
   4   5   5    3.69    0.45
   4   5   6  255.23    2.53
   4   5   7    2.90    0.45
   4   5   8   23.80    0.88
   4   5   9   53.28    1.19
   4   5  10    3.96    0.49
   4   5  11    2.11    0.47
   4   5  12   24.69    1.00
   4   5  12   25.14    1.16
   4   5  13   15.25    1.06
  -4  -6  10    4.38    0.75
  -4  -6   9    0.57    0.58
  -4  -6   8    7.52    0.87
  -4  -6   7  212.24    2.40
  -4  -6   6   62.08    1.30
  -4  -6   5   -0.02    0.44
  -4  -6   4    7.07    0.76
  -4  -6   3    2.29    0.45
  -4  -6   2  223.39    2.30
   4   6  -2  210.65    2.29
  -4  -6   1   -0.10    0.37
   4   6  -1    0.31    0.35
  -4  -6   0    0.40    0.36
   4   6   0    1.05    0.35
  -4  -6  -1   81.71    1.38
   4   6   1   79.73    1.37
  -4  -6  -2    1.80    0.44
   4   6   2    2.18    0.41
  -4  -6  -3    0.56    0.41
   4   6   3    0.87    0.37
  -4  -6  -4   98.90    1.51
   4   6   4   98.11    1.56
   4   6   5   12.53    0.80
   4   6   6   28.75    0.98
   4   6   7    0.24    0.39
   4   6   8   13.43    0.79
   4   6   9  132.80    1.88
   4   6  10    2.74    0.50
   4   6  11    0.29    0.39
   4   6  12    3.37    0.52
   4   6  13   18.93    1.00
   4   6  13   20.14    1.21
  -4  -7  10    2.55    0.78
  -4  -7   9   13.60    1.09
  -4  -7   8    3.93    0.66
  -4  -7   7    0.39    0.55
  -4  -7   6   23.23    1.01
  -4  -7   5    0.20    0.47
  -4  -7   4   18.21    0.88
  -4  -7   3    8.88    0.81
  -4  -7   2   66.80    1.36
   4   7  -2   65.41    1.40
  -4  -7   1   89.29    1.54
   4   7  -1   90.51    1.60
  -4  -7   0   76.01    1.45
   4   7   0   71.22    1.42
  -4  -7  -1  180.79    2.11
   4   7   1  179.17    2.18
  -4  -7  -3    2.78    0.54
   4   7   3    3.68    0.50
  -4  -7  -4   16.65    0.95
   4   7   4   17.72    0.82
   4   7   5   91.99    1.58
   4   7   6   45.98    1.18
   4   7   7    2.23    0.49
   4   7   8   15.92    0.88
   4   7   9   11.12    0.85
   4   7  10   34.49    1.14
   4   7  11    4.58    0.61
   4   7  12    0.78    0.47
  -4  -8   9   39.23    1.46
  -4  -8   8    7.74    0.84
  -4  -8   7    0.30    0.60
  -4  -8   6    3.09    0.65
  -4  -8   5   29.17    1.14
  -4  -8   4    3.67    0.63
  -4  -8   3   42.51    1.21
  -4  -8   2   46.87    1.28
  -4  -8   1   25.41    1.01
   4   8  -1   25.97    1.10
  -4  -8   0   23.02    1.07
   4   8   0   22.52    1.06
  -4  -8  -1   92.54    1.64
   4   8   1   85.56    1.59
  -4  -8  -2  112.33    1.82
   4   8   2  102.82    1.72
  -4  -8  -3  306.82    3.06
   4   8   4  177.80    2.29
   4   8   5    9.45    0.80
   4   8   6    7.59    0.71
   4   8   7    2.11    0.52
   4   8   8    7.20    0.82
   4   8   9   10.65    0.86
   4   8  10    0.18    0.52
   4   8  11   11.92    0.96
   4   8  12    4.27    0.64
  -4  -9   8   13.69    1.20
  -4  -9   7   -0.56    0.65
  -4  -9   6    0.87    0.64
  -4  -9   5   65.79    1.61
  -4  -9   4   50.42    1.41
  -4  -9   3    7.32    0.80
  -4  -9   2    4.62    0.68
  -4  -9   1    3.05    0.64
   4   9  -1    2.62    0.73
  -4  -9   0   81.77    1.70
   4   9   0   78.64    1.76
  -4  -9  -1   19.78    1.09
   4   9   1   16.36    1.04
  -4  -9  -2  132.59    2.09
   4   9   2  126.38    2.02
  -4  -9  -3   11.26    1.17
   4   9   3   10.39    0.85
   4   9   4    7.44    0.73
   4   9   5    6.12    0.71
   4   9   6   10.90    0.79
   4   9   7    4.50    0.64
   4   9   8   25.06    1.09
   4   9   9    0.24    0.54
   4   9  10   12.47    0.98
   4   9  11   12.23    1.05
  -4 -10   7   -0.10    0.76
  -4 -10   6    1.27    0.73
  -4 -10   5   63.37    1.68
  -4 -10   4  101.15    1.96
  -4 -10   3    4.30    0.70
  -4 -10   2    3.76    0.67
  -4 -10   1   15.88    1.13
  -4 -10   0   86.05    1.78
   4  10   0   88.88    1.95
  -4 -10  -1   42.02    1.41
   4  10   1   39.82    1.40
  -4 -10  -2   25.04    1.27
   4  10   2   20.88    1.09
   4  10   3   17.72    0.99
   4  10   4    0.46    0.47
   4  10   5    0.70    0.53
   4  10   6   22.62    1.06
   4  10   7   19.46    1.04
   4  10   8   37.11    1.30
   4  10   9    2.19    0.66
   4  10  10    1.64    0.67
   4  10  11   26.07    1.28
  -4 -11   6    7.39    0.98
  -4 -11   5    4.08    0.89
  -4 -11   4    1.71    0.74
  -4 -11   3    1.11    0.78
  -4 -11   2    0.43    0.64
  -4 -11   1    0.96    0.67
  -4 -11   0   58.50    1.64
   4  11   0   54.81    1.73
  -4 -11  -1    0.44    0.69
   4  11   1    0.41    0.69
   4  11   2   11.77    1.07
   4  11   3   22.55    1.13
   4  11   4    8.17    0.97
   4  11   5   16.78    1.10
   4  11   6    2.10    0.64
   4  11   7   33.85    1.31
   4  11   8    9.88    0.97
   4  11   9    4.69    0.76
  -4 -12   4    3.74    0.88
  -4 -12   3    9.22    1.05
  -4 -12   2   17.29    1.26
  -4 -12   1    3.16    0.84
  -4 -12   0   37.98    1.62
   4  12   1    0.72    0.79
   4  12   2    2.57    0.86
   4  12   3    8.93    1.08
   4  12   4   10.75    1.10
   4  12   5   22.11    1.26
   4  12   6   24.26    1.21
   4  12   7   12.98    1.06
   4  12   8    0.96    0.68
  -4 -13   2   49.23    1.87
  -4 -13   1   11.65    1.38
   4  13   1    6.31    1.03
   4  13   2   17.33    1.44
   4  13   3   -0.40    0.81
   4  13   4    0.96    0.74
   4  13   5   40.85    1.61
   4  13   6    5.69    0.92
  -5   9   4    1.78    0.87
  -5   9   3   20.79    1.44
  -5   9   2    0.70    0.86
  -5   9   1    0.44    0.93
  -5   9   0    1.04    0.93
  -5   9  -1   25.47    1.65
  -5   9  -2   58.09    2.09
  -5   8   7    1.75    0.72
  -5   8   6   34.14    1.42
  -5   8   5    2.06    0.79
  -5   8   4   19.72    1.33
  -5   8   3   27.42    1.39
  -5   8   2   12.61    1.28
  -5   8   1   28.73    1.41
  -5   8   0    0.44    0.91
  -5   8  -1   22.14    1.50
  -5   8  -2   28.90    1.68
  -5   8  -3    2.54    1.05
   5  -8   5    1.03    0.73
  -5   7   7    0.55    0.63
  -5   7   6    0.82    0.66
  -5   7   5    9.56    1.08
  -5   7   4   68.49    1.75
  -5   7   3    1.14    0.73
  -5   7   2   22.70    1.30
  -5   7   1   23.53    1.37
  -5   7   0    7.96    1.03
  -5   7  -1    0.36    0.93
  -5   7  -2   37.25    1.73
  -5   7  -3   10.09    1.25
  -5   7  -4   20.90    1.75
   5  -7   4   24.20    1.25
   5  -7   5    4.26    0.86
   5  -7   6   33.60    1.47
   5  -7   7    7.93    0.98
  -5   6   7   72.26    1.56
  -5   6   6    5.06    0.71
  -5   6   5    3.28    0.68
  -5   6   4   48.02    1.49
  -5   6   3    2.98    0.76
  -5   6   2    0.30    0.65
  -5   6   1   85.06    1.93
  -5   6   0   24.55    1.33
  -5   6  -1   10.81    1.20
  -5   6  -2   41.79    1.60
  -5   6  -3  113.75    2.40
   5  -6   3  124.94    2.17
  -5   6  -4   27.50    1.78
   5  -6   4   27.93    1.31
   5  -6   5    0.02    0.60
   5  -6   6   16.52    1.24
   5  -6   7    6.36    0.94
   5  -6   8    0.45    0.85
  -5   5   7   94.00    1.62
  -5   5   6   14.89    1.05
  -5   5   5   92.86    1.76
  -5   5   4  606.90    4.95
  -5   5   3    1.53    0.59
  -5   5   2   33.13    1.29
  -5   5   1  156.97    2.36
  -5   5   0   16.36    1.07
  -5   5  -1  141.46    2.30
  -5   5  -2    6.03    0.86
   5  -5   2    7.71    0.90
  -5   5  -3   19.99    1.33
   5  -5   3   19.79    1.10
  -5   5  -4   16.61    1.39
   5  -5   4   14.44    0.97
   5  -5   5    3.63    0.65
   5  -5   6   17.81    1.13
   5  -5   7    0.12    0.64
   5  -5   8   73.15    1.80
   5  -5   9    3.90    0.93
  -5   4   7   40.46    1.17
  -5   4   6   75.55    1.52
  -5   4   5  109.71    1.77
  -5   4   4  391.49    3.52
  -5   4   3   53.35    1.31
  -5   4   2   23.54    1.10
  -5   4   1  107.24    1.85
  -5   4   0  375.31    3.69
  -5   4  -1  121.27    2.04
   5  -4   1  120.27    1.83
  -5   4  -2   95.19    1.89
   5  -4   2   98.75    1.69
  -5   4  -3   88.68    1.91
   5  -4   3   90.03    1.62
  -5   4  -4   13.24    1.05
   5  -4   4   14.19    0.97
  -5   4  -5   28.16    1.33
   5  -4   5   32.11    1.15
   5  -4   6    1.39    0.59
   5  -4   7   40.55    1.38
   5  -4   8   36.78    1.36
   5  -4   9   -0.04    0.69
   5  -4  10    0.47    0.78
  -5   3   6   29.63    1.01
  -5   3   5    4.24    0.53
  -5   3   4   23.83    0.94
  -5   3   3   88.50    1.52
  -5   3   2   24.84    0.99
  -5   3   1    2.37    0.51
  -5   3   0  374.53    3.54
  -5   3  -1    9.98    0.88
   5  -3   1    7.59    0.70
  -5   3  -2  184.17    2.45
   5  -3   2  199.83    2.25
  -5   3  -3  158.97    2.31
   5  -3   3  155.30    1.99
  -5   3  -4    0.08    0.52
   5  -3   4    0.48    0.44
  -5   3  -5  174.96    2.61
   5  -3   5  184.97    2.33
   5  -3   6    0.21    0.57
   5  -3   7    0.95    0.61
   5  -3   8   85.57    1.80
   5  -3   9    0.47    0.68
   5  -3  10   13.80    1.22
  -5   2   6    8.11    0.68
  -5   2   5   21.71    0.85
  -5   2   4   28.04    0.94
  -5   2   3   60.82    1.22
  -5   2   2  181.55    2.09
  -5   2   1   25.48    1.00
  -5   2   0  118.97    1.79
   5  -2   0  120.50    1.56
  -5   2  -1   11.17    0.92
   5  -2   1    8.40    0.62
  -5   2  -2   54.91    1.37
   5  -2   2   61.04    1.18
  -5   2  -3    4.33    0.63
   5  -2   3    5.27    0.59
  -5   2  -4   43.54    1.39
   5  -2   4   40.35    1.07
  -5   2  -5  125.01    2.13
   5  -2   5  131.12    1.87
   5  -2   6   17.56    0.86
   5  -2   7   27.10    1.05
   5  -2   8   87.28    1.70
   5  -2   9    5.35    0.74
   5  -2  10   48.34    1.48
   5  -2  11   28.18    1.32
  -5   1   6   41.30    0.95
  -5   1   5   56.01    1.08
  -5   1   4    3.38    0.45
  -5   1   3   53.26    1.13
  -5   1   2   26.03    0.95
  -5   1   1    0.46    0.42
   5  -1  -1    3.16    0.39
  -5   1   0   14.88    0.91
   5  -1   0   13.74    0.70
  -5   1  -1   73.93    1.45
   5  -1   1   65.62    1.16
  -5   1  -2  289.95    2.90
   5  -1   2  312.70    2.77
  -5   1  -3    4.72    0.60
   5  -1   3    5.17    0.57
  -5   1  -4  219.63    2.72
   5  -1   4  215.96    2.31
  -5   1  -5  190.22    2.53
   5  -1   5  182.37    2.17
   5  -1   6  103.92    1.63
   5  -1   7    5.80    0.70
   5  -1   8   11.20    0.81
   5  -1   9   53.82    1.36
   5  -1  10   36.69    1.26
   5  -1  11   16.70    1.10
   5  -1  12   27.09    1.38
  -5   0   6   11.54    0.69
  -5   0   5  103.05    1.28
  -5   0   4   10.71    0.64
  -5   0   3   26.05    0.81
  -5   0   2  231.24    2.17
  -5   0   1   11.36    0.70
   5   0  -1   13.20    0.72
  -5   0   0    1.14    0.37
   5   0   0    1.54    0.35
  -5   0  -1   16.94    0.84
   5   0   1   21.24    0.77
  -5   0  -2  311.81    2.91
   5   0   2  314.96    2.74
  -5   0  -3  449.13    3.77
   5   0   3  443.15    3.53
  -5   0  -4   19.02    1.14
   5   0   4   20.54    0.87
  -5   0  -5    1.96    0.61
   5   0   5    2.02    0.48
   5   0   6   51.56    1.16
   5   0   7  152.66    2.03
   5   0   8    4.07    0.51
   5   0   9   12.40    0.80
   5   0  10    6.64    0.75
   5   0  11    2.21    0.61
   5   0  12    2.99    0.71
  -5  -1   6   50.65    0.91
  -5  -1   5  110.89    1.32
  -5  -1   4    0.97    0.36
  -5  -1   3    0.50    0.34
  -5  -1   2    4.34    0.45
  -5  -1   1  159.04    1.80
   5   1  -1  148.24    1.60
   5   1  -1  148.49    1.63
  -5  -1   0  263.59    2.42
   5   1   0  260.06    2.30
   5   1   0  251.00    2.24
  -5  -1  -1   10.39    0.82
   5   1   1    7.84    0.59
   5   1   1   10.15    0.67
  -5  -1  -2  180.91    2.06
   5   1   2  180.38    1.93
   5   1   2  179.41    1.91
  -5  -1  -3   22.23    0.91
   5   1   3   26.49    0.90
  -5  -1  -4  142.35    1.98
   5   1   4  143.11    1.77
  -5  -1  -5   80.98    1.56
   5   1   5   76.55    1.36
   5   1   6   25.84    0.91
   5   1   7  120.34    1.77
   5   1   8    7.68    0.76
   5   1   9   12.19    0.80
   5   1  10   35.35    1.11
   5   1  11   29.15    1.08
   5   1  12    5.94    0.69
  -5  -2   7    0.98    0.31
  -5  -2   6   79.11    1.11
  -5  -2   5   17.56    0.66
  -5  -2   4   67.96    1.05
  -5  -2   3   14.78    0.60
  -5  -2   2   66.33    1.07
  -5  -2   1  268.14    2.33
   5   2  -1  266.64    2.28
  -5  -2   0  272.68    2.48
   5   2   0  256.03    2.27
  -5  -2  -1  157.64    1.81
  -5  -2  -2  208.63    2.19
   5   2   2  212.79    2.11
  -5  -2  -3  119.24    1.66
  -5  -2  -4  384.25    3.31
   5   2   4  386.01    3.20
  -5  -2  -5    4.56    0.56
   5   2   5    4.64    0.52
   5   2   6    6.40    0.63
   5   2   6    6.38    0.75
   5   2   7   69.64    1.37
   5   2   8    3.26    0.53
   5   2   9   13.52    0.86
   5   2  10   13.41    0.88
   5   2  11   64.73    1.43
   5   2  12    2.66    0.59
   5   2  13   14.49    0.94
  -5  -3   7   10.60    0.81
  -5  -3   6    0.99    0.45
  -5  -3   5   28.39    0.89
  -5  -3   4   60.55    1.11
  -5  -3   3   83.24    1.27
  -5  -3   2   14.47    0.69
   5   3  -2   17.29    0.71
  -5  -3   1   79.45    1.22
   5   3  -1   72.74    1.16
  -5  -3   0    9.52    0.72
   5   3   0    8.18    0.62
  -5  -3  -1   37.80    0.91
   5   3   1   37.24    0.86
  -5  -3  -2   25.36    0.80
   5   3   2   21.89    0.74
  -5  -3  -3    6.03    0.59
   5   3   3    4.88    0.56
  -5  -3  -4  494.72    3.90
   5   3   4  484.85    3.78
  -5  -3  -5    3.34    0.60
   5   3   5    4.88    0.47
   5   3   6    6.75    0.61
   5   3   7  308.20    2.93
   5   3   8   96.65    1.63
   5   3   8   94.16    1.55
   5   3   9   50.13    1.25
   5   3  10    4.80    0.62
   5   3  11   24.92    1.06
   5   3  12   27.54    1.15
   5   3  13    0.77    0.56
  -5  -4   8   43.81    1.22
  -5  -4   7   36.69    1.12
  -5  -4   6   64.85    1.30
  -5  -4   5    4.79    0.57
  -5  -4   4  657.54    4.57
  -5  -4   3  126.37    1.60
  -5  -4   2    9.34    0.74
  -5  -4   1   28.83    0.95
   5   4  -1   25.65    0.91
  -5  -4   0  104.29    1.48
   5   4   0  119.48    1.63
  -5  -4  -1  837.81    5.55
   5   4   1  845.55    5.65
  -5  -4  -2   66.85    1.21
   5   4   2   65.44    1.20
  -5  -4  -3   11.34    0.69
   5   4   3   13.59    0.70
  -5  -4  -4  222.15    2.29
   5   4   4  221.00    2.31
  -5  -4  -5  105.62    1.69
   5   4   5  109.35    1.57
   5   4   6   95.01    1.54
   5   4   7   67.75    1.30
   5   4   8  382.43    3.43
   5   4   9   98.11    1.63
   5   4  10   26.52    0.98
   5   4  10   26.80    1.09
   5   4  11   77.18    1.57
   5   4  12    3.90    0.65
   5   4  13   79.44    1.70
  -5  -5   9    0.10    0.66
  -5  -5   8    0.65    0.58
  -5  -5   7   11.68    0.99
  -5  -5   6   24.79    1.07
  -5  -5   5   49.63    1.22
  -5  -5   4   42.54    1.13
  -5  -5   3    1.13    0.47
  -5  -5   2    4.71    0.56
  -5  -5   1   86.77    1.46
   5   5  -1   83.21    1.42
   5   5   0  207.50    2.23
  -5  -5  -1  118.59    1.67
   5   5   1  117.52    1.68
  -5  -5  -2    0.24    0.41
   5   5   2    0.46    0.36
  -5  -5  -3    9.58    0.81
  -5  -5  -4   80.00    1.40
   5   5   4   76.21    1.36
  -5  -5  -5   61.60    1.25
   5   5   5   64.86    1.32
   5   5   6   56.01    1.25
   5   5   7   15.37    0.77
   5   5   8  123.19    1.85
   5   5   9    3.07    0.48
   5   5  10   16.24    0.81
   5   5  11   40.31    1.19
   5   5  12    5.62    0.75
   5   5  13   26.51    1.24
  -5  -6   9   26.54    1.34
  -5  -6   8   -0.12    0.65
  -5  -6   7  246.60    2.70
  -5  -6   6   21.49    1.06
  -5  -6   5  109.62    1.73
  -5  -6   4   16.36    0.92
  -5  -6   3   28.55    1.06
  -5  -6   2   31.94    1.08
  -5  -6   1   29.35    1.03
   5   6  -1   30.06    1.02
  -5  -6   0    0.18    0.46
   5   6   0    0.40    0.38
  -5  -6  -1  119.50    1.73
   5   6   1  119.37    1.72
  -5  -6  -2    1.80    0.47
   5   6   2    4.43    0.56
  -5  -6  -3   40.34    1.20
   5   6   3   40.46    1.13
  -5  -6  -4   20.72    0.96
   5   6   4   21.70    0.97
   5   6   5   95.94    1.60
   5   6   6   30.87    1.00
   5   6   7    6.39    0.71
   5   6   8   92.13    1.63
   5   6   9    2.27    0.50
   5   6  10   10.74    0.78
   5   6  11    6.03    0.74
   5   6  12   25.70    1.08
  -5  -7  10   54.34    1.78
  -5  -7   9    4.08    0.83
  -5  -7   8   18.42    1.20
  -5  -7   7   95.49    1.81
  -5  -7   6    5.24    0.71
  -5  -7   5   34.85    1.23
  -5  -7   4   10.05    0.86
  -5  -7   3    5.72    0.63
  -5  -7   2  150.57    2.04
  -5  -7   1    3.55    0.62
   5   7  -1    3.49    0.58
  -5  -7   0    3.43    0.56
   5   7   0    2.90    0.50
  -5  -7  -1    2.70    0.58
   5   7   1    2.34    0.45
  -5  -7  -3    0.52    0.48
   5   7   3    0.89    0.42
  -5  -7  -4   22.49    1.08
   5   7   4   20.48    0.98
   5   7   5  154.89    2.14
   5   7   6    3.65    0.58
   5   7   7    0.50    0.47
   5   7   8   48.06    1.31
   5   7   9    2.03    0.55
   5   7  10   84.72    1.62
   5   7  11    0.21    0.48
   5   7  12    7.57    0.81
  -5  -8   9    1.60    0.86
  -5  -8   8    0.14    0.72
  -5  -8   7   40.48    1.41
  -5  -8   6   13.62    1.09
  -5  -8   5   53.42    1.48
  -5  -8   4   26.80    1.16
  -5  -8   3   11.14    1.00
  -5  -8   2  207.69    2.55
  -5  -8   1    8.98    1.02
   5   8  -1    8.36    0.80
  -5  -8   0   13.06    1.03
   5   8   0   14.60    0.89
  -5  -8  -1   11.15    1.06
   5   8   1   12.80    0.88
  -5  -8  -2  155.09    2.19
   5   8   2  157.35    2.20
  -5  -8  -3  229.50    2.66
   5   8   3  227.06    2.67
   5   8   4  113.34    1.90
   5   8   5   10.42    0.87
   5   8   6    4.78    0.62
   5   8   7   47.81    1.36
   5   8   8    2.45    0.61
   5   8   9    7.85    0.89
   5   8  10    5.68    0.72
   5   8  11    2.50    0.61
   5   8  12    8.42    0.91
  -5  -9   8   23.60    1.44
  -5  -9   7    1.05    0.75
  -5  -9   6   23.65    1.24
  -5  -9   5   37.46    1.38
  -5  -9   4   47.43    1.44
  -5  -9   3   38.86    1.39
  -5  -9   2   48.14    1.47
  -5  -9   1   42.35    1.41
  -5  -9   0    4.25    0.69
   5   9   0    5.93    0.72
  -5  -9  -1   53.17    1.53
   5   9   1   52.27    1.39
  -5  -9  -2  222.53    2.78
   5   9   2  208.53    2.72
  -5  -9  -3  174.51    2.46
   5   9   3  158.75    2.33
   5   9   4  110.81    1.95
   5   9   5   46.60    1.34
   5   9   6    4.10    0.69
   5   9   7   45.99    1.39
   5   9   8    5.25    0.71
   5   9   9    1.66    0.62
   5   9  10   31.43    1.26
   5   9  11    0.90    0.61
  -5 -10   7    1.47    0.86
  -5 -10   6   17.18    1.28
  -5 -10   5   40.94    1.51
  -5 -10   4    5.87    0.89
  -5 -10   3    8.43    0.93
  -5 -10   2   29.71    1.35
  -5 -10   1   60.50    1.69
  -5 -10   0    1.11    0.66
   5  10   0    1.17    0.60
  -5 -10  -1    2.49    0.70
   5  10   1    2.36    0.61
  -5 -10  -2    2.82    0.87
   5  10   2    2.24    0.56
   5  10   3   32.25    1.23
   5  10   4   10.54    0.97
   5  10   5   18.29    1.07
   5  10   6    0.66    0.60
   5  10   7   82.37    1.81
   5  10   8    0.19    0.59
   5  10   9   15.64    1.09
   5  10  10   15.26    1.13
  -5 -11   6    2.78    1.00
  -5 -11   5   21.32    1.39
  -5 -11   4    3.72    0.82
  -5 -11   3    7.60    0.96
  -5 -11   2    0.11    0.69
  -5 -11   1   34.88    1.48
  -5 -11   0   10.26    1.21
  -5 -11  -1    2.75    0.96
   5  11   1    3.12    0.76
   5  11   2    1.51    0.63
   5  11   3    0.92    0.62
   5  11   4   36.25    1.38
   5  11   5    1.28    0.64
   5  11   6   12.77    1.02
   5  11   7   16.54    1.16
   5  11   8    0.22    0.63
   5  11   9    0.22    0.72
  -5 -12   4   19.86    1.41
  -5 -12   3   14.03    1.39
  -5 -12   2    1.02    0.82
  -5 -12   1   12.13    1.43
  -5 -12   0   36.91    1.65
  -5 -12  -1   14.89    1.55
   5  12   1   14.67    1.27
   5  12   2    2.71    0.76
   5  12   3   -0.24    0.71
   5  12   4   43.54    1.55
   5  12   5   20.40    1.29
   5  12   6    2.93    0.73
   5  12   7    3.76    0.79
   5  12   8   30.90    1.39
  -5 -13   2    0.76    0.93
  -5 -13   1    5.40    1.04
   5  13   2    9.68    1.08
   5  13   3   -0.12    0.71
   5  13   4   19.20    1.32
   5  13   5   30.37    1.49
   5  13   6    0.55    0.75
  -6   8   4   -0.05    0.83
  -6   8   3    9.43    1.14
  -6   8   2   34.92    1.63
  -6   8   1   40.67    1.67
  -6   8   0    0.51    1.07
  -6   8  -1   65.87    2.16
  -6   8  -2    3.90    1.24
  -6   7   6   11.05    1.25
  -6   7   5   15.18    1.32
  -6   7   4   31.58    1.45
  -6   7   3    7.06    0.99
  -6   7   2    3.11    0.94
  -6   7   1   17.34    1.42
  -6   7   0    0.31    0.93
  -6   7  -1   41.88    1.85
  -6   7  -2    1.07    1.10
  -6   7  -3   21.49    1.80
  -6   7  -4   -0.05    1.27
  -6   6   7    5.60    0.83
  -6   6   6    1.94    0.73
  -6   6   5   65.62    1.77
  -6   6   4    1.93    0.80
  -6   6   3   17.54    1.35
  -6   6   2   39.88    1.58
  -6   6   1    6.14    0.94
  -6   6   0   13.17    1.22
  -6   6  -1    8.14    1.04
  -6   6  -2    4.75    0.96
  -6   6  -3  113.35    2.47
  -6   6  -4    0.55    1.15
   6  -6   5    9.09    1.02
   6  -6   6   31.73    1.49
   6  -6   7   48.56    1.77
  -6   5   7   -0.25    0.62
  -6   5   6   64.27    1.65
  -6   5   5    3.37    0.78
  -6   5   4    5.61    0.81
  -6   5   3  114.50    2.08
  -6   5   2    8.38    1.01
  -6   5   1    5.42    0.79
  -6   5   0   62.13    1.67
  -6   5  -1    0.26    0.65
  -6   5  -2   19.57    1.33
  -6   5  -3   64.32    1.88
  -6   5  -4    2.49    0.99
   6  -5   4    4.42    0.80
   6  -5   5   18.87    1.26
   6  -5   6    4.68    0.81
   6  -5   7    0.55    0.83
   6  -5   8   19.63    1.39
  -6   4   7   58.00    1.50
  -6   4   6   15.60    1.18
  -6   4   5    9.70    1.09
  -6   4   4  138.57    2.09
  -6   4   3    5.34    0.74
  -6   4   2  130.36    2.13
  -6   4   1   19.33    1.04
  -6   4   0    7.69    0.81
  -6   4  -1   83.58    1.87
  -6   4  -2    0.84    0.69
  -6   4  -3   12.84    1.10
   6  -4   3   13.83    1.00
  -6   4  -4    6.03    0.89
   6  -4   4    8.46    1.02
  -6   4  -5   38.39    1.58
   6  -4   5   44.71    1.41
   6  -4   6    0.38    0.64
   6  -4   7   56.13    1.66
   6  -4   8   21.43    1.36
   6  -4   9   17.93    1.41
  -6   3   6    0.36    0.50
  -6   3   5   23.96    1.09
  -6   3   4   37.72    1.16
  -6   3   3   49.92    1.33
  -6   3   2  261.72    2.93
  -6   3   1   36.32    1.27
  -6   3   0    1.74    0.58
  -6   3  -1  102.05    1.95
  -6   3  -2   46.59    1.44
   6  -3   2   47.82    1.29
  -6   3  -3    4.76    0.74
   6  -3   3    5.79    0.67
  -6   3  -4    9.02    0.98
   6  -3   4    7.92    0.88
  -6   3  -5   43.87    1.53
   6  -3   5   48.35    1.37
   6  -3   6   -0.06    0.55
   6  -3   7   51.95    1.53
   6  -3   8   20.75    1.24
   6  -3   9   40.85    1.55
   6  -3  10    1.69    0.86
  -6   2   6   16.52    0.88
  -6   2   5    0.82    0.48
  -6   2   4    0.01    0.48
  -6   2   3  113.14    1.77
  -6   2   2   30.66    1.16
  -6   2   1   49.59    1.35
  -6   2   0   91.29    1.76
  -6   2  -1   14.61    1.10
   6  -2   1   11.84    0.81
  -6   2  -2  427.69    4.11
   6  -2   2  438.66    3.73
  -6   2  -3   23.21    1.23
   6  -2   3   24.09    0.97
  -6   2  -4   66.30    1.80
   6  -2   4   72.46    1.46
  -6   2  -5  180.62    2.80
   6  -2   5  190.23    2.41
   6  -2   6   56.72    1.39
   6  -2   7   12.54    0.96
   6  -2   8   23.92    1.20
   6  -2   9   62.58    1.65
   6  -2  10   24.17    1.32
  -6   1   6  101.11    1.50
  -6   1   5   31.07    1.01
  -6   1   4    5.39    0.60
  -6   1   3   73.55    1.42
  -6   1   2   31.31    1.11
  -6   1   1    3.55    0.58
  -6   1   0  176.82    2.25
  -6   1  -1   42.47    1.30
   6  -1   1   47.40    1.09
  -6   1  -2  362.24    3.53
   6  -1   2  365.32    3.25
  -6   1  -3  109.91    1.96
   6  -1   3  113.80    1.71
  -6   1  -4    5.74    0.86
   6  -1   4    6.05    0.68
  -6   1  -5  939.73    7.07
   6  -1   5  968.00    6.75
   6  -1   6  299.98    3.11
   6  -1   7   83.19    1.63
   6  -1   8   69.02    1.57
   6  -1   9   87.46    1.82
   6  -1  10   83.59    1.83
   6  -1  11   22.12    1.26
  -6   0   6  205.97    2.07
  -6   0   5    3.36    0.48
  -6   0   4    0.27    0.41
  -6   0   3   48.67    1.16
  -6   0   2   29.84    1.02
  -6   0   1   39.21    1.13
  -6   0   0   65.37    1.41
   6   0   0   71.76    1.33
  -6   0  -1   74.83    1.52
   6   0   1   82.37    1.39
  -6   0  -2  138.22    2.03
   6   0   2  138.11    1.83
  -6   0  -3    0.37    0.60
   6   0   3    0.77    0.41
  -6   0  -4   40.41    1.42
   6   0   4   35.93    1.09
  -6   0  -5   72.56    1.88
   6   0   5   72.85    1.42
   6   0   6  248.48    2.75
   6   0   7    0.80    0.48
   6   0   8   89.12    1.70
   6   0   9  198.66    2.56
   6   0  10    0.66    0.53
   6   0  11   68.76    1.71
  -6  -1   6   34.53    0.94
  -6  -1   5    0.30    0.39
  -6  -1   4    6.58    0.74
  -6  -1   3  145.66    1.78
  -6  -1   2   22.68    0.92
  -6  -1   1  210.26    2.25
  -6  -1   0    0.93    0.43
   6   1   0    0.88    0.41
  -6  -1  -1   58.05    1.28
   6   1   1   59.23    1.21
  -6  -1  -2   54.32    1.32
   6   1   2   51.15    1.13
  -6  -1  -3   37.99    1.27
   6   1   3   40.60    1.10
  -6  -1  -4   86.27    1.70
   6   1   4   83.28    1.46
  -6  -1  -5   12.13    1.19
   6   1   5   11.27    0.74
   6   1   6  112.41    1.78
   6   1   7    1.75    0.51
   6   1   8    3.63    0.64
   6   1   9  112.77    1.92
   6   1  10    7.41    0.84
   6   1  11   72.95    1.65
   6   1  12   31.06    1.25
  -6  -2   7   63.75    1.18
  -6  -2   6   26.98    0.95
  -6  -2   5   12.83    0.83
  -6  -2   4  166.93    1.88
  -6  -2   3   10.34    0.81
  -6  -2   2   42.85    1.11
  -6  -2   1    2.66    0.50
  -6  -2   0   29.20    0.98
   6   2   0   29.88    0.84
  -6  -2  -1   31.37    1.06
   6   2   1   34.72    0.93
  -6  -2  -2   80.71    1.53
   6   2   2   73.79    1.28
  -6  -2  -3  162.62    2.12
   6   2   3  169.19    2.01
  -6  -2  -4   63.02    1.44
   6   2   4   61.80    1.22
   6   2   4   61.52    1.29
  -6  -2  -5    1.85    0.56
   6   2   5    1.93    0.45
   6   2   5    1.64    0.50
   6   2   6   47.80    1.19
   6   2   7   14.40    0.88
   6   2   8   21.30    0.98
   6   2   9   15.19    0.93
   6   2  10   14.94    0.98
   6   2  11   36.81    1.25
   6   2  12    0.06    0.55
  -6  -3   7   67.45    1.20
  -6  -3   6  213.56    2.12
  -6  -3   5   52.94    1.13
  -6  -3   4  218.30    2.19
  -6  -3   3    4.86    0.47
  -6  -3   2   31.40    0.90
  -6  -3   1  133.59    1.69
  -6  -3   0   80.79    1.34
   6   3   0   84.36    1.33
  -6  -3  -1   25.36    1.06
   6   3   1   22.31    0.82
  -6  -3  -2   25.18    1.08
   6   3   2   26.60    0.83
  -6  -3  -3  243.92    2.60
  -6  -3  -4    9.78    1.03
   6   3   4    8.83    0.64
  -6  -3  -5    5.03    0.63
   6   3   5    6.48    0.57
   6   3   6   20.33    0.82
   6   3   7    1.42    0.52
   6   3   7    2.55    0.47
   6   3   8   23.58    1.04
   6   3   9   11.23    0.84
   6   3  10    5.56    0.71
   6   3  11   49.03    1.41
   6   3  12    1.41    0.66
  -6  -4   8    7.96    0.70
  -6  -4   7   13.96    0.98
  -6  -4   6  176.91    2.06
  -6  -4   5   37.12    1.13
  -6  -4   4  720.09    5.04
  -6  -4   3  113.93    1.63
  -6  -4   2   21.47    0.88
  -6  -4   1   50.48    1.16
  -6  -4   0  292.83    2.74
   6   4   0  298.64    2.77
  -6  -4  -1  162.09    1.93
   6   4   1  151.26    1.90
  -6  -4  -2   10.40    0.77
   6   4   2   10.70    0.69
  -6  -4  -3    2.62    0.46
   6   4   3    2.03    0.37
  -6  -4  -4   21.72    1.16
   6   4   4   18.12    0.80
  -6  -4  -5    0.47    0.63
   6   4   5    0.62    0.35
   6   4   6    9.19    0.68
   6   4   7   32.57    1.01
   6   4   8  172.74    2.26
   6   4   9    1.04    0.55
   6   4   9    0.67    0.43
   6   4  10   -0.01    0.56
   6   4  11   14.25    1.05
   6   4  12    8.44    1.00
  -6  -5   8    0.48    0.65
  -6  -5   7   42.66    1.25
  -6  -5   6    0.56    0.56
  -6  -5   5  256.92    2.60
  -6  -5   4    0.95    0.54
  -6  -5   3  143.92    1.93
  -6  -5   2   10.10    0.92
  -6  -5   1    1.88    0.48
  -6  -5   0  561.03    4.35
   6   5   0  575.56    4.45
  -6  -5  -1   44.94    1.20
   6   5   1   46.90    1.14
  -6  -5  -2   46.71    1.22
   6   5   2   46.23    1.17
  -6  -5  -3  161.01    2.02
   6   5   3  164.43    2.09
  -6  -5  -4    5.55    0.60
  -6  -5  -5   56.36    1.46
   6   5   5   59.55    1.31
   6   5   6    9.55    0.68
   6   5   7   20.86    0.92
   6   5   8   23.10    0.95
   6   5   9    9.07    0.76
   6   5  10   13.01    0.87
   6   5  11    2.07    0.58
   6   5  11    2.63    0.68
   6   5  12   16.29    1.15
  -6  -6   9    2.59    0.84
  -6  -6   8   11.31    1.24
  -6  -6   7   61.24    1.57
  -6  -6   6    0.71    0.66
  -6  -6   5   65.04    1.56
  -6  -6   4    9.18    1.06
  -6  -6   3   54.71    1.39
  -6  -6   2    0.48    0.53
  -6  -6   1    0.18    0.47
  -6  -6   0   64.90    1.46
   6   6   0   64.37    1.45
  -6  -6  -1    0.60    0.56
   6   6   1    1.01    0.45
  -6  -6  -2    0.83    0.50
   6   6   2    1.73    0.53
  -6  -6  -3   77.03    1.55
   6   6   3   76.97    1.53
  -6  -6  -4   55.77    1.36
   6   6   4   57.15    1.34
   6   6   5   87.45    1.62
   6   6   6    1.02    0.44
   6   6   7    3.33    0.53
   6   6   8   56.91    1.38
   6   6   9    9.98    0.79
   6   6  10   21.25    0.98
   6   6  11    0.42    0.48
   6   6  12    7.28    0.88
   6   6  12    6.36    0.72
  -6  -7   9    9.13    1.06
  -6  -7   8    0.37    0.83
  -6  -7   7   18.77    1.28
  -6  -7   6   21.25    1.28
  -6  -7   5    3.26    0.73
  -6  -7   4   17.13    1.14
  -6  -7   3   76.68    1.65
  -6  -7   2   66.80    1.55
  -6  -7   1   25.81    1.23
  -6  -7   0   37.01    1.29
   6   7   0   38.86    1.27
  -6  -7  -1    2.59    0.62
   6   7   1    1.31    0.50
  -6  -7  -2   27.44    1.16
   6   7   2   26.55    1.14
  -6  -7  -3   -0.13    0.54
   6   7   3   -0.11    0.53
  -6  -7  -4    0.40    0.61
   6   7   4    0.50    0.50
   6   7   5  156.78    2.28
   6   7   6   11.22    0.90
   6   7   7    7.37    0.80
   6   7   8    3.11    0.61
   6   7   9   50.67    1.35
   6   7  10   60.38    1.50
   6   7  11    0.01    0.48
   6   7  12    3.25    0.63
  -6  -8   8   -0.04    0.86
  -6  -8   7    9.13    0.97
  -6  -8   6   11.64    1.22
  -6  -8   5   28.13    1.31
  -6  -8   4    3.64    0.74
  -6  -8   3   24.30    1.26
  -6  -8   2   29.86    1.31
  -6  -8   1    6.00    0.82
  -6  -8   0    1.35    0.67
   6   8   0    0.99    0.54
  -6  -8  -1   14.52    1.16
   6   8   1   14.85    1.03
  -6  -8  -2  213.46    2.65
   6   8   2  212.29    2.71
  -6  -8  -3    6.42    0.76
   6   8   3    7.53    0.93
  -6  -8  -4   58.63    1.64
   6   8   4   53.34    1.43
   6   8   5    1.79    0.62
   6   8   6   67.38    1.60
   6   8   7    0.54    0.55
   6   8   8   12.54    0.98
   6   8   9   39.75    1.33
   6   8  10   14.73    0.99
   6   8  11    7.62    0.88
  -6  -9   8   30.16    1.69
  -6  -9   7    1.77    0.92
  -6  -9   6    0.53    0.81
  -6  -9   5   49.06    1.63
  -6  -9   4   18.12    1.27
  -6  -9   3    5.81    0.86
  -6  -9   2   78.68    1.80
  -6  -9   0    5.37    0.82
  -6  -9  -1   33.14    1.36
   6   9   1   34.13    1.27
   6   9   2  187.65    2.68
  -6  -9  -3   27.53    1.37
   6   9   3   25.20    1.22
   6   9   4  148.68    2.38
   6   9   5    1.00    0.63
   6   9   6   37.16    1.38
   6   9   7   18.11    1.13
   6   9   8   14.00    1.09
   6   9   9    7.62    0.84
   6   9  10    9.08    1.00
   6   9  11    0.07    0.60
  -6 -10   6   19.76    1.43
  -6 -10   5   11.36    1.30
  -6 -10   4   30.43    1.52
  -6 -10   3   -0.16    0.72
  -6 -10   2   -0.01    0.70
  -6 -10   1   65.95    1.74
  -6 -10   0    0.81    0.73
  -6 -10  -1   21.41    1.41
   6  10   1   21.83    1.25
   6  10   2  110.78    2.12
   6  10   3   18.84    1.14
   6  10   4   -0.59    0.56
   6  10   5   15.66    1.15
   6  10   6   43.10    1.46
   6  10   7   34.88    1.42
   6  10   8   -0.31    0.64
   6  10   9   13.67    1.18
   6  10  10    0.56    0.70
  -6 -11   5    1.90    0.96
  -6 -11   4   42.06    1.77
  -6 -11   3    2.81    0.91
  -6 -11   2    5.84    1.03
  -6 -11   1   97.44    2.19
  -6 -11   0    5.68    0.93
  -6 -11  -1   22.00    1.49
   6  11   1   20.35    1.34
  -6 -11  -2   55.29    1.89
   6  11   2   55.77    1.69
   6  11   3    8.51    0.95
   6  11   4   57.08    1.67
   6  11   5   15.43    1.22
   6  11   6   20.59    1.29
   6  11   7   25.15    1.37
   6  11   8    1.68    0.77
   6  11   9    1.92    0.80
  -6 -12   3    4.41    1.00
  -6 -12   2    0.06    0.91
  -6 -12   1   25.97    1.57
  -6 -12   0    2.22    0.98
  -6 -12  -1    9.48    1.12
   6  12   2    1.30    0.80
   6  12   3   51.67    1.77
   6  12   4   34.30    1.50
   6  12   5   29.56    1.38
   6  12   6    4.99    0.86
   6  12   7   12.64    1.23
  -6 -13   1    0.27    1.01
  -6 -13   0   28.21    1.85
   6  13   2   33.98    1.73
   6  13   3   41.37    1.80
   6  13   4   17.97    1.45
   6  13   5    7.65    1.08
  -7   7   2   17.44    1.54
  -7   7   1    8.22    1.28
  -7   7   0    7.54    1.36
  -7   7  -1    1.65    1.14
  -7   7  -2    8.56    1.37
  -7   6   5   27.05    1.55
  -7   6   4    0.05    0.91
  -7   6   3   15.31    1.43
  -7   6   2   34.35    1.63
  -7   6   1   -0.62    0.86
  -7   6   0    3.03    1.01
  -7   6  -1    3.97    1.05
  -7   6  -2    4.11    1.20
  -7   6  -3  101.93    2.62
  -7   6  -4    3.43    1.23
  -7   5   7    0.41    0.82
  -7   5   6    0.95    0.82
  -7   5   5   35.79    1.65
  -7   5   4    6.05    0.91
  -7   5   3   49.32    1.64
  -7   5   2    3.06    0.82
  -7   5   1   24.60    1.28
  -7   5   0    9.28    1.06
  -7   5  -1    0.98    0.76
  -7   5  -2   76.49    2.07
  -7   5  -3   13.94    1.49
  -7   5  -4   49.63    2.03
   7  -5   6    3.79    0.93
  -7   4   6    3.16    0.78
  -7   4   5   21.84    1.31
  -7   4   4    1.13    0.65
  -7   4   3   30.73    1.35
  -7   4   2    1.59    0.68
  -7   4   1   47.65    1.54
  -7   4   0   23.24    1.27
  -7   4  -1    1.03    0.73
  -7   4  -2    1.57    0.86
  -7   4  -3   -0.06    0.76
  -7   4  -4   34.57    1.64
   7  -4   5    4.54    0.82
   7  -4   6    0.27    0.73
   7  -4   7   34.13    1.57
   7  -4   8    0.48    0.91
  -7   3   6    1.69    0.63
  -7   3   5   22.63    1.22
  -7   3   4  209.87    2.63
  -7   3   3   53.26    1.48
  -7   3   2    6.84    0.80
  -7   3   1   70.39    1.73
  -7   3   0    3.23    0.73
  -7   3  -1   72.47    1.83
  -7   3  -2    4.67    0.78
  -7   3  -3   -0.15    0.68
  -7   3  -4   45.84    1.67
   7  -3   4   48.98    1.46
  -7   3  -5   36.00    1.59
   7  -3   5   33.96    1.31
   7  -3   6    0.94    0.69
   7  -3   7   12.44    1.11
   7  -3   8    3.61    0.94
   7  -3   9   14.26    1.35
  -7   2   6    5.73    0.66
  -7   2   5   26.89    1.18
  -7   2   4   51.25    1.44
  -7   2   3   68.39    1.59
  -7   2   2    3.18    0.67
  -7   2   1   36.00    1.37
  -7   2   0   72.94    1.75
  -7   2  -1   27.26    1.32
  -7   2  -2   24.04    1.34
  -7   2  -3   16.86    1.23
   7  -2   3   19.25    1.02
  -7   2  -4   72.70    2.00
   7  -2   4   72.66    1.59
  -7   2  -5   31.35    1.54
   7  -2   5   32.00    1.21
   7  -2   6   52.33    1.46
   7  -2   7   39.06    1.42
   7  -2   8   49.88    1.57
   7  -2   9   66.86    1.82
  -7   1   6   27.99    1.08
  -7   1   5   11.49    0.95
  -7   1   4   10.71    0.93
  -7   1   3   36.95    1.24
  -7   1   2   18.17    1.11
  -7   1   1    1.31    0.64
  -7   1   0    4.43    0.73
  -7   1  -1   66.80    1.61
  -7   1  -2    3.33    0.68
   7  -1   2    3.76    0.59
  -7   1  -3  105.90    2.09
   7  -1   3  106.69    1.78
  -7   1  -4    1.50    0.89
   7  -1   4    1.64    0.50
  -7   1  -5   12.08    1.32
   7  -1   5    9.15    0.84
   7  -1   6    5.62    0.72
   7  -1   7   53.78    1.44
   7  -1   8   46.72    1.44
   7  -1   9   19.10    1.18
   7  -1  10    0.42    0.76
  -7   0   6  105.63    1.70
  -7   0   5   33.83    1.16
  -7   0   4    9.49    0.90
  -7   0   3    0.71    0.53
  -7   0   2  180.21    2.29
  -7   0   1   29.61    1.17
  -7   0   0    4.78    0.69
  -7   0  -1  137.78    2.14
  -7   0  -2   19.29    1.16
   7   0   2   13.66    0.84
  -7   0  -3    8.82    0.95
   7   0   3    9.71    0.83
  -7   0  -4    5.47    0.91
   7   0   4    4.53    0.63
  -7   0  -5   53.13    1.78
   7   0   5   52.60    1.37
   7   0   6   16.88    0.94
   7   0   7   34.20    1.18
   7   0   8    3.13    0.67
   7   0   9    6.22    0.76
   7   0  10    2.13    0.66
  -7  -1   6   37.99    1.10
  -7  -1   5   13.85    0.89
  -7  -1   4    0.69    0.48
  -7  -1   3    1.48    0.51
  -7  -1   2  221.94    2.49
  -7  -1   1  124.76    1.90
  -7  -1   0   -0.03    0.49
  -7  -1  -1   60.80    1.48
  -7  -1  -2   66.28    1.59
   7   1   2   76.94    1.44
  -7  -1  -3  100.58    1.95
   7   1   3  100.60    1.65
  -7  -1  -4    4.04    0.71
   7   1   4    3.14    0.55
  -7  -1  -5    0.78    0.84
   7   1   5    0.69    0.48
   7   1   6   18.59    1.03
   7   1   7   13.71    0.91
   7   1   8    8.84    0.84
   7   1   9    2.79    0.69
   7   1  10    6.66    0.81
   7   1  11   38.27    1.38
  -7  -2   7    0.00    0.51
  -7  -2   6    0.22    0.53
  -7  -2   5   31.31    1.07
  -7  -2   4    1.13    0.53
  -7  -2   3   53.65    1.29
  -7  -2   2   81.31    1.54
  -7  -2   1   49.86    1.32
  -7  -2   0    7.61    0.95
  -7  -2  -1   50.01    1.32
   7   2   1   49.83    1.18
   7   2   1   47.27    1.18
  -7  -2  -2   45.56    1.40
   7   2   2   51.48    1.23
   7   2   2   49.88    1.27
  -7  -2  -3   71.95    1.62
   7   2   3   69.87    1.42
  -7  -2  -4    4.99    0.74
   7   2   4    5.38    0.64
  -7  -2  -5   46.65    1.61
   7   2   5   40.21    1.22
   7   2   6   21.52    1.00
   7   2   7   35.02    1.22
   7   2   8    8.98    0.91
   7   2   9   47.42    1.46
   7   2  10   16.64    1.07
   7   2  11  110.24    2.09
  -7  -3   7   28.53    1.12
  -7  -3   6   43.16    1.16
  -7  -3   5   23.48    0.87
  -7  -3   4    9.58    0.73
  -7  -3   3    7.76    0.81
  -7  -3   2   54.97    1.36
  -7  -3   1    2.92    0.62
  -7  -3   0   25.83    1.13
  -7  -3  -1   61.62    1.47
   7   3   1   61.69    1.23
  -7  -3  -2   16.47    1.11
   7   3   2   17.53    0.82
  -7  -3  -3  364.68    3.53
   7   3   3  355.41    3.30
  -7  -3  -4    3.17    0.64
   7   3   4    5.73    0.57
  -7  -3  -5    1.57    0.61
   7   3   5    1.48    0.41
   7   3   6    2.69    0.48
   7   3   6    3.11    0.57
   7   3   7   59.47    1.49
   7   3   8   -0.13    0.59
   7   3   9    4.31    0.70
   7   3  10   61.84    1.61
   7   3  11   13.99    1.11
  -7  -4   7   67.75    1.33
  -7  -4   6    7.93    0.84
  -7  -4   5    8.63    0.88
  -7  -4   4  356.30    3.20
  -7  -4   3   24.39    0.98
  -7  -4   2  151.59    1.95
  -7  -4   1   26.00    0.96
  -7  -4   0  150.85    2.00
  -7  -4  -1    1.74    0.44
   7   4   1    1.83    0.45
  -7  -4  -2   12.40    1.06
   7   4   2   10.96    0.76
  -7  -4  -3    5.26    0.70
   7   4   3    3.14    0.46
  -7  -4  -4   16.61    1.17
   7   4   4   16.55    0.83
  -7  -4  -5    3.57    0.77
   7   4   5    4.52    0.56
   7   4   7   27.25    1.01
   7   4   8   87.87    1.70
   7   4   8   82.64    1.74
   7   4   9   -0.08    0.60
   7   4  10    5.72    0.82
   7   4  11    2.60    0.75
  -7  -5   8   27.56    1.25
  -7  -5   7   87.56    1.63
  -7  -5   6   32.49    1.20
  -7  -5   5   71.08    1.49
  -7  -5   4  189.08    2.29
  -7  -5   3  389.11    3.48
  -7  -5   2   82.75    1.55
  -7  -5   1   67.58    1.44
  -7  -5   0  180.23    2.29
  -7  -5  -1   65.67    1.43
   7   5   1   56.59    1.32
  -7  -5  -2  126.43    1.89
   7   5   2  111.72    1.72
  -7  -5  -3   34.09    1.14
   7   5   3   31.09    1.01
  -7  -5  -4   32.94    1.30
   7   5   4   34.47    1.10
  -7  -5  -5   27.55    1.33
   7   5   5   26.94    0.99
   7   5   6    1.44    0.49
   7   5   7   95.93    1.73
   7   5   8    1.75    0.49
   7   5   9   35.35    1.17
   7   5  10    6.15    0.73
   7   5  10    6.12    0.87
   7   5  11    0.20    0.68
  -7  -6   8   20.95    1.37
  -7  -6   7    8.73    0.89
  -7  -6   6   12.07    1.13
  -7  -6   5    0.31    0.64
  -7  -6   4    0.50    0.62
  -7  -6   3  173.60    2.33
  -7  -6   2    2.09    0.62
  -7  -6   1  168.48    2.30
  -7  -6   0  337.69    3.28
  -7  -6  -1    3.70    0.60
   7   6   1    2.43    0.53
  -7  -6  -2  122.15    1.97
   7   6   2  119.04    1.92
  -7  -6  -3  120.07    1.93
   7   6   3  116.41    1.91
  -7  -6  -4   24.86    1.14
   7   6   4   27.30    1.07
   7   6   6    6.99    0.73
   7   6   7   26.35    1.09
   7   6   8    1.49    0.52
   7   6   9   60.92    1.49
   7   6  10    0.44    0.48
   7   6  11    0.28    0.52
  -7  -7   8    0.82    0.84
  -7  -7   7    0.18    0.80
  -7  -7   6    7.09    0.90
  -7  -7   5   -0.43    0.70
  -7  -7   4    5.95    0.80
  -7  -7   3  108.06    1.90
  -7  -7   2   16.12    1.06
  -7  -7   1   12.07    1.13
  -7  -7   0  158.44    2.29
  -7  -7  -1  128.00    2.11
  -7  -7  -2  111.93    1.95
   7   7   2  114.67    2.03
  -7  -7  -3  277.08    3.07
  -7  -7  -4   75.36    1.69
   7   7   5  298.79    3.29
   7   7   6   33.46    1.22
   7   7   7    4.41    0.65
   7   7   8    4.51    0.68
   7   7   9  120.74    2.10
   7   7  10    3.69    0.62
   7   7  11    3.94    0.69
  -7  -8   8    7.84    1.19
  -7  -8   7    0.17    0.96
  -7  -8   6   87.06    2.11
  -7  -8   5    0.22    0.88
  -7  -8   4    0.44    0.85
  -7  -8   3   51.14    1.67
  -7  -8   2    0.83    0.72
  -7  -8   1    0.55    0.75
  -7  -8   0    3.82    0.80
  -7  -8  -1  153.71    2.37
   7   8   1  157.82    2.42
  -7  -8  -2   46.80    1.53
   7   8   2   42.55    1.46
  -7  -8  -3   98.26    1.94
   7   8   3   95.12    1.89
  -7  -8  -4  189.43    2.63
   7   8   4  187.77    2.68
   7   8   5   26.19    1.21
   7   8   6  475.51    4.55
   7   8   8    5.55    0.72
   7   8   9  159.88    2.49
   7   8  10    0.95    0.60
  -7  -9   7   38.03    1.83
  -7  -9   6   19.85    1.60
  -7  -9   5    8.36    1.06
  -7  -9   4   -0.17    0.83
  -7  -9   3   17.73    1.41
  -7  -9   2    0.50    0.82
  -7  -9   1   59.64    1.75
  -7  -9   0   14.82    1.19
  -7  -9  -1   29.54    1.41
  -7  -9  -2   13.08    1.27
   7   9   2   12.52    1.11
  -7  -9  -3    4.43    0.95
   7   9   3    4.72    0.76
   7   9   5   90.11    1.98
   7   9   6    4.63    0.83
   7   9   8    0.46    0.59
   7   9   9  107.07    2.16
   7   9  10   47.16    1.55
  -7 -10   6    9.17    1.25
  -7 -10   5    0.55    1.01
  -7 -10   4    0.49    0.98
  -7 -10   3    3.33    0.99
  -7 -10   2   63.19    1.91
  -7 -10   1   13.15    1.42
  -7 -10   0    3.74    0.93
  -7 -10  -1   15.52    1.39
  -7 -10  -2    8.12    0.95
   7  10   2    7.17    0.88
  -7 -10  -3   50.14    1.81
   7  10   4    7.90    0.99
   7  10   5   15.90    1.29
   7  10   6   64.44    1.83
   7  10   7    0.72    0.68
   7  10   8    2.52    0.74
   7  10   9    3.84    0.82
  -7 -11   4   13.76    1.35
  -7 -11   3    0.96    0.96
  -7 -11   2    4.09    1.02
  -7 -11   1    1.38    0.94
  -7 -11   0    0.12    0.91
  -7 -11  -1    0.78    0.93
  -7 -11  -2    0.80    0.92
   7  11   2    1.27    0.74
   7  11   4    3.69    0.92
   7  11   5    0.05    0.81
   7  11   6   20.52    1.35
   7  11   7    4.02    0.87
   7  11   8    9.20    1.14
  -7 -12   3    0.22    1.04
  -7 -12   2   12.19    1.50
  -7 -12   1    6.25    1.26
  -7 -12   0   11.07    1.34
  -7 -12  -1    2.34    1.13
   7  12   3    7.49    0.98
   7  12   4    1.26    0.89
   7  12   5    0.51    0.82
   7  12   6   -0.68    0.81
   7  12   7    0.45    0.86
  -7 -13   0   23.25    1.83
  -7 -13  -1    2.33    1.25
   7  13   3    8.55    1.16
   7  13   4   14.07    1.56
  -8   5   4   66.58    1.97
  -8   5   3   14.68    1.34
  -8   5   2   28.65    1.57
  -8   5   1   82.58    2.13
  -8   5   0    6.32    0.98
  -8   5  -1    6.81    1.04
  -8   5  -2   10.73    1.26
  -8   5  -3    0.22    1.12
  -8   5  -4    3.88    1.24
  -8   4   6   23.91    1.61
  -8   4   5    2.35    0.85
  -8   4   4    9.18    0.97
  -8   4   3    1.88    0.81
  -8   4   2   39.20    1.55
  -8   4   1   82.03    2.03
  -8   4   0    0.92    0.80
  -8   4  -1    1.24    0.84
  -8   4  -2   20.46    1.38
  -8   4  -3   34.69    1.71
  -8   4  -4   19.80    1.59
  -8   3   6    1.04    0.75
  -8   3   5    2.56    0.75
  -8   3   4   47.76    1.51
  -8   3   3    1.32    0.72
  -8   3   2    0.25    0.68
  -8   3   1   34.17    1.43
  -8   3   0   26.30    1.38
  -8   3  -1    2.95    0.79
  -8   3  -2   25.99    1.39
  -8   3  -3   52.03    1.83
  -8   3  -4   33.52    1.57
   8  -3   6   -0.09    0.77
   8  -3   7    1.53    0.94
  -8   2   6    0.01    0.66
  -8   2   5    4.66    0.80
  -8   2   4  104.40    2.05
  -8   2   3    0.90    0.75
  -8   2   2   14.01    1.17
  -8   2   1    6.22    0.84
  -8   2   0   33.94    1.41
  -8   2  -1   11.26    1.15
  -8   2  -2   11.40    1.29
  -8   2  -3   30.41    1.61
  -8   2  -5    8.21    1.10
   8  -2   5    9.82    1.01
   8  -2   6   23.19    1.31
   8  -2   7    5.01    0.87
   8  -2   8  130.28    2.52
  -8   1   6    0.75    0.68
  -8   1   5   31.56    1.30
  -8   1   4   38.60    1.36
  -8   1   3    0.01    0.65
  -8   1   2   14.16    1.08
  -8   1   1    5.26    0.81
  -8   1   0    4.47    0.76
  -8   1  -1   41.19    1.49
  -8   1  -2   -0.09    0.71
  -8   1  -3    8.54    1.09
  -8   1  -4    6.18    1.06
   8  -1   4    5.56    0.77
  -8   1  -5    2.25    0.92
   8  -1   5    5.56    0.78
   8  -1   6    1.85    0.66
   8  -1   7  106.63    2.12
   8  -1   8   41.49    1.56
   8  -1   9    4.25    0.94
  -8   0   6   55.53    1.48
  -8   0   5    5.88    0.79
  -8   0   4    2.57    0.73
  -8   0   3    3.38    0.73
  -8   0   2   20.23    1.16
  -8   0   1    1.25    0.64
  -8   0   0   43.62    1.43
  -8   0  -1  114.53    2.14
  -8   0  -2   18.25    1.33
  -8   0  -3    0.46    0.78
  -8   0  -4    8.16    1.01
   8   0   4    8.52    0.93
  -8   0  -5  176.08    2.88
   8   0   5  177.88    2.51
   8   0   6   80.13    1.76
   8   0   7   32.50    1.34
   8   0   8   17.14    1.17
   8   0   9    3.12    0.75
  -8  -1   6    4.29    0.70
  -8  -1   5   48.14    1.36
  -8  -1   4    0.33    0.56
  -8  -1   3    3.10    0.62
  -8  -1   2   96.85    1.79
  -8  -1   1    1.09    0.59
  -8  -1   0    9.10    0.95
  -8  -1  -1    5.47    0.74
  -8  -1  -2   27.35    1.28
  -8  -1  -3   14.27    1.26
   8   1   3   14.35    1.02
  -8  -1  -4   18.24    1.40
   8   1   4   20.98    1.11
  -8  -1  -5   71.76    2.04
   8   1   5   69.55    1.66
   8   1   6    0.54    0.56
   8   1   7    1.75    0.61
   8   1   8   29.20    1.30
   8   1   9    8.66    1.04
   8   1  10   36.95    1.41
  -8  -2   7    0.80    0.58
  -8  -2   6   14.55    1.05
  -8  -2   5   23.97    1.11
  -8  -2   4    3.58    0.63
  -8  -2   3   23.65    1.11
  -8  -2   2  100.04    1.81
  -8  -2   1    3.38    0.67
  -8  -2   0   46.97    1.46
  -8  -2  -1   15.94    1.14
  -8  -2  -2  121.98    2.08
  -8  -2  -3   39.18    1.39
   8   2   3   33.73    1.18
  -8  -2  -4   15.45    1.27
   8   2   4   17.53    1.01
  -8  -2  -5   15.94    1.34
   8   2   5   12.38    0.98
   8   2   6    1.50    0.59
   8   2   7   14.66    1.05
   8   2   8   12.31    1.09
   8   2   9   20.15    1.17
   8   2  10   29.82    1.35
  -8  -3   7    0.27    0.64
  -8  -3   6    4.45    0.75
  -8  -3   5    9.42    0.95
  -8  -3   4    6.13    0.73
  -8  -3   3    0.42    0.60
  -8  -3   2  156.97    2.21
  -8  -3   1    1.70    0.69
  -8  -3   0    3.35    0.69
  -8  -3  -1    1.92    0.73
  -8  -3  -2  177.08    2.55
   8   3   2  178.59    2.29
   8   3   2  179.06    2.38
  -8  -3  -3  169.34    2.50
   8   3   3  153.33    2.21
  -8  -3  -4   66.14    1.72
   8   3   4   66.06    1.47
   8   3   4   66.33    1.51
  -8  -3  -5    0.62    0.71
   8   3   5    0.56    0.55
   8   3   6    2.73    0.66
   8   3   7  114.92    2.06
   8   3   8   14.16    1.10
   8   3   9    3.19    0.74
   8   3  10   61.48    1.76
  -8  -4   7    1.33    0.70
  -8  -4   6   26.35    1.10
  -8  -4   5   32.49    1.07
  -8  -4   4   11.20    0.84
  -8  -4   3   32.47    1.10
  -8  -4   2   29.38    1.19
  -8  -4   1   51.02    1.51
  -8  -4   0    7.38    0.86
  -8  -4  -1    8.59    0.86
  -8  -4  -2   83.42    1.81
  -8  -4  -3    3.54    0.87
   8   4   3    2.80    0.47
  -8  -4  -4   66.00    1.72
   8   4   4   62.03    1.43
  -8  -4  -5   32.37    1.56
   8   4   5   33.60    1.12
   8   4   6   11.50    0.86
   8   4   7  109.25    2.00
   8   4   7  108.48    2.03
   8   4   8    0.49    0.66
   8   4   9    1.26    0.73
   8   4  10    3.93    0.80
  -8  -5   7    0.64    0.53
  -8  -5   6   47.60    1.32
  -8  -5   5   12.69    0.99
  -8  -5   4   42.86    1.26
  -8  -5   3   74.58    1.52
  -8  -5   2    1.05    0.51
  -8  -5   1   78.98    1.60
  -8  -5   0    0.62    0.47
  -8  -5  -1   36.29    1.17
  -8  -5  -2   10.41    1.00
   8   5   2    8.45    0.84
  -8  -5  -3   -0.25    0.75
   8   5   3    0.01    0.42
  -8  -5  -4   26.47    1.43
   8   5   4   26.93    1.06
  -8  -5  -5   -0.15    0.84
   8   5   5    0.22    0.40
   8   5   6    0.00    0.41
   8   5   7   43.94    1.33
   8   5   8    7.23    0.85
   8   5   9    1.14    0.54
   8   5   9    0.57    0.67
   8   5  10   17.68    1.26
  -8  -6   8   36.69    1.50
  -8  -6   7    3.30    0.73
  -8  -6   6    1.86    0.69
  -8  -6   5    4.26    0.73
  -8  -6   4  103.60    1.89
  -8  -6   3   14.90    1.02
  -8  -6   2    6.09    0.71
  -8  -6   1   25.32    1.12
  -8  -6   0    6.18    0.74
  -8  -6  -1    0.36    0.52
  -8  -6  -2    6.11    0.75
   8   6   2    5.10    0.61
  -8  -6  -3   46.29    1.34
   8   6   3   43.58    1.26
  -8  -6  -4   76.26    1.91
   8   6   4   77.94    1.65
   8   6   5    2.37    0.54
   8   6   6    7.31    0.82
   8   6   7    8.12    0.80
   8   6   8   23.28    1.09
   8   6   9    7.37    0.81
   8   6  10    2.15    0.61
  -8  -7   7   16.46    1.46
  -8  -7   6   -0.59    0.76
  -8  -7   5    0.90    0.76
  -8  -7   4   32.01    1.44
  -8  -7   3    7.18    0.84
  -8  -7   2    1.82    0.70
  -8  -7   1    3.38    0.69
  -8  -7   0   12.77    1.06
  -8  -7  -1   37.48    1.31
  -8  -7  -2    7.26    0.85
   8   7   2    7.88    0.93
  -8  -7  -3   59.18    1.53
  -8  -7  -4   15.75    1.05
   8   7   4   14.98    1.00
   8   7   5    2.40    0.55
   8   7   6   26.78    1.15
   8   7   7   31.97    1.28
   8   7   8   83.90    1.81
   8   7   9   27.95    1.21
   8   7  10    7.41    0.90
  -8  -8   7    9.66    1.15
  -8  -8   6    5.78    1.02
  -8  -8   5    0.66    0.86
  -8  -8   4   33.05    1.51
  -8  -8   3    1.92    0.84
  -8  -8   2   34.24    1.41
  -8  -8   1    0.66    0.74
  -8  -8   0    0.73    0.72
  -8  -8  -1   23.37    1.32
  -8  -8  -2   33.61    1.36
   8   8   2   32.13    1.33
  -8  -8  -3    4.23    0.87
  -8  -8  -4   11.57    1.13
   8   8   4   12.46    1.11
   8   8   5   86.15    1.89
   8   8   6   99.31    2.02
   8   8   7   41.01    1.41
   8   8   8    1.10    0.59
   8   8   9    8.90    0.94
   8   8  10    0.51    0.55
  -8  -9   6    6.67    1.14
  -8  -9   5   38.16    1.67
  -8  -9   4   11.12    1.37
  -8  -9   3    3.39    0.87
  -8  -9   2   18.74    1.35
  -8  -9   1    1.50    0.82
  -8  -9   0   42.21    1.65
  -8  -9  -1   34.39    1.59
  -8  -9  -2    1.54    0.80
   8   9   3   65.97    1.82
   8   9   4    0.52    0.73
   8   9   5    7.58    0.86
   8   9   6    8.53    0.90
   8   9   7    0.11    0.67
   8   9   8   22.40    1.22
   8   9   9   32.62    1.41
  -8 -10   5    6.61    1.24
  -8 -10   4   -1.10    1.06
  -8 -10   3    0.56    0.98
  -8 -10   2   58.35    1.90
  -8 -10   1    7.89    1.12
  -8 -10   0    4.96    1.05
  -8 -10  -1    1.86    1.04
  -8 -10  -2   23.36    1.53
  -8 -10  -3    7.88    1.05
   8  10   3    9.16    1.10
   8  10   4    0.36    0.75
   8  10   5    1.08    0.88
   8  10   6   59.29    1.80
   8  10   7    8.66    0.98
   8  10   8    9.28    1.08
  -8 -11   3    0.97    1.18
  -8 -11   2   44.95    1.99
  -8 -11   1    1.37    0.99
  -8 -11   0    1.34    0.99
  -8 -11  -1    1.54    1.00
  -8 -11  -2   10.46    1.21
   8  11   3   17.16    1.47
   8  11   4   -0.26    0.81
   8  11   5    7.18    1.00
   8  11   6    2.95    0.87
   8  11   7    7.80    1.01
  -8 -12   1    2.81    1.19
  -8 -12   0   15.72    1.69
  -8 -12  -1    2.83    1.20
  -8 -12  -2   44.25    2.09
   8  12   5    0.66    0.92
  -9   4   2   57.07    1.95
  -9   4   1   24.22    1.57
  -9   4   0   19.34    1.51
  -9   4  -1    1.65    1.04
  -9   4  -2    0.54    1.06
  -9   3   4   19.98    1.41
  -9   3   3   -0.18    0.75
  -9   3   2    7.26    1.03
  -9   3   1   -0.13    0.83
  -9   3   0   30.18    1.57
  -9   3  -1    1.80    0.89
  -9   3  -2    2.41    0.96
  -9   3  -3   43.11    1.90
  -9   3  -4    1.64    1.06
  -9   2   6   -0.39    0.71
  -9   2   5    8.69    1.00
  -9   2   4   15.82    1.30
  -9   2   3    1.44    0.87
  -9   2   2    1.28    0.88
  -9   2   1   -0.71    0.84
  -9   2   0   56.94    1.89
  -9   2  -1    0.10    0.90
  -9   2  -2    6.16    1.06
  -9   2  -3   56.55    2.06
  -9   2  -4    0.47    0.98
  -9   1   6   16.35    1.35
  -9   1   5   22.44    1.38
  -9   1   4   39.42    1.55
  -9   1   3   58.75    1.76
  -9   1   2    2.36    0.90
  -9   1   1    1.58    0.87
  -9   1   0   33.84    1.55
  -9   1  -1    0.38    0.83
  -9   1  -2    1.16    0.94
  -9   1  -3   36.62    1.75
  -9   1  -4    0.60    1.06
  -9   1  -5   43.24    2.03
   9  -1   6    5.13    0.92
   9  -1   7   79.03    2.07
  -9   0   6    8.79    0.94
  -9   0   5   11.16    1.19
  -9   0   4    1.10    0.81
  -9   0   3   93.97    2.01
  -9   0   2    1.35    0.79
  -9   0   1   10.38    1.19
  -9   0   0   31.50    1.53
  -9   0  -1   13.06    1.23
  -9   0  -2   26.90    1.48
  -9   0  -3    3.51    1.09
  -9   0  -4   23.70    1.65
   9   0   5   47.23    1.56
   9   0   6    0.90    0.64
   9   0   7    0.76    0.74
   9   0   8    1.32    0.73
  -9  -1   6   20.13    1.33
  -9  -1   5   -0.38    0.72
  -9  -1   4    5.72    0.82
  -9  -1   3   79.80    1.80
  -9  -1   2    2.40    0.73
  -9  -1   1    0.69    0.74
  -9  -1   0   54.76    1.64
  -9  -1  -1   59.56    1.79
  -9  -1  -2   38.98    1.57
  -9  -1  -3   11.55    1.32
  -9  -1  -4   13.82    1.56
  -9  -1  -5   51.48    1.96
   9   1   5   51.29    1.52
   9   1   6   14.36    1.13
   9   1   7   -0.17    0.62
   9   1   8    3.44    0.76
  -9  -2   6   18.25    1.20
  -9  -2   5   -0.25    0.62
  -9  -2   4    0.88    0.65
  -9  -2   3   34.08    1.32
  -9  -2   2   18.53    1.13
  -9  -2   1   -0.03    0.61
  -9  -2   0    4.86    0.77
  -9  -2  -1   58.52    1.62
  -9  -2  -2   18.33    1.25
  -9  -2  -3   25.17    1.40
  -9  -2  -4   14.48    1.34
   9   2   4   13.93    1.07
  -9  -2  -5   39.92    1.85
   9   2   5   37.53    1.36
   9   2   6   22.22    1.26
   9   2   7    0.82    0.68
   9   2   8    0.50    0.77
   9   2   9   33.74    1.51
  -9  -3   7    9.86    1.19
  -9  -3   6   32.32    1.31
  -9  -3   5    0.63    0.68
  -9  -3   4   10.32    1.11
  -9  -3   3    6.87    0.84
  -9  -3   2   32.88    1.38
  -9  -3   1    9.21    1.10
  -9  -3   0   46.17    1.46
  -9  -3  -1   48.61    1.62
  -9  -3  -2   11.87    1.13
  -9  -3  -3    1.40    0.84
  -9  -3  -4    1.47    0.77
   9   3   4    1.36    0.71
  -9  -3  -5   60.40    1.96
   9   3   5   62.85    1.68
   9   3   6   15.79    1.15
   9   3   7    0.74    0.74
   9   3   8   -0.16    0.66
   9   3   9   14.11    1.29
  -9  -4   7    0.54    0.80
  -9  -4   6   30.24    1.37
  -9  -4   5    0.21    0.74
  -9  -4   4   31.53    1.40
  -9  -4   3  107.33    2.05
  -9  -4   2   18.68    1.30
  -9  -4   1  207.03    2.77
  -9  -4   0    1.26    0.84
  -9  -4  -1    1.63    0.85
  -9  -4  -2   23.83    1.32
  -9  -4  -3    7.03    0.90
  -9  -4  -4   68.35    1.96
   9   4   4   67.47    1.57
   9   4   4   66.85    1.71
  -9  -4  -5    1.81    0.90
   9   4   5    1.51    0.61
   9   4   5    1.19    0.73
   9   4   6    5.80    0.91
   9   4   7    4.72    0.78
   9   4   8    0.70    0.70
   9   4   9    4.04    0.94
  -9  -5   7    0.63    0.86
  -9  -5   6   11.49    1.18
  -9  -5   5    9.51    0.95
  -9  -5   4   14.82    1.01
  -9  -5   3   12.28    1.00
  -9  -5   2   68.30    1.74
  -9  -5   1    2.28    0.83
  -9  -5   0   58.84    1.74
  -9  -5  -1    0.09    0.72
  -9  -5  -2   13.55    1.23
  -9  -5  -3   51.56    1.68
  -9  -5  -4    1.94    0.85
   9   5   4    1.82    0.50
  -9  -5  -5    7.72    1.06
   9   5   5    6.11    0.72
   9   5   7   33.85    1.25
   9   5   7   34.65    1.43
   9   5   8    2.18    0.63
   9   5   8    2.44    0.75
   9   5   9   20.10    1.32
  -9  -6   7    7.56    0.83
  -9  -6   6   -0.05    0.59
  -9  -6   5    5.38    0.73
  -9  -6   4   51.90    1.48
  -9  -6   3    7.23    0.79
  -9  -6   2    3.89    0.66
  -9  -6   1   16.60    1.09
  -9  -6   0   19.66    1.06
  -9  -6  -1    0.05    0.60
  -9  -6  -2    0.25    0.94
  -9  -6  -3   56.25    1.78
  -9  -6  -4    1.19    0.88
   9   6   4    1.79    0.58
   9   6   5   14.21    0.97
   9   6   6    3.23    0.59
   9   6   7    2.29    0.57
   9   6   8   12.69    1.04
   9   6   9    1.19    0.69
  -9  -7   6    3.15    0.82
  -9  -7   5    1.38    0.76
  -9  -7   4   34.62    1.47
  -9  -7   3    6.22    0.88
  -9  -7   2   10.50    1.13
  -9  -7   1   12.05    1.16
  -9  -7   0   12.12    1.10
  -9  -7  -1   10.04    0.97
  -9  -7  -2    0.60    0.61
  -9  -7  -3   48.62    1.54
  -9  -7  -4    7.62    1.13
   9   7   4    7.31    0.90
   9   7   5   12.84    0.97
   9   7   6    2.01    0.63
   9   7   7   38.07    1.34
   9   7   8   88.85    1.98
   9   7   9   17.00    1.13
  -9  -8   5    3.13    0.91
  -9  -8   4    2.00    0.83
  -9  -8   3    1.97    0.79
  -9  -8   2   25.85    1.40
  -9  -8   1    0.75    0.72
  -9  -8   0    6.45    0.87
  -9  -8  -1   27.59    1.44
  -9  -8  -2    7.89    0.93
  -9  -8  -3   24.40    1.32
  -9  -8  -4    3.62    0.86
   9   8   4    2.18    0.64
   9   8   5   16.33    1.10
   9   8   6   26.31    1.22
   9   8   7   50.83    1.63
   9   8   8    0.64    0.58
  -9  -9   4    8.96    1.13
  -9  -9   3    1.85    0.91
  -9  -9   2   52.67    1.84
  -9  -9   1    3.22    0.88
  -9  -9   0   32.77    1.51
  -9  -9  -1   12.00    1.35
  -9  -9  -2   62.32    1.89
  -9  -9  -3    1.43    0.84
   9   9   4    0.39    0.61
   9   9   5   89.06    2.09
   9   9   6   10.07    1.12
   9   9   7   20.30    1.24
   9   9   8   36.97    1.49
  -9 -10   3    7.04    1.15
  -9 -10   2   52.94    1.99
  -9 -10   1   19.75    1.51
  -9 -10   0    5.51    1.06
  -9 -10  -1   14.59    1.51
  -9 -10  -2   32.18    1.64
  -9 -10  -3    0.68    0.94
   9  10   4    0.42    0.79
   9  10   5   15.10    1.37
   9  10   6   10.12    1.19
   9  10   7    5.95    0.91
  -9 -11   1   31.26    1.89
  -9 -11   0    0.33    1.07
  -9 -11  -1    6.50    1.22
  -9 -11  -2   71.65    2.20
   9  11   4    3.69    1.09
   9  11   6    2.02    0.89
 -10   2   0   62.17    2.13
 -10   2  -1    5.66    1.20
 -10   2  -2    5.14    1.23
 -10   1   3   41.67    1.72
 -10   1   2    2.15    1.02
 -10   1   1   22.05    1.58
 -10   1   0   63.80    2.10
 -10   1  -1   55.17    2.04
 -10   1  -2    3.70    1.19
 -10   1  -3   47.06    2.07
 -10   1  -4   88.92    2.65
 -10   0   4   33.64    1.53
 -10   0   3   35.56    1.59
 -10   0   2   20.24    1.41
 -10   0   1    7.81    1.11
 -10   0   0   23.93    1.56
 -10   0  -1    6.02    1.11
 -10   0  -2    0.72    0.97
 -10   0  -3   -0.06    0.99
 -10   0  -4  108.65    2.75
 -10   0  -5    6.40    1.40
 -10  -1   5    0.08    0.93
 -10  -1   4    8.96    1.10
 -10  -1   3   18.18    1.41
 -10  -1   2   15.37    1.39
 -10  -1   1    2.19    0.93
 -10  -1   0    5.51    1.07
 -10  -1  -1   23.31    1.55
 -10  -1  -2    1.00    1.01
 -10  -1  -3    1.87    1.05
 -10  -1  -4   46.49    1.97
 -10  -1  -5    0.99    1.27
 -10  -2   5    0.95    0.84
 -10  -2   4    1.13    0.82
 -10  -2   3   18.20    1.32
 -10  -2   2   26.99    1.39
 -10  -2   1   10.94    1.25
 -10  -2   0    8.65    1.06
 -10  -2  -1   40.30    1.68
 -10  -2  -2    0.77    0.94
 -10  -2  -3    7.86    1.21
 -10  -2  -4   14.40    1.61
 -10  -2  -5    6.77    1.39
  10   2   6   19.97    1.37
  10   2   7    0.10    0.72
 -10  -3   6   27.02    1.46
 -10  -3   5    8.73    0.97
 -10  -3   4    0.15    0.76
 -10  -3   3   20.04    1.34
 -10  -3   2   28.24    1.40
 -10  -3   1   -0.54    0.80
 -10  -3   0    3.89    0.86
 -10  -3  -1   76.56    1.93
 -10  -3  -2    6.07    1.01
 -10  -3  -3   48.85    1.85
 -10  -3  -4   11.37    1.24
 -10  -3  -5   12.01    1.34
  10   3   6   51.38    1.67
  10   3   7    4.61    0.87
 -10  -4   6   29.39    1.53
 -10  -4   5   10.84    1.29
 -10  -4   4    0.31    0.81
 -10  -4   3   24.77    1.41
 -10  -4   2   45.59    1.65
 -10  -4   1  120.12    2.31
 -10  -4   0   12.18    1.29
 -10  -4  -1   14.52    1.25
 -10  -4  -2    3.32    0.91
 -10  -4  -3   67.49    2.00
 -10  -4  -4    1.32    0.87
 -10  -4  -5    0.10    1.00
  10   4   5    0.34    0.82
  10   4   6   25.35    1.38
  10   4   7    7.27    0.94
  10   4   8    1.29    0.84
 -10  -5   5   23.18    1.53
 -10  -5   4    3.27    0.96
 -10  -5   3   -0.20    0.87
 -10  -5   2   92.05    2.13
 -10  -5   1    8.73    1.09
 -10  -5   0   35.24    1.66
 -10  -5  -1    3.75    0.99
 -10  -5  -2    5.03    1.10
 -10  -5  -3   44.64    1.77
 -10  -5  -4   24.53    1.66
  10   5   5    3.83    0.75
  10   5   5    5.23    0.97
  10   5   6   36.65    1.47
  10   5   6   35.83    1.59
  10   5   7   23.09    1.46
  10   5   8    0.52    0.85
 -10  -6   5   25.33    1.65
 -10  -6   4    2.93    0.98
 -10  -6   3    3.21    1.02
 -10  -6   2   -0.72    0.96
 -10  -6   1    0.64    0.95
 -10  -6   0   22.31    1.62
 -10  -6  -1    2.09    1.02
 -10  -6  -2    2.76    1.02
 -10  -6  -3   26.11    1.69
 -10  -6  -4    5.07    1.09
  10   6   5   -0.01    0.51
  10   6   7   17.71    1.21
  10   6   8    1.59    0.75
  10   6   8    2.03    0.94
 -10  -7   4   10.90    1.21
 -10  -7   3   11.41    1.18
 -10  -7   2    1.27    0.72
 -10  -7   1    0.76    0.67
 -10  -7   0   39.23    1.49
 -10  -7  -1   -0.01    0.74
 -10  -7  -2    0.65    1.05
 -10  -7  -3   56.77    2.05
 -10  -7  -4    8.67    1.21
  10   7   6    1.09    0.59
  10   7   7    4.25    0.72
 -10  -8   3   70.16    2.00
 -10  -8   2    1.59    0.83
 -10  -8   1    0.43    0.78
 -10  -8   0   18.14    1.23
 -10  -8  -1    0.68    0.71
 -10  -8  -2    3.82    0.90
 -10  -8  -3   10.34    1.24
 -10  -8  -4   31.54    1.86
  10   8   5   30.29    1.39
  10   8   6    1.02    0.61
  10   8   7   77.50    1.98
 -10  -9   2    6.40    1.11
 -10  -9   1    0.94    0.94
 -10  -9   0   28.57    1.62
 -10  -9  -1    2.43    0.87
 -10  -9  -2   20.69    1.41
 -10  -9  -3    1.25    0.91
  10   9   5    9.80    1.08
  10   9   6    2.50    0.84
 -10 -10   1    7.54    1.13
 -10 -10   0    0.18    1.02
 -10 -10  -1   34.20    1.83
 -10 -10  -2    0.80    0.96
 -10 -10  -3   -0.14    0.87
  10  10   5    6.02    1.04
 -11  -1   0   -0.27    1.03
 -11  -1  -1   17.71    1.60
 -11  -1  -2    1.05    1.25
 -11  -1  -3   -0.65    1.22
 -11  -2   2   32.35    1.66
 -11  -2   1    0.20    1.00
 -11  -2   0    5.98    1.13
 -11  -2  -1   16.05    1.62
 -11  -2  -2    0.85    1.11
 -11  -2  -3   -0.20    1.19
 -11  -2  -4   19.24    2.02
 -11  -3   2   33.18    1.59
 -11  -3   1   25.58    1.54
 -11  -3   0    9.34    1.17
 -11  -3  -1   71.50    2.08
 -11  -3  -2   24.19    1.60
 -11  -3  -3    8.59    1.26
 -11  -3  -4   10.66    1.33
 -11  -4   3    2.39    0.95
 -11  -4   2   18.12    1.44
 -11  -4   1    8.75    1.18
 -11  -4   0    0.77    0.93
 -11  -4  -1    0.28    0.95
 -11  -4  -2   49.81    1.86
 -11  -4  -3    8.04    1.11
 -11  -4  -4    4.59    1.19
 -11  -5   2   82.53    2.16
 -11  -5   1    8.23    1.14
 -11  -5   0   70.09    2.10
 -11  -5  -1    1.95    0.99
 -11  -5  -2   10.71    1.29
 -11  -5  -3    3.86    1.19
 -11  -5  -4    8.03    1.19
 -11  -6   2   39.47    1.86
 -11  -6   1   10.75    1.33
 -11  -6   0   25.82    1.68
 -11  -6  -1   10.68    1.39
 -11  -6  -2    6.59    1.21
 -11  -6  -3   12.61    1.42
 -11  -6  -4   15.85    1.76
 -11  -7   1   31.67    1.98
 -11  -7   0   18.58    1.80
 -11  -7  -1   31.68    1.95
 -11  -7  -2   17.89    1.74
 -11  -7  -3   21.69    1.75
 -11  -7  -4   51.83    2.18
 -11  -8   0    1.25    0.94
 -11  -8  -1   29.64    2.00
 -11  -8  -2   38.37    2.06
 -11  -8  -3    3.33    1.34
 -11  -8  -4   90.96    2.74
   0   0   2 1791.43   25.10
   0   0   2 1805.70   26.15
   0   0   3  844.66    7.44
   0   0   3  861.05    7.83
   0   0   4  770.21    5.63
   0   0   4  740.09    5.27
   0   0   5 1503.73    9.64
   0   0   5 1443.45    9.02
   0   0   6  180.21    1.49
   0   0   6  197.13    1.48
   0   0   7    0.20    0.17
   0   0   7    0.17    0.26
   0   0   8   91.03    0.98
   0   0   9    0.29    0.25
   0   0  10   44.40    0.81
   0   0  11    6.07    0.57
   0   0  12  128.74    1.48
   0   0  13    2.19    0.49
   0  -1  13   27.35    0.96
   0  -1  12   20.45    0.82
   0  -1  11   36.06    0.86
   0  -1  10   17.25    0.66
   0  -1   9    0.73    0.30
   0  -1   8   51.14    0.79
   0  -1   7  134.99    1.23
   0  -1   6   48.29    0.91
   0  -1   6   51.44    0.68
   0  -1   5  120.07    1.03
   0  -1   5  112.03    1.16
   0  -1   4  136.67    1.23
   0  -1   4  140.01    1.11
   0  -1   3  211.71    1.62
   0  -1   3  200.19    1.43
   0  -1   2  752.65    4.83
   0  -1   1  718.86    4.82
   0   1   1  252.84    2.32
   0   1   2   25.77    0.45
   0   1   2   25.29    0.41
   0   1   6  361.31    2.58
   0   1   6  369.48    2.69
   0   1   7  244.03    1.79
   0   1   7  266.18    1.95
   0   1   8   42.11    0.62
   0   1   9   92.58    0.98
   0   1  10    0.32    0.23
   0   1  11    3.65    0.35
   0   1  12   36.79    0.82
   0   1  13    3.89    0.47
   0  -2  13   21.80    0.95
   0  -2  12    3.46    0.57
   0  -2  11   27.96    0.87
   0  -2  10   44.20    0.93
   0  -2   9    3.98    0.40
   0  -2   8  205.76    1.81
   0  -2   7   89.38    1.07
   0  -2   6  360.83    2.53
   0  -2   5  146.24    1.54
   0  -2   5  153.79    1.33
   0  -2   4  111.36    1.04
   0  -2   3  368.13    2.43
   0  -2   2   28.51    0.50
   0  -2   1 1005.90    5.92
   0   2   0   65.63    0.79
   0   2   1  670.06    4.31
   0   2   2  408.86    2.84
   0   2   3  224.64    1.74
   0   2   3  217.55    1.58
   0   2   4 1746.72   12.38
   0   2   4 1798.56   12.27
   0   2   5    5.93    0.29
   0   2   5    7.04    0.34
   0   2   6  259.29    1.88
   0   2   6  269.74    2.05
   0   2   7  715.54    4.68
   0   2   7  709.26    4.50
   0   2   8    5.41    0.35
   0   2   8    5.38    0.43
   0   2   9  368.63    2.60
   0   2  10   13.20    0.53
   0   2  11   13.67    0.53
   0   2  12   98.43    1.18
   0   2  13    0.70    0.36
   0  -3  12   22.26    0.99
   0  -3  11   19.19    0.88
   0  -3  10   67.83    1.19
   0  -3   9   11.95    0.64
   0  -3   8    9.81    0.60
   0  -3   7    0.37    0.30
   0  -3   6   20.23    0.63
   0  -3   5   11.24    0.53
   0  -3   4   31.48    0.65
   0  -3   3  547.53    3.51
   0  -3   2   24.79    0.55
   0  -3   1  149.74    1.29
   0   3  -1  145.72    1.44
   0  -3   0   94.27    0.95
   0   3   0   99.27    1.12
   0   3   1  253.91    1.99
   0   3   2  781.43    4.85
   0   3   3  140.12    1.16
   0   3   3  142.54    1.29
   0   3   4  148.72    1.19
   0   3   4  156.58    1.33
   0   3   5    9.18    0.39
   0   3   5    8.43    0.43
   0   3   6   19.40    0.53
   0   3   6   20.89    0.51
   0   3   7   95.75    0.95
   0   3   7   95.42    1.02
   0   3   8   11.08    0.46
   0   3   9  324.79    2.37
   0   3  10   23.37    0.62
   0   3  11   20.17    0.65
   0   3  12   54.90    0.91
   0   3  13   18.07    0.66
   0  -4  12   66.70    1.53
   0  -4  11  101.81    1.66
   0  -4  10   12.07    0.83
   0  -4   9    3.10    0.50
   0  -4   8    5.16    0.63
   0  -4   7   24.20    0.81
   0  -4   6  362.61    2.82
   0  -4   5   41.26    0.89
   0  -4   4   32.00    0.74
   0  -4   3   23.09    0.62
   0  -4   2  210.67    1.77
   0   4  -2  209.92    2.02
   0  -4   1   46.29    0.80
   0   4  -1   51.97    1.02
   0  -4   0    9.61    0.48
   0   4   0   12.31    0.66
   0   4   1  225.78    1.96
   0   4   2 1274.15    7.54
   0   4   3  326.41    2.45
   0   4   4   72.70    0.89
   0   4   4   71.36    0.98
   0   4   5    8.97    0.52
   0   4   5    6.48    0.54
   0   4   6  472.24    3.27
   0   4   7   76.64    0.99
   0   4   8  133.18    1.37
   0   4   9   46.82    0.81
   0   4  10   58.80    0.92
   0   4  11   14.82    0.61
   0   4  12    2.96    0.45
   0   4  13   34.32    0.87
   0  -5  12   15.46    1.10
   0  -5  11   74.05    1.57
   0  -5  10   12.17    0.94
   0  -5   9  229.99    2.43
   0  -5   8   36.07    1.02
   0  -5   7   13.07    0.75
   0  -5   6  364.39    3.00
   0  -5   5    9.74    0.66
   0  -5   4  192.02    1.93
   0  -5   3   29.42    0.80
   0   5  -2    5.72    0.65
   0  -5   1  173.97    1.71
   0   5  -1  178.71    1.99
   0  -5   0    9.57    0.58
   0   5   0    9.01    0.71
   0   5   1   11.35    0.66
   0   5   2  377.86    2.95
   0   5   3   56.65    1.02
   0   5   4   37.69    0.88
   0   5   5    1.80    0.37
   0   5   6  327.02    2.64
   0   5   7   98.18    1.23
   0   5   8  134.48    1.53
   0   5   9   43.33    0.89
   0   5  10    0.13    0.33
   0   5  11   29.23    0.79
   0   5  12    0.61    0.35
   0   5  13    5.27    0.56
   0  -6  11    0.74    0.73
   0  -6  10  227.25    2.69
   0  -6   9   37.53    1.24
   0  -6   8   46.82    1.25
   0  -6   7   17.36    0.89
   0  -6   6   13.89    0.85
   0  -6   5  159.01    1.87
   0  -6   4   -0.12    0.39
   0  -6   3    6.17    0.71
   0  -6   2  253.60    2.31
   0  -6   1  121.45    1.51
   0   6  -1  127.36    1.80
   0  -6   0   12.46    0.76
   0   6   0   11.11    0.89
   0   6   1   74.22    1.37
   0   6   2   28.15    0.95
   0   6   3   22.19    0.85
   0   6   4   75.87    1.28
   0   6   5   41.23    1.02
   0   6   6  123.67    1.64
   0   6   7    7.69    0.67
   0   6   8   11.69    0.70
   0   6   9    6.60    0.68
   0   6  10   21.13    0.83
   0   6  11   98.10    1.41
   0   6  12    0.80    0.44
   0  -7  10    0.05    0.73
   0  -7   9   21.93    1.13
   0  -7   8    0.19    0.63
   0  -7   7    3.13    0.63
   0  -7   6   11.39    0.87
   0  -7   5   32.51    1.13
   0  -7   4    0.40    0.48
   0   7   0    5.73    0.70
   0   7   1    1.56    0.54
   0   7   2    5.24    0.58
   0   7   3  210.43    2.38
   0   7   4  101.10    1.64
   0   7   5   15.80    0.89
   0   7   6   36.28    1.10
   0   7   7   12.24    0.75
   0   7   8   81.45    1.40
   0   7   9    1.83    0.51
   0   7  10   13.60    0.86
   0   7  11   55.19    1.20
   0   7  12    0.94    0.51
   0   8   1  157.17    2.25
   0   8   2    4.14    0.72
   0   8   3   17.56    1.05
   0   8   4    7.85    0.88
   0   8   5   48.79    1.30
   0   8   6    0.56    0.52
   0   8   7    1.26    0.54
   0   8   8  129.83    1.85
   0   8   9    0.66    0.56
   0   8  10    0.10    0.50
   0   8  11   43.32    1.25
   0   9   2    6.25    0.86
   0   9   3    1.05    0.71
   0   9   4    0.84    0.68
   0   9   5   25.44    1.10
   0   9   6   11.83    0.89
   0   9   7   30.28    1.15
   0   9   8   68.23    1.52
   0   9   9    0.94    0.64
   0   9  10    0.16    0.62
   0  10   4    0.81    0.71
   0  10   5   35.58    1.32
   0  10   6   19.11    1.14
   0  10   7    1.31    0.69
   0  10   8   23.69    1.23
   0  10   9    5.32    0.86
   0  11   5   58.09    1.69
   0  11   6    0.32    0.77
   0  11   7    0.94    0.78
   0  11   8    2.92    0.88
  -1  11   7    8.93    1.02
  -1  11   6   14.74    1.33
  -1  11   5   25.95    1.56
  -1  10   9    5.45    0.85
  -1  10   8   19.60    1.23
  -1  10   7    0.18    0.74
  -1  10   6   30.00    1.41
  -1  10   5   13.43    1.21
  -1  10   4   18.74    1.27
  -1   9  10    0.45    0.67
  -1   9   9   49.53    1.39
  -1   9   8   24.36    1.22
  -1   9   7    1.41    0.69
  -1   9   6    3.63    0.75
  -1   9   5    1.38    0.67
  -1   9   4    6.76    0.81
  -1   9   3    7.89    0.87
  -1   8  11   14.90    1.08
  -1   8  10   17.66    0.99
  -1   8   9    3.85    0.60
  -1   8   8   39.74    1.27
  -1   8   7    1.65    0.62
  -1   8   6    1.86    0.60
  -1   8   5   20.90    1.06
  -1   8   4  113.76    1.83
  -1   8   3   73.59    1.52
  -1   8   2   33.65    1.24
  -1   8   1   92.43    1.81
  -1   7  12    3.97    0.63
  -1   7  11   68.27    1.37
  -1   7  10    7.30    0.79
  -1   7   9   19.89    0.93
  -1   7   8   19.81    0.96
  -1   7   7    0.35    0.47
  -1   7   6   20.33    0.90
  -1   7   5    0.38    0.45
  -1   7   4    7.22    0.79
  -1   7   3   74.69    1.42
  -1   7   2    3.03    0.59
  -1   7   1   83.48    1.61
  -1   7   0   18.33    1.07
   1  -7   8    4.10    0.79
   1  -7   9   16.92    1.24
   1  -7  10    2.89    0.88
  -1   6  12   16.08    0.78
  -1   6  11   72.15    1.24
  -1   6  10    4.50    0.50
  -1   6   9    5.40    0.56
  -1   6   8   10.93    0.73
  -1   6   7   76.65    1.26
  -1   6   6  138.63    1.68
  -1   6   5   81.56    1.31
  -1   6   4   26.16    0.89
  -1   6   3   58.78    1.20
  -1   6   2   65.57    1.31
  -1   6   1   32.52    1.06
  -1   6   0   26.32    1.01
  -1   6  -1  400.99    3.53
   1  -6   3    1.74    0.48
   1  -6   4    2.01    0.48
   1  -6   5    3.55    0.58
   1  -6   6   12.24    0.83
   1  -6   7    1.94    0.57
   1  -6   8   59.18    1.37
   1  -6   9   19.05    1.11
   1  -6  10   51.90    1.46
   1  -6  11    1.19    0.76
  -1   5  13    0.02    0.35
  -1   5  12   11.77    0.66
  -1   5  11    4.33    0.45
  -1   5  10    1.20    0.39
  -1   5   9   25.47    0.81
  -1   5   8   62.70    1.06
  -1   5   7  222.06    2.00
  -1   5   6  159.80    1.67
  -1   5   5   84.56    1.24
  -1   5   4   77.50    1.19
  -1   5   3  229.69    2.17
  -1   5   2  482.22    3.61
  -1   5   1   79.62    1.32
  -1   5   0   63.57    1.31
  -1   5  -1  585.63    4.36
  -1   5  -2    5.17    0.65
   1  -5   2    5.64    0.65
   1  -5   3   14.54    0.73
   1  -5   4  161.11    1.79
   1  -5   6   21.91    0.91
   1  -5   7    2.60    0.51
   1  -5   8   73.65    1.41
   1  -5   9   64.90    1.44
   1  -5  10   39.44    1.32
   1  -5  11    3.63    0.77
  -1   4  13    0.41    0.38
  -1   4  12    3.41    0.34
  -1   4  11   17.36    0.57
  -1   4  10   26.28    0.67
  -1   4   9    1.20    0.31
  -1   4   8   91.27    1.10
  -1   4   7  167.92    1.54
  -1   4   6   42.27    0.79
  -1   4   5   67.65    0.97
  -1   4   4   16.80    0.64
  -1   4   4   19.84    0.59
  -1   4   3  267.16    2.19
  -1   4   2  983.97    6.06
  -1   4   1  351.49    2.76
  -1   4   0    4.42    0.45
   1  -4   0    4.15    0.36
  -1   4  -1  469.18    3.53
   1  -4   1  437.78    3.04
  -1   4  -2  172.60    1.95
   1  -4   2  172.84    1.64
  -1   4  -3   22.92    1.10
   1  -4   3   20.04    0.73
   1  -4   4    7.71    0.53
   1  -4   5  310.67    2.55
   1  -4   6   86.67    1.27
   1  -4   7   55.30    1.09
   1  -4   8    7.46    0.68
   1  -4   9   49.26    1.16
   1  -4  10   17.75    0.92
   1  -4  11    3.98    0.66
   1  -4  12    2.71    0.70
  -1   3  13   10.17    0.55
  -1   3  12    1.54    0.32
  -1   3  11    2.67    0.27
  -1   3  10   12.22    0.44
  -1   3   9  185.55    1.51
  -1   3   8    0.45    0.22
  -1   3   8    0.44    0.20
  -1   3   7   10.17    0.39
  -1   3   7   10.11    0.43
  -1   3   6   16.65    0.47
  -1   3   6   19.09    0.43
  -1   3   5  172.99    1.41
  -1   3   5  176.15    1.34
  -1   3   4  129.49    1.19
  -1   3   4  130.68    1.09
  -1   3   3   68.30    0.87
  -1   3   3   77.70    0.82
  -1   3   2  258.20    1.99
  -1   3   1   24.28    0.68
  -1   3   0    5.14    0.39
  -1   3  -1  388.52    2.90
   1  -3   1  377.25    2.58
  -1   3  -2  664.04    4.44
   1  -3   2  651.53    4.07
   1  -3   3  261.43    2.03
   1  -3   4  235.20    1.93
   1  -3   5  347.79    2.62
   1  -3   6   37.22    0.81
   1  -3   7  121.54    1.45
   1  -3   8    2.14    0.41
   1  -3   9    0.57    0.42
   1  -3  10   52.71    1.16
   1  -3  11    8.67    0.80
   1  -3  12    3.77    0.64
  -1   2  13   41.03    0.79
  -1   2  12   47.24    0.72
  -1   2  11    1.52    0.25
  -1   2  10   58.62    0.72
  -1   2   4    6.68    0.23
  -1   2   4    7.32    0.23
  -1   2   3   90.00    0.77
  -1   2   3   85.50    0.80
  -1   2   2  219.25    1.64
  -1   2   2  199.51    1.44
  -1   2   1    5.39    0.38
  -1   2   0  924.40    5.60
  -1   2  -1  301.53    2.25
   1  -2   1  284.91    1.97
   1  -2   2   56.58    0.72
   1  -2   3  623.72    3.85
   1  -2   4   -0.12    0.19
   1  -2   5   51.81    0.82
   1  -2   6   34.07    0.73
   1  -2   7  200.16    1.81
   1  -2   8   13.54    0.64
   1  -2   9    9.41    0.62
   1  -2  10   53.02    1.07
   1  -2  11    6.97    0.71
   1  -2  12    3.98    0.60
   1  -2  13   11.75    0.93
  -1   1  13   89.19    1.15
  -1   1  12   42.80    0.77
  -1   1  11   10.05    0.46
  -1   1  10   51.20    0.66
  -1   1   2  118.08    1.29
  -1   1   2  117.39    1.25
  -1   1   1   86.54    0.78
  -1   1   0  224.83    1.66
   1  -1   1   40.63    0.51
   1  -1   2 1859.00   10.56
   1  -1   3  510.93    3.20
   1  -1   4   20.37    0.49
   1  -1   5   21.97    0.54
   1  -1   5   21.75    0.78
   1  -1   6  122.45    1.21
   1  -1   7  923.96    5.56
   1  -1   8    1.13    0.31
   1  -1   9   18.35    0.68
   1  -1  10   29.86    0.81
   1  -1  11   40.88    0.99
   1  -1  12    3.54    0.54
   1  -1  13    1.91    0.57
  -1   0  13   62.71    1.07
  -1   0  12   19.74    0.69
  -1   0  11   33.41    0.73
  -1   0  10    0.29    0.26
  -1   0   9    7.29    0.41
  -1   0   8  134.24    1.11
  -1   0   8  120.86    1.14
  -1   0   7    2.81    0.22
  -1   0   1   12.14    0.21
   1   0   1   54.33    0.54
   1   0   2 2082.90   12.47
   1   0   3   48.24    0.58
   1   0   4  421.87    2.75
   1   0   4  426.45    2.84
   1   0   5  140.36    1.21
   1   0   5  122.41    1.21
   1   0   6   67.07    0.96
   1   0   6   71.35    0.86
   1   0   7  100.40    1.10
   1   0   8   71.05    0.99
   1   0   9    8.98    0.57
   1   0  10   14.76    0.65
   1   0  11   31.08    0.84
   1   0  12   79.72    1.27
   1   0  13    0.11    0.47
  -1  -1  13   28.47    0.91
  -1  -1  12    2.35    0.45
  -1  -1  11  128.60    1.39
  -1  -1  10    0.06    0.30
  -1  -1   9   52.37    0.76
  -1  -1   8  127.00    1.16
  -1  -1   7   54.89    0.81
  -1  -1   7   61.35    0.71
  -1  -1   6  191.15    1.42
  -1  -1   6  182.70    1.51
  -1  -1   5   40.05    0.58
  -1  -1   5   38.92    0.47
  -1  -1   4  122.52    1.04
  -1  -1   4  133.23    1.06
  -1  -1   3  635.73    4.56
  -1  -1   3  650.70    4.77
  -1  -1   2  550.75    4.01
  -1  -1   2  553.04    4.12
  -1  -1   1 1290.60    9.05
   1   1   1  417.34    2.86
   1   1   2 2157.28   13.37
   1   1   3  310.54    2.16
   1   1   4   62.35    0.71
   1   1   4   61.74    0.70
   1   1   5  178.08    1.42
   1   1   5  182.98    1.45
   1   1   6  135.71    1.23
   1   1   6  133.26    1.24
   1   1   7   65.04    0.86
   1   1   8    2.08    0.26
   1   1   9   37.46    0.73
   1   1  10    1.62    0.32
   1   1  11   57.28    1.01
   1   1  12   52.68    1.04
   1   1  13    0.86    0.47
  -1  -2  13    0.08    0.53
  -1  -2  12    8.01    0.73
  -1  -2  11   82.83    1.21
  -1  -2  10    3.00    0.40
  -1  -2   9    6.42    0.54
  -1  -2   8   58.92    0.86
  -1  -2   7   66.67    0.85
  -1  -2   6  164.04    1.37
  -1  -2   5    6.42    0.61
  -1  -2   5    5.98    0.36
  -1  -2   4  110.15    1.16
  -1  -2   4  116.76    1.02
  -1  -2   3   45.25    0.70
  -1  -2   3   47.86    0.59
  -1  -2   2  162.77    1.26
  -1  -2   1   34.02    0.49
  -1  -2   0 1501.01    8.81
   1   2   1   45.02    0.62
   1   2   2 1580.85    9.43
   1   2   3  386.43    2.60
   1   2   4   74.60    0.79
   1   2   4   74.08    0.82
   1   2   5 1108.90    6.49
   1   2   5 1117.18    6.73
   1   2   6  142.69    1.27
   1   2   6  134.73    1.21
   1   2   7   38.85    0.72
   1   2   8    2.51    0.29
   1   2   9  159.85    1.52
   1   2  10    1.49    0.30
   1   2  11   38.13    0.81
   1   2  12    8.07    0.61
   1   2  13   37.28    0.98
  -1  -3  12    2.13    0.61
  -1  -3  11   86.55    1.37
  -1  -3  10    0.17    0.41
  -1  -3   9   20.34    0.72
  -1  -3   8   41.82    0.86
  -1  -3   7   31.33    0.74
  -1  -3   6  197.05    1.70
  -1  -3   5    2.70    0.31
  -1  -3   4  118.22    1.17
  -1  -3   3   56.61    0.78
  -1  -3   2  146.49    1.28
  -1  -3   1   63.06    0.76
   1   3   1  235.52    1.87
   1   3   2   68.81    0.89
   1   3   3  446.17    3.02
   1   3   4  749.88    4.45
   1   3   4  723.59    4.54
   1   3   5  355.44    2.39
   1   3   5  355.55    2.49
   1   3   6  644.72    3.95
   1   3   6  672.78    4.27
   1   3   7   25.19    0.64
   1   3   8    8.51    0.51
   1   3   9  973.57    5.99
   1   3  10   39.46    0.85
   1   3  11  117.89    1.38
   1   3  12   17.33    0.69
   1   3  13   81.99    1.25
  -1  -4  12    6.89    0.70
  -1  -4  11   14.28    0.86
  -1  -4  10    0.88    0.50
  -1  -4   9    2.00    0.48
  -1  -4   8   12.45    0.72
  -1  -4   7  257.44    2.25
  -1  -4   6   83.60    1.15
  -1  -4   5   26.57    0.70
  -1  -4   4   19.02    0.64
  -1  -4   3   71.25    0.98
  -1  -4   2  715.96    4.46
   1   4  -1    3.55    0.37
  -1  -4   0    6.45    0.49
   1   4   1  411.13    2.98
   1   4   2   13.44    0.59
   1   4   3    8.70    0.56
   1   4   4   19.08    0.63
   1   4   4   21.64    0.64
   1   4   5  253.14    1.94
   1   4   5  255.71    2.10
   1   4   6  466.33    3.26
   1   4   7  262.23    2.11
   1   4   8    0.92    0.30
   1   4   9  348.65    2.67
   1   4  10  235.40    2.11
   1   4  11    0.87    0.39
   1   4  12   79.64    1.23
   1   4  13   67.08    1.21
  -1  -5  12   33.08    1.31
  -1  -5  11    9.23    0.94
  -1  -5  10   68.78    1.40
  -1  -5   9  169.19    2.04
  -1  -5   8  190.80    2.09
  -1  -5   7   19.55    0.80
  -1  -5   6  131.46    1.61
  -1  -5   5  120.24    1.46
  -1  -5   4   32.78    0.83
  -1  -5   3  233.07    2.05
  -1  -5   2  119.73    1.34
  -1  -5   1    0.61    0.27
   1   5  -1    0.82    0.39
  -1  -5   0    8.28    0.59
  -1  -5  -1  419.04    2.92
   1   5   1  424.75    3.20
   1   5   2  319.65    2.61
   1   5   3  596.77    4.09
   1   5   4  390.51    2.97
   1   5   5  179.58    1.82
   1   5   6  252.68    2.21
   1   5   7   18.19    0.71
   1   5   8   26.85    0.78
   1   5   9    4.84    0.45
   1   5  10   62.63    1.11
   1   5  11   -0.14    0.33
   1   5  12   68.70    1.27
   1   5  13  181.60    1.98
  -1  -6  11   21.67    1.18
  -1  -6  10   11.51    0.99
  -1  -6   9  289.19    2.87
  -1  -6   8  169.43    2.08
  -1  -6   7   10.28    0.79
  -1  -6   6  212.99    2.26
  -1  -6   5   59.98    1.19
  -1  -6   4  170.18    1.86
  -1  -6   2  215.53    2.04
  -1  -6   1    1.33    0.39
   1   6  -1    1.66    0.50
  -1  -6   0   20.57    0.80
   1   6   0   21.85    1.00
  -1  -6  -1   34.67    0.93
   1   6   1   35.21    1.06
   1   6   2   30.37    0.98
   1   6   3    4.18    0.46
   1   6   4   25.24    0.85
   1   6   5   69.36    1.23
   1   6   6  155.92    1.83
   1   6   7    0.58    0.38
   1   6   8   13.95    0.75
   1   6   9    1.29    0.38
   1   6  10  148.32    1.78
   1   6  11    1.71    0.42
   1   6  12    0.56    0.42
   1   6  13   41.23    1.18
  -1  -7  10    6.69    0.84
  -1  -7   9   36.26    1.24
  -1  -7   8  151.10    2.10
  -1  -7   7   26.60    1.06
  -1  -7   6  207.21    2.36
  -1  -7   5  292.24    2.79
  -1  -7   4   49.23    1.18
  -1  -7   3  100.61    1.50
  -1  -7   2  162.60    1.86
   1   7   0  225.08    2.46
   1   7   1    1.97    0.50
   1   7   2  152.00    1.91
   1   7   3  109.07    1.60
   1   7   4   13.07    0.79
   1   7   5    0.89    0.44
   1   7   6   33.01    1.01
   1   7   7  116.45    1.66
   1   7   8   35.04    1.03
   1   7   9    1.23    0.43
   1   7  10   41.09    1.05
   1   7  11   31.95    1.02
   1   7  12    2.84    0.51
  -1  -8  10    2.71    0.85
  -1  -8   9   15.73    1.15
  -1  -8   8   58.98    1.49
  -1  -8   7    0.60    0.64
  -1  -8   6    7.85    0.94
  -1  -8   5  396.23    3.55
   1   8   1    1.03    0.56
   1   8   2    1.34    0.56
   1   8   3  192.60    2.33
   1   8   4   23.48    0.98
   1   8   5   14.37    0.85
   1   8   6   20.67    0.97
   1   8   7   29.46    1.09
   1   8   8   10.55    0.84
   1   8   9    0.67    0.51
   1   8  10    4.62    0.61
   1   8  11    6.60    0.82
   1   8  12   23.37    1.06
   1   9   3   36.26    1.24
   1   9   4  134.05    2.06
   1   9   5   16.84    0.99
   1   9   6   19.67    1.04
   1   9   7   88.92    1.72
   1   9   8   33.23    1.16
   1   9   9    7.74    0.94
   1   9  10    0.43    0.54
   1   9  11   32.75    1.24
   1  10   4  241.96    2.97
   1  10   5   37.01    1.39
   1  10   6    0.58    0.67
   1  10   7  107.31    2.00
   1  10   8    0.63    0.64
   1  10   9   23.90    1.20
   1  10  10    1.18    0.66
   1  11   5    1.79    0.79
   1  11   6    0.44    0.78
   1  11   7   11.58    1.14
   1  11   8   49.13    1.58
   1  11   9   14.70    1.25
   1  12   7    5.97    0.98
  -2  11   6  129.90    2.61
  -2  11   5    3.00    1.06
  -2  10   8    1.34    0.86
  -2  10   7    7.13    1.00
  -2  10   6   45.03    1.59
  -2  10   5    2.50    0.88
  -2  10   4    3.64    0.90
  -2   9   9   55.58    1.60
  -2   9   8    3.37    0.80
  -2   9   7    0.04    0.69
  -2   9   6    8.83    1.00
  -2   9   5   30.75    1.27
  -2   9   4    3.25    0.76
  -2   9   3    7.28    0.88
  -2   8  10   19.25    1.18
  -2   8   9   56.43    1.47
  -2   8   8    2.05    0.65
  -2   8   7   15.56    0.97
  -2   8   6    0.62    0.58
  -2   8   5    9.62    0.92
  -2   8   4  113.70    1.89
  -2   8   3    1.37    0.66
  -2   8   2    0.29    0.64
  -2   7  11    4.77    0.64
  -2   7  10    0.44    0.56
  -2   7   9   37.69    1.17
  -2   7   8    0.97    0.52
  -2   7   7   19.74    0.94
  -2   7   6    2.84    0.57
  -2   7   5   81.31    1.50
  -2   7   4  297.40    2.98
  -2   7   3   13.16    0.96
  -2   7   2    1.31    0.58
  -2   7   1   14.84    1.00
  -2   7   0  135.15    2.08
  -2   6  12   31.17    1.02
  -2   6  11    1.52    0.47
  -2   6  10   16.58    0.92
  -2   6   9    4.99    0.54
  -2   6   8   43.69    1.04
  -2   6   7    5.50    0.59
  -2   6   6   90.33    1.44
  -2   6   5   41.28    1.08
  -2   6   4   32.29    1.02
  -2   6   3    2.13    0.50
  -2   6   2   42.94    1.18
  -2   6   1   74.42    1.49
  -2   6   0  418.61    3.68
  -2   6  -1  137.39    2.03
   2  -6   8   80.61    1.67
   2  -6   9    0.03    0.68
   2  -6  10    7.16    0.89
  -2   5  12   11.26    0.69
  -2   5  11    0.21    0.38
  -2   5  10   24.13    0.80
  -2   5   9   37.33    0.90
  -2   5   8   33.14    0.87
  -2   5   7    1.59    0.41
  -2   5   6   35.64    0.90
  -2   5   5    1.75    0.40
  -2   5   4   10.97    0.71
  -2   5   3   74.65    1.24
  -2   5   2   50.03    1.13
  -2   5   1  192.17    2.11
  -2   5   0  160.85    1.98
  -2   5  -1    5.56    0.63
   2  -5   2   14.44    0.72
   2  -5   3    2.32    0.41
   2  -5   4    8.25    0.77
   2  -5   5  177.31    2.03
   2  -5   6   72.38    1.34
   2  -5   7   17.92    0.93
   2  -5   8   35.68    1.14
   2  -5   9    1.79    0.61
   2  -5  10   10.77    1.07
   2  -5  11   75.03    1.76
  -2   4  12    9.10    0.53
  -2   4  11    1.51    0.34
  -2   4  10   38.79    0.80
  -2   4   9    7.10    0.58
  -2   4   8   31.33    0.74
  -2   4   7  444.31    3.11
  -2   4   6   47.41    0.88
  -2   4   5   54.11    0.93
  -2   4   4   59.01    0.98
  -2   4   3   59.36    1.03
  -2   4   2  332.06    2.68
  -2   4   1    2.58    0.42
  -2   4   0   72.82    1.28
  -2   4  -1   31.76    1.08
   2  -4   1   31.91    0.78
  -2   4  -2    1.05    0.48
   2  -4   2    0.73    0.33
   2  -4   3    0.76    0.37
   2  -4   5   94.81    1.34
   2  -4   6    7.46    0.70
   2  -4   7    1.94    0.46
   2  -4   8   18.91    0.85
   2  -4   9   31.58    1.05
   2  -4  10   39.81    1.22
   2  -4  11    4.68    0.72
   2  -4  12   36.09    1.37
  -2   3   8   28.59    0.55
  -2   3   7    5.64    0.39
  -2   3   7    5.46    0.37
  -2   3   6  101.86    0.99
  -2   3   6  112.04    1.01
  -2   3   5  182.47    1.50
  -2   3   5  205.86    1.55
  -2   3   4    1.76    0.25
  -2   3   4    0.96    0.22
  -2   3   3  149.30    1.40
  -2   3   3  166.60    1.40
  -2   3   2   50.88    0.87
  -2   3   1    4.05    0.51
  -2   3   0  182.64    1.77
  -2   3  -1   31.32    0.91
  -2   3  -2  239.64    2.27
   2  -3   2  244.45    1.99
  -2   3  -3  374.39    3.08
   2  -3   3  379.77    2.77
   2  -3   4    2.35    0.37
   2  -3   5    9.87    0.58
   2  -3   6    6.99    0.56
   2  -3   7   66.76    1.15
   2  -3   8    9.10    0.68
   2  -3   9   25.74    0.91
   2  -3  10   33.20    1.06
   2  -3  11   -0.04    0.54
   2  -3  12    6.50    0.76
  -2   2   5   11.03    0.30
  -2   2   5   10.94    0.31
  -2   2   4   16.96    0.40
  -2   2   4   18.55    0.40
  -2   2   3   59.29    0.71
  -2   2   3   62.07    0.69
  -2   2   2    5.30    0.36
  -2   2   2    4.87    0.38
  -2   2   1  100.59    1.07
  -2   2   0  370.69    2.66
  -2   2  -1   41.47    0.80
   2  -2   1   42.86    0.67
  -2   2  -2  228.62    2.03
   2  -2   2  237.05    1.85
   2  -2   3  948.46    5.64
   2  -2   4   93.09    1.12
   2  -2   5   42.09    0.79
   2  -2   6    1.08    0.30
   2  -2   7  213.89    1.99
   2  -2   8   45.55    0.94
   2  -2   9    0.57    0.39
   2  -2  10   17.07    0.81
   2  -2  11    2.39    0.55
   2  -2  12    0.31    0.54
   2  -2  13    1.59    0.65
  -2   1  13   14.51    0.64
  -2   1   3    3.29    0.28
  -2   1   3    3.48    0.22
  -2   1   2  263.73    1.87
  -2   1   2  263.70    1.77
  -2   1   1  195.83    1.51
  -2   1   0   20.48    0.53
  -2   1  -1  156.09    1.42
   2  -1   1  163.82    1.31
  -2   1  -2 2848.43   15.71
   2  -1   2 2883.27   15.70
   2  -1   3   61.81    0.82
   2  -1   4  335.09    2.40
   2  -1   5   22.67    0.63
   2  -1   6   83.02    1.08
   2  -1   7  703.18    4.54
   2  -1   8   72.41    1.11
   2  -1   9   65.79    1.11
   2  -1  10   35.98    0.94
   2  -1  11   62.93    1.23
   2  -1  12    4.10    0.58
   2  -1  13    0.80    0.58
  -2   0  13   39.17    0.86
  -2   0  12    6.38    0.58
  -2   0  11    4.38    0.47
  -2   0  10   19.37    0.47
  -2   0   3  446.30    4.28
  -2   0   2  165.43    1.28
  -2   0   2  165.62    1.23
  -2   0   1  577.48    3.69
  -2   0   0  486.27    3.13
  -2   0  -1 1279.56    7.45
   2   0   1 1248.82    7.17
   2   0   2 2261.01   12.61
   2   0   2 2657.04   14.78
   2   0   3   22.49    0.49
   2   0   4   37.94    0.65
   2   0   5    3.96    0.40
   2   0   6  393.42    2.83
   2   0   7   60.00    0.95
   2   0   7   58.91    0.94
   2   0   8   69.53    1.05
   2   0   9    4.73    0.46
   2   0  10   11.80    0.71
   2   0  11  160.40    1.82
   2   0  12   34.95    1.02
   2   0  13   11.49    0.92
  -2  -1  13   23.76    0.91
  -2  -1  12    1.06    0.41
  -2  -1  11  212.95    1.79
  -2  -1  10    0.66    0.28
  -2  -1   9    1.23    0.26
  -2  -1   8  157.38    1.27
  -2  -1   7   22.68    0.42
  -2  -1   7   20.01    0.48
  -2  -1   6    0.43    0.14
  -2  -1   6    0.72    0.16
  -2  -1   5   10.01    0.33
  -2  -1   5    9.75    0.27
  -2  -1   4  619.84    4.47
  -2  -1   4  622.42    4.37
  -2  -1   3   68.33    0.65
  -2  -1   3   67.29    0.64
  -2  -1   2  153.19    1.18
  -2  -1   2  142.55    1.12
  -2  -1   1  156.57    1.22
  -2  -1   0  220.19    1.58
  -2  -1  -1 3268.91   18.32
   2   1   1 3230.69   18.15
   2   1   2  124.31    1.12
   2   1   3  104.11    1.03
   2   1   4    4.04    0.37
   2   1   5   10.34    0.44
   2   1   6    3.57    0.30
   2   1   7   83.90    1.06
   2   1   8   32.11    0.74
   2   1   9   10.11    0.56
   2   1  10    0.70    0.34
   2   1  11  108.74    1.47
   2   1  11  109.81    1.45
   2   1  12    2.47    0.51
   2   1  13   27.18    1.02
  -2  -2  13    0.25    0.49
  -2  -2  12   44.47    1.00
  -2  -2  11   79.73    1.19
  -2  -2  10   27.89    0.74
  -2  -2   9    0.62    0.31
  -2  -2   8  120.16    1.20
  -2  -2   7  121.33    1.15
  -2  -2   6   63.70    0.92
  -2  -2   6   67.99    0.79
  -2  -2   5   23.97    0.59
  -2  -2   5   25.41    0.49
  -2  -2   4  249.73    1.83
  -2  -2   4  257.32    1.84
  -2  -2   3  102.84    0.99
  -2  -2   3  110.48    0.98
  -2  -2   2  144.01    1.19
  -2  -2   1  388.46    2.56
  -2  -2   0  326.06    2.20
  -2  -2  -1  250.21    1.80
   2   2   1  252.40    1.86
   2   2   2    4.22    0.36
   2   2   3   93.88    1.01
   2   2   4  512.12    3.37
   2   2   5   45.39    0.88
   2   2   5   46.78    0.77
   2   2   6   14.43    0.55
   2   2   7    2.25    0.29
   2   2   8   55.85    0.94
   2   2   9   86.48    1.16
   2   2  10    0.36    0.30
   2   2  11   66.11    1.12
   2   2  12    3.66    0.46
   2   2  13   22.57    0.94
   2   2  13   25.34    1.01
  -2  -3  12   20.64    0.94
  -2  -3  11   23.16    0.82
  -2  -3  10   54.85    1.00
  -2  -3   9    1.36    0.36
  -2  -3   8    1.42    0.35
  -2  -3   7  234.75    1.91
  -2  -3   6    2.38    0.33
  -2  -3   5  251.47    1.93
  -2  -3   4  696.13    4.43
  -2  -3   4  723.09    4.44
  -2  -3   3    1.35    0.24
  -2  -3   2  628.17    3.91
  -2  -3   1   33.20    0.60
  -2  -3   0  372.38    2.53
   2   3   0  370.78    2.59
  -2  -3  -1  596.38    3.70
   2   3   1  617.74    3.94
   2   3   2   26.01    0.59
   2   3   3   11.93    0.47
   2   3   4    1.27    0.23
   2   3   5    0.39    0.21
   2   3   5    3.67    0.35
   2   3   6   30.31    0.71
   2   3   7   61.34    1.00
   2   3   8  261.31    2.23
   2   3   9    7.97    0.61
   2   3  10    0.44    0.31
   2   3  11   56.98    1.09
   2   3  12   34.09    0.90
   2   3  13   35.10    0.98
  -2  -4  12   11.13    0.94
  -2  -4  11   24.23    0.97
  -2  -4  10    6.36    0.74
  -2  -4   9   15.34    0.76
  -2  -4   8   16.89    0.74
  -2  -4   7  467.45    3.35
  -2  -4   6   26.09    0.76
  -2  -4   5   42.03    0.85
  -2  -4   4  207.11    1.82
  -2  -4   3   23.24    0.62
  -2  -4   2 1065.90    6.31
  -2  -4   1    9.19    0.51
  -2  -4   0  194.34    1.66
   2   4   0  187.38    1.71
  -2  -4  -1  964.09    5.70
   2   4   1  970.46    5.89
   2   4   3   38.86    0.76
   2   4   4   40.46    0.81
   2   4   5  613.44    4.10
   2   4   6    2.06    0.31
   2   4   7   41.10    0.83
   2   4   8   77.04    1.15
   2   4   9   27.25    0.82
   2   4  10  152.71    1.75
   2   4  11    0.51    0.38
   2   4  12   15.12    0.78
   2   4  13   63.83    1.22
  -2  -5  11   12.90    1.00
  -2  -5  10   22.11    0.99
  -2  -5   9   15.91    0.86
  -2  -5   8  121.38    1.61
  -2  -5   7   10.39    0.73
  -2  -5   6    9.25    0.70
  -2  -5   5  174.10    1.77
  -2  -5   4    3.59    0.40
  -2  -5   3  216.53    1.95
  -2  -5   1  500.61    3.43
   2   5  -1  519.81    3.75
  -2  -5   0  319.15    2.45
   2   5   0  298.79    2.56
  -2  -5  -1  103.18    1.27
   2   5   1  106.36    1.40
   2   5   2  554.36    3.92
   2   5   3   37.42    0.88
   2   5   4   84.58    1.20
   2   5   5   92.31    1.24
   2   5   6    4.86    0.57
   2   5   7  146.47    1.65
   2   5   8    0.42    0.30
   2   5   9    2.95    0.40
   2   5  10   20.27    0.80
   2   5  11    9.05    0.75
   2   5  12    5.99    0.71
   2   5  13   22.33    0.91
  -2  -6  11    9.06    1.01
  -2  -6  10   37.81    1.22
  -2  -6   9   56.84    1.31
  -2  -6   8   47.12    1.14
  -2  -6   7    5.38    0.57
  -2  -6   6   18.55    0.86
  -2  -6   5  191.16    2.02
  -2  -6   4   12.95    0.66
  -2  -6   3    0.03    0.36
  -2  -6   1   26.46    0.81
   2   6  -1   27.61    1.13
  -2  -6   0    6.08    0.71
   2   6   0    5.46    0.59
  -2  -6  -1   22.89    0.93
   2   6   1   22.71    0.91
   2   6   2  302.87    2.70
   2   6   3   91.14    1.40
   2   6   4    6.69    0.67
   2   6   5  323.72    2.75
   2   6   6   31.04    0.90
   2   6   7   54.45    1.06
   2   6   8   11.51    0.66
   2   6   9   16.19    0.78
   2   6  10   60.04    1.15
   2   6  11    0.98    0.47
   2   6  12    2.71    0.56
   2   6  13    5.51    0.62
  -2  -7  10    1.80    0.73
  -2  -7   9   16.48    1.03
  -2  -7   8    0.91    0.58
  -2  -7   7    0.12    0.51
  -2  -7   6    3.21    0.56
  -2  -7   5   55.33    1.20
  -2  -7   4    0.39    0.41
  -2  -7   3    7.72    0.74
  -2  -7   2   75.27    1.31
  -2  -7   1   34.42    0.96
   2   7   0  103.02    1.63
   2   7   1   31.74    1.02
   2   7   2  156.43    1.97
   2   7   3   49.82    1.15
   2   7   4    4.32    0.54
   2   7   5   17.47    0.84
   2   7   6   10.28    0.74
   2   7   7   56.02    1.17
   2   7   8    2.20    0.46
   2   7   9   28.45    0.96
   2   7  10   37.70    1.08
   2   7  11    9.20    0.72
   2   7  12   12.35    0.91
  -2  -8  10    4.45    0.85
  -2  -8   9    0.36    0.68
  -2  -8   8   40.78    1.31
  -2  -8   7   24.99    1.06
  -2  -8   6    0.40    0.54
  -2  -8   5   15.67    0.89
  -2  -8   4   39.74    1.16
  -2  -8   3   37.81    1.13
   2   8   2  108.64    1.78
   2   8   3    4.58    0.61
   2   8   4  119.44    1.77
   2   8   5    0.70    0.51
   2   8   6   35.10    1.11
   2   8   7  100.11    1.61
   2   8   8   17.99    0.87
   2   8   9    3.14    0.55
   2   8  10    6.45    0.65
   2   8  11    5.28    0.61
   2   8  12    8.79    0.85
  -2  -9   9    3.56    0.85
  -2  -9   8   19.62    1.15
  -2  -9   7   -0.11    0.64
   2   9   3   76.21    1.64
   2   9   4   55.91    1.40
   2   9   5    0.84    0.55
   2   9   6    1.01    0.56
   2   9   7   44.37    1.23
   2   9   8    0.68    0.52
   2   9   9   26.24    1.03
   2   9  10   -0.18    0.53
   2   9  11   14.73    1.00
   2  10   4   70.35    1.65
   2  10   5   22.78    1.13
   2  10   6   11.85    1.03
   2  10   7   49.93    1.43
   2  10   8   18.09    1.06
   2  10   9   31.88    1.21
   2  10  10    4.44    0.72
   2  11   6   89.11    1.97
   2  11   7   29.82    1.34
   2  11   8    9.49    1.06
   2  11   9   63.40    1.68
   2  12   7   41.93    1.61
   2  12   8   41.87    1.60
  -3  10   6   66.67    1.87
  -3  10   5    9.51    1.10
  -3  10   4   44.23    1.63
  -3   9   8    0.47    0.74
  -3   9   7    0.11    0.73
  -3   9   6   37.28    1.44
  -3   9   5   66.54    1.70
  -3   9   4   18.73    1.25
  -3   9   3   24.07    1.30
  -3   8   9   22.74    1.20
  -3   8   8   14.53    1.08
  -3   8   7   -0.25    0.62
  -3   8   6    0.72    0.65
  -3   8   5   64.35    1.58
  -3   8   4    0.30    0.67
  -3   8   3    0.06    0.67
  -3   8   2  120.56    2.11
  -3   7  10    8.28    0.96
  -3   7   9    4.70    0.68
  -3   7   8   57.95    1.40
  -3   7   7    3.93    0.65
  -3   7   6    8.93    0.84
  -3   7   5  102.02    1.72
  -3   7   4    0.53    0.58
  -3   7   3  136.57    2.07
  -3   7   2    1.40    0.65
  -3   7   1   72.59    1.71
  -3   6  11   16.88    0.96
  -3   6  10    0.02    0.52
  -3   6   9    1.50    0.54
  -3   6   8   27.80    1.00
  -3   6   7   19.65    0.88
  -3   6   6   16.54    0.86
  -3   6   5  153.06    1.93
  -3   6   4   24.74    1.00
  -3   6   3   27.51    1.02
  -3   6   2   43.06    1.23
  -3   6   1  145.84    2.07
  -3   6   0  196.38    2.50
  -3   5  12    5.89    0.59
  -3   5  11   29.70    0.91
  -3   5  10   42.53    1.04
  -3   5   9    2.28    0.48
  -3   5   8   21.58    0.82
  -3   5   7   57.95    1.14
  -3   5   6    7.45    0.71
  -3   5   5   45.88    1.06
  -3   5   4    0.79    0.43
  -3   5   3   20.74    0.90
  -3   5   2    2.23    0.52
  -3   5   1  292.44    2.81
  -3   5   0  369.77    3.37
  -3   5  -1   81.13    1.58
   3  -5   9   41.17    1.35
   3  -5  10    2.24    0.73
   3  -5  11   70.38    1.82
  -3   4  12   20.82    0.75
  -3   4  11   84.71    1.13
  -3   4  10    9.68    0.65
  -3   4   9    0.38    0.38
  -3   4   8   34.37    0.81
  -3   4   7   80.88    1.14
  -3   4   6  159.03    1.63
  -3   4   5   33.43    0.84
  -3   4   4   56.00    1.03
  -3   4   3  174.06    1.82
  -3   4   2    5.70    0.66
  -3   4   1   18.22    0.82
  -3   4   0   22.17    0.93
  -3   4  -1    7.24    0.63
  -3   4  -2   63.76    1.46
   3  -4   3    5.88    0.63
   3  -4   4  112.91    1.52
   3  -4   5  223.48    2.25
   3  -4   6    7.57    0.76
   3  -4   7   -0.31    0.48
   3  -4   8   32.09    1.11
   3  -4   9   69.28    1.46
   3  -4  10   25.45    1.15
   3  -4  11    2.03    0.72
  -3   3   9   11.94    0.46
  -3   3   8  133.48    1.23
  -3   3   7  119.02    1.17
  -3   3   6  252.63    1.97
  -3   3   5    2.65    0.29
  -3   3   4   16.19    0.58
  -3   3   3  165.44    1.62
  -3   3   2   88.50    1.20
  -3   3   1  176.81    1.79
  -3   3   0   10.12    0.63
  -3   3  -1  204.16    2.09
   3  -3   1  208.36    1.85
  -3   3  -2   31.04    1.07
   3  -3   2   31.19    0.78
  -3   3  -3  113.63    1.76
   3  -3   3  119.16    1.44
   3  -3   4    4.80    0.59
   3  -3   5    0.85    0.38
   3  -3   6    8.64    0.65
   3  -3   7   14.58    0.74
   3  -3   8    1.33    0.49
   3  -3   9   79.98    1.46
   3  -3  10   16.26    0.93
   3  -3  11    1.40    0.64
   3  -3  12    7.63    0.86
  -3   2   7  143.03    1.15
  -3   2   7  140.51    1.18
  -3   2   6  137.29    1.17
  -3   2   6  149.20    1.18
  -3   2   5   20.17    0.51
  -3   2   5   21.06    0.51
  -3   2   4    7.84    0.44
  -3   2   4    9.02    0.42
  -3   2   3    5.75    0.45
  -3   2   3    6.39    0.44
  -3   2   2   50.76    0.82
  -3   2   1   66.16    0.99
  -3   2  -1 1074.83    6.60
   3  -2   1 1082.03    6.33
  -3   2  -2   17.85    0.72
   3  -2   2   18.36    0.64
  -3   2  -3    5.62    0.55
   3  -2   3    7.15    0.56
   3  -2   4   77.29    1.11
   3  -2   5  176.24    1.76
   3  -2   6  337.13    2.74
   3  -2   7   13.62    0.67
   3  -2   8    1.12    0.41
   3  -2   9  114.00    1.63
   3  -2  10   15.93    0.86
   3  -2  11   12.57    0.91
   3  -2  12    2.56    0.67
  -3   1   5   14.47    0.39
  -3   1   5   15.05    0.35
  -3   1   4   80.91    0.82
  -3   1   4   83.26    0.78
  -3   1   3   30.99    0.59
  -3   1   3   31.81    0.51
  -3   1   2  105.89    1.07
  -3   1   2   99.18    0.97
  -3   1   1   60.36    0.85
  -3   1   0    6.86    0.53
  -3   1  -1  267.66    2.20
   3  -1   1  276.91    2.03
  -3   1  -2 1720.40    9.85
  -3   1  -3    7.09    0.68
   3  -1   3    6.28    0.53
   3  -1   5  161.86    1.63
   3  -1   6  348.36    2.74
   3  -1   7    1.69    0.37
   3  -1   8    2.52    0.42
   3  -1   9   30.34    0.89
   3  -1  10   17.72    0.84
   3  -1  11    7.00    0.78
   3  -1  12    2.51    0.61
   3  -1  13   16.09    1.09
  -3   0   5   70.76    0.66
  -3   0   5   69.08    0.69
  -3   0   4    2.56    0.30
  -3   0   4    2.77    0.28
  -3   0   3  141.01    1.16
  -3   0   3  147.72    1.16
  -3   0   2  274.71    1.88
  -3   0   2  286.80    2.01
  -3   0   1  261.72    1.92
  -3   0   0  280.34    2.08
  -3   0  -1  175.98    1.59
   3   0   1  167.76    1.42
  -3   0  -2  327.39    2.50
   3   0   3  757.97    4.65
   3   0   4    3.93    0.44
   3   0   4    3.45    0.31
   3   0   5   21.61    0.66
   3   0   5   21.49    0.65
   3   0   6   26.98    0.72
   3   0   6   28.74    0.74
   3   0   7    3.00    0.39
   3   0   8   34.51    0.87
   3   0   9    1.74    0.43
   3   0  10   82.40    1.35
   3   0  11   12.96    0.79
   3   0  12    2.40    0.55
   3   0  13   19.23    1.06
  -3  -1  13    0.72    0.47
  -3  -1  12   51.39    0.92
  -3  -1  11   12.96    0.58
  -3  -1  10   49.39    0.76
  -3  -1   9   55.85    0.74
  -3  -1   8   27.74    0.51
  -3  -1   7   63.08    0.74
  -3  -1   7   62.23    0.69
  -3  -1   6   24.16    0.47
  -3  -1   6   25.71    0.46
  -3  -1   5   32.92    0.51
  -3  -1   5   33.00    0.50
  -3  -1   4  774.46    4.73
  -3  -1   4  772.27    4.83
  -3  -1   3   12.88    0.43
  -3  -1   3   13.79    0.38
  -3  -1   2   21.12    0.48
  -3  -1   2   19.52    0.45
  -3  -1   1   33.22    0.61
  -3  -1   0  203.31    1.63
  -3  -1  -1  804.22    4.91
   3   1   1  808.89    4.84
  -3  -1  -2    5.72    0.55
   3   1   2    4.93    0.38
   3   1   3    3.16    0.27
   3   1   4    1.31    0.23
   3   1   5   21.32    0.61
   3   1   6   69.10    1.02
   3   1   7   16.79    0.64
   3   1   8   23.32    0.74
   3   1   9    4.48    0.54
   3   1  10   20.25    0.84
   3   1  10   19.19    0.79
   3   1  11   44.51    1.09
   3   1  12    3.30    0.58
   3   1  13    0.95    0.56
  -3  -2  12   33.60    0.94
  -3  -2  11    1.17    0.41
  -3  -2  10    0.20    0.35
  -3  -2   9   14.78    0.58
  -3  -2   8   15.96    0.55
  -3  -2   7   42.70    0.70
  -3  -2   6   33.24    0.61
  -3  -2   5  383.01    2.60
  -3  -2   5  386.19    2.61
  -3  -2   4   84.07    0.96
  -3  -2   4   83.37    0.91
  -3  -2   3   66.18    0.87
  -3  -2   3   64.34    0.79
  -3  -2   2    3.74    0.42
  -3  -2   1   93.15    0.98
  -3  -2   0  462.46    3.02
  -3  -2  -1    0.51    0.22
   3   2   1    1.00    0.21
  -3  -2  -2   14.76    0.58
   3   2   2   15.15    0.51
   3   2   3  438.30    3.00
   3   2   4   11.76    0.51
   3   2   5   84.53    1.11
   3   2   6   20.22    0.65
   3   2   7  121.90    1.43
   3   2   8  164.43    1.74
   3   2   9    4.00    0.49
   3   2  10    0.36    0.32
   3   2  11   27.01    0.87
   3   2  12    6.49    0.76
   3   2  13   58.23    1.34
  -3  -3  12    4.23    0.59
  -3  -3  11    4.02    0.55
  -3  -3  10   34.00    0.91
  -3  -3   9    4.70    0.46
  -3  -3   8    1.54    0.36
  -3  -3   7   17.99    0.66
  -3  -3   6    3.50    0.35
  -3  -3   5  200.50    1.69
  -3  -3   4   48.72    0.77
  -3  -3   3    8.75    0.49
  -3  -3   3   10.27    0.57
  -3  -3   2   12.04    0.55
  -3  -3   1   36.54    0.70
  -3  -3   0 1363.26    7.81
  -3  -3  -1    2.96    0.29
   3   3   1    3.19    0.32
  -3  -3  -2   98.47    1.11
   3   3   2  104.08    1.20
   3   3   3  196.82    1.77
   3   3   4    2.17    0.31
   3   3   5    0.47    0.27
   3   3   6   18.48    0.66
   3   3   7  179.91    1.83
   3   3   8  111.16    1.41
   3   3   9    9.40    0.61
   3   3  10    3.28    0.41
   3   3  11   23.17    0.81
   3   3  12  169.63    2.01
   3   3  13    2.54    0.52
  -3  -4  12   17.14    1.11
  -3  -4  11   16.26    0.96
  -3  -4  10   67.40    1.27
  -3  -4   9   20.02    0.82
  -3  -4   8    1.14    0.41
  -3  -4   7   58.66    1.04
  -3  -4   6   14.45    0.69
  -3  -4   5  178.83    1.70
  -3  -4   4    0.82    0.28
  -3  -4   3    2.24    0.31
  -3  -4   2  204.15    1.77
  -3  -4   1  370.52    2.66
  -3  -4   0   84.51    1.09
   3   4   0   83.32    1.10
  -3  -4  -1    2.48    0.34
  -3  -4  -2  123.86    1.30
   3   4   2  124.34    1.39
   3   4   3  109.29    1.31
   3   4   4    1.74    0.30
   3   4   5  351.99    2.79
   3   4   6    7.01    0.58
   3   4   7    3.44    0.43
   3   4   8    3.78    0.44
   3   4   9   33.67    0.89
   3   4  10   76.15    1.28
   3   4  11   46.84    1.10
   3   4  12    0.44    0.40
   3   4  13    1.53    0.46
  -3  -5  11    5.84    0.73
  -3  -5  10   67.83    1.42
  -3  -5   9    3.45    0.55
  -3  -5   8  217.94    2.21
  -3  -5   7  121.33    1.57
  -3  -5   6  322.65    2.68
  -3  -5   5  166.68    1.76
  -3  -5   4    3.41    0.39
  -3  -5   3   28.86    0.77
  -3  -5   2  382.83    2.84
  -3  -5   1  330.98    2.60
  -3  -5   0    0.17    0.34
   3   5   0    0.13    0.29
  -3  -5  -1  150.89    1.57
   3   5   1  147.82    1.64
  -3  -5  -2   75.66    1.14
   3   5   2   78.81    1.21
   3   5   3  133.30    1.58
   3   5   4  181.27    1.90
   3   5   5   29.87    0.81
   3   5   6   40.96    0.91
   3   5   7    4.53    0.55
   3   5   8   16.78    0.74
   3   5   9   72.08    1.30
   3   5  10   27.68    0.93
   3   5  11    4.07    0.51
   3   5  12   73.55    1.38
   3   5  13    4.47    0.60
  -3  -6  11    5.79    0.79
  -3  -6  10   16.72    1.00
  -3  -6   9    1.91    0.57
  -3  -6   8    5.69    0.62
  -3  -6   7   37.00    1.01
  -3  -6   6   19.91    0.82
  -3  -6   5   25.09    0.86
  -3  -6   4    0.93    0.39
  -3  -6   3   83.18    1.29
  -3  -6   2    0.95    0.35
  -3  -6   1   83.18    1.29
  -3  -6   0    1.38    0.40
   3   6   0    1.27    0.41
  -3  -6  -1   55.81    1.12
   3   6   1   58.40    1.14
  -3  -6  -2  567.70    3.93
   3   6   2  566.56    4.17
   3   6   3   19.68    0.79
   3   6   4  204.11    2.15
   3   6   5   82.62    1.31
   3   6   6   12.50    0.73
   3   6   7  143.25    1.77
   3   6   8   13.77    0.67
   3   6   9   29.02    0.93
   3   6  10   17.41    0.88
   3   6  11    1.12    0.52
   3   6  12    3.12    0.55
   3   6  13    0.91    0.51
  -3  -7  10    2.31    0.70
  -3  -7   9   32.62    1.17
  -3  -7   8   13.58    0.90
  -3  -7   7    0.49    0.52
  -3  -7   6   44.88    1.16
  -3  -7   5   -0.12    0.44
  -3  -7   4    0.34    0.43
  -3  -7   3   33.58    0.97
  -3  -7   2    2.15    0.43
  -3  -7   1   92.99    1.46
  -3  -7   0    2.98    0.50
   3   7   2  433.43    3.56
   3   7   3   15.63    0.81
   3   7   4  157.52    1.94
   3   7   5   72.65    1.34
   3   7   6  102.01    1.59
   3   7   7  192.37    2.20
   3   7   8    1.02    0.41
   3   7   9    8.03    0.67
   3   7  10   12.15    0.80
   3   7  11   29.02    1.09
   3   7  12    0.08    0.56
  -3  -8  10    5.25    0.84
  -3  -8   9   34.26    1.32
  -3  -8   8   19.05    1.08
  -3  -8   7    0.02    0.57
  -3  -8   6   40.47    1.19
  -3  -8   5    0.21    0.51
  -3  -8   4   48.04    1.25
  -3  -8   3    5.31    0.62
  -3  -8   2    4.03    0.53
   3   8   2  119.48    1.85
   3   8   3  281.52    2.88
   3   8   4   32.78    1.01
   3   8   5    1.28    0.47
   3   8   6  112.56    1.75
   3   8   7   47.36    1.23
   3   8   8  173.61    2.22
   3   8   9   35.98    1.10
   3   8  10   16.02    0.84
   3   8  11  102.16    1.77
   3   8  12   -0.03    0.57
  -3  -9   9    8.67    0.99
  -3  -9   8   15.54    1.14
  -3  -9   7    0.15    0.65
  -3  -9   6   14.16    1.01
  -3  -9   5   10.86    1.02
   3   9   3    8.29    0.84
   3   9   4   48.07    1.33
   3   9   5    0.61    0.56
   3   9   6   59.26    1.38
   3   9   7    1.17    0.51
   3   9   8   24.26    1.05
   3   9   9    4.37    0.64
   3   9  10    4.66    0.65
   3   9  11   67.04    1.54
   3  10   5    0.50    0.62
   3  10   6   -0.23    0.53
   3  10   7   18.65    1.03
   3  10   8   47.50    1.44
   3  10   9   12.58    0.98
   3  10  10    3.01    0.70
   3  10  11   11.34    1.01
   3  11   6    2.26    0.70
   3  11   7   10.44    1.04
   3  11   8   35.93    1.39
   3  11   9   16.47    1.18
   3  12   8   11.35    1.20
  -4   9   7    3.45    0.90
  -4   9   6    6.19    1.00
  -4   9   5   16.77    1.36
  -4   9   4    2.14    0.93
  -4   8   8   37.88    1.43
  -4   8   7   -0.39    0.72
  -4   8   6   17.49    1.19
  -4   8   5   41.69    1.47
  -4   8   4    0.14    0.73
  -4   8   3    5.17    0.90
  -4   7   9   18.87    1.17
  -4   7   8   28.27    1.20
  -4   7   7    0.71    0.63
  -4   7   6   54.18    1.41
  -4   7   5   38.47    1.29
  -4   7   4   18.91    1.08
  -4   7   3    0.88    0.68
  -4   7   2    3.24    0.78
  -4   7   1   16.91    1.28
  -4   6  10    0.39    0.61
  -4   6   9   25.21    1.05
  -4   6   8   31.03    1.09
  -4   6   7    1.72    0.56
  -4   6   6    5.75    0.69
  -4   6   5    1.34    0.58
  -4   6   4   28.36    1.10
  -4   6   3   39.69    1.26
  -4   6   2    0.32    0.61
  -4   6   1   45.03    1.45
  -4   6   0    0.98    0.71
  -4   5  11   30.47    1.06
  -4   5  10    2.55    0.56
  -4   5   9    0.66    0.51
  -4   5   8   53.72    1.19
  -4   5   7   35.65    1.04
  -4   5   6    4.23    0.57
  -4   5   5  172.30    2.04
  -4   5   4  139.97    1.84
  -4   5   3   98.97    1.60
  -4   5   2   62.65    1.36
  -4   5   1   97.38    1.70
  -4   5   0   36.92    1.31
  -4   4  11   35.40    0.93
  -4   4  10    1.48    0.47
  -4   4   9    0.73    0.41
  -4   4   8    5.44    0.64
  -4   4   7   13.24    0.70
  -4   4   6    1.04    0.38
  -4   4   5   29.50    0.85
  -4   4   4  101.85    1.43
  -4   4   3   48.65    1.06
  -4   4   2   13.98    0.80
  -4   4   1   93.08    1.49
  -4   4   0   64.27    1.39
  -4   4  -1  183.76    2.29
  -4   3  11   83.78    1.06
  -4   3  10    5.29    0.50
  -4   3   9   17.73    0.59
  -4   3   8    3.92    0.48
  -4   3   7   83.10    1.09
  -4   3   6  170.17    1.66
  -4   3   5   10.29    0.62
  -4   3   4  158.72    1.68
  -4   3   3    0.78    0.33
  -4   3   2  148.72    1.69
  -4   3   1    7.21    0.67
  -4   3   0    2.02    0.42
  -4   3  -1  233.40    2.45
  -4   3  -2   13.19    0.91
   4  -3   5   -0.11    0.38
   4  -3   6   37.66    1.05
   4  -3   7    0.24    0.44
   4  -3   8  152.38    2.04
   4  -3   9   49.23    1.33
   4  -3  10    6.91    0.78
   4  -3  11    4.18    0.79
  -4   2   9  137.85    1.26
  -4   2   8   26.60    0.65
  -4   2   7   70.80    0.93
  -4   2   6  104.49    1.15
  -4   2   5  130.75    1.35
  -4   2   4    2.87    0.35
  -4   2   3   10.04    0.60
  -4   2   2  200.28    1.89
  -4   2   1    1.39    0.34
  -4   2   0   32.25    0.88
  -4   2  -1   48.02    1.05
   4  -2   2  113.03    1.36
  -4   2  -3  100.63    1.56
   4  -2   3  103.99    1.36
   4  -2   4  162.98    1.77
   4  -2   5  124.85    1.56
   4  -2   6    6.71    0.63
   4  -2   7    8.98    0.69
   4  -2   9   78.12    1.49
   4  -2  10   45.48    1.28
   4  -2  11   -0.03    0.61
   4  -2  12    6.89    0.85
  -4   1   8    3.96    0.42
  -4   1   7  140.68    1.22
  -4   1   6   48.55    0.73
  -4   1   5  524.67    3.41
  -4   1   4   32.55    0.69
  -4   1   3  127.21    1.30
  -4   1   2  198.50    1.80
  -4   1   1   43.07    0.87
  -4   1  -1  296.90    2.52
   4  -1   1  311.77    2.36
   4  -1   2   38.06    0.86
  -4   1  -3    0.98    0.37
   4  -1   3    4.55    0.41
   4  -1   4  823.58    5.25
   4  -1   5  307.81    2.60
   4  -1   6   21.01    0.76
   4  -1   7  143.38    1.75
   4  -1   8    1.68    0.46
   4  -1   9   16.61    0.84
   4  -1  10   39.56    1.13
   4  -1  11    2.89    0.63
   4  -1  12    2.70    0.68
  -4   0   9  102.68    0.99
  -4   0   8    7.84    0.46
  -4   0   7   39.31    0.63
  -4   0   6    6.01    0.43
  -4   0   5  532.53    3.41
  -4   0   5  527.20    3.29
  -4   0   5  536.29    3.34
  -4   0   4  109.93    1.11
  -4   0   4  114.26    1.10
  -4   0   4  113.52    1.08
  -4   0   3   11.65    0.52
  -4   0   3    9.91    0.56
  -4   0   3   10.85    0.54
  -4   0   2 1470.31    8.45
  -4   0   2 1526.98    8.59
  -4   0   1  342.54    2.57
  -4   0   0  117.14    1.33
  -4   0  -1  531.61    3.70
  -4   0  -2  156.63    1.72
   4   0   2  155.56    1.53
  -4   0  -3 1729.72   10.04
   4   0   3 1699.94    9.66
   4   0   4  147.69    1.59
   4   0   5   57.75    1.07
   4   0   6   13.11    0.70
   4   0   7   80.42    1.31
   4   0   8   74.02    1.31
   4   0   9    0.15    0.43
   4   0  10   33.18    1.02
   4   0  11    1.04    0.52
   4   0  12    1.77    0.59
   4   0  13    8.67    0.84
  -4  -1  12   35.86    0.84
  -4  -1  11    0.12    0.34
  -4  -1  10   56.85    0.85
  -4  -1   9    0.85    0.30
  -4  -1   8   84.12    0.95
  -4  -1   7   12.60    0.51
  -4  -1   6    2.00    0.30
  -4  -1   5  153.21    1.34
  -4  -1   4    2.83    0.29
  -4  -1   4    2.22    0.24
  -4  -1   3  101.01    1.08
  -4  -1   3  102.33    1.09
  -4  -1   2  257.25    1.99
  -4  -1   1  462.40    3.13
  -4  -1   0  272.44    2.16
  -4  -1  -1  141.53    1.49
   4   1   1  142.40    1.40
  -4  -1  -2  838.94    5.27
   4   1   2  824.43    5.09
  -4  -1  -3   13.29    0.75
   4   1   3   15.25    0.59
   4   1   4  128.82    1.45
   4   1   5    2.48    0.33
   4   1   6   44.15    0.92
   4   1   7  123.42    1.56
   4   1   8    3.91    0.47
   4   1   9   13.44    0.76
   4   1   9   14.12    0.76
   4   1  10   89.93    1.48
   4   1  11    1.42    0.51
   4   1  12   13.83    0.96
   4   1  13    0.81    0.62
  -4  -2  12   13.01    0.81
  -4  -2  11    0.13    0.40
  -4  -2  10    0.68    0.36
  -4  -2   9    2.28    0.36
  -4  -2   8  129.26    1.33
  -4  -2   7   10.16    0.55
  -4  -2   6    6.44    0.53
  -4  -2   5   88.38    1.02
  -4  -2   4   56.05    0.84
  -4  -2   3  252.67    1.96
  -4  -2   3  268.57    2.11
  -4  -2   2   35.03    0.71
  -4  -2   1   75.26    0.98
  -4  -2   0   23.46    0.69
  -4  -2  -1   13.63    0.63
   4   2   1   14.62    0.54
  -4  -2  -2  319.27    2.54
   4   2   2  328.42    2.48
  -4  -2  -3    1.91    0.34
   4   2   3    1.11    0.24
   4   2   4  219.41    1.99
   4   2   5   54.65    0.96
   4   2   6   37.46    0.82
   4   2   7  177.62    1.88
   4   2   8    1.93    0.37
   4   2   9   11.39    0.69
   4   2  10   78.08    1.37
   4   2  11    3.08    0.53
   4   2  12    5.27    0.65
   4   2  12    4.97    0.62
   4   2  13    7.99    0.95
  -4  -3  12    3.88    0.60
  -4  -3  11   38.58    1.04
  -4  -3  10    0.58    0.42
  -4  -3   9    0.36    0.37
  -4  -3   8   36.37    0.83
  -4  -3   7   35.35    0.81
  -4  -3   6    1.54    0.33
  -4  -3   5  200.55    1.75
  -4  -3   4   32.81    0.76
  -4  -3   3  281.45    2.19
  -4  -3   2  226.59    1.89
  -4  -3   1  217.67    1.85
  -4  -3   0  224.27    1.89
  -4  -3  -1   50.37    0.89
   4   3   1   55.62    0.89
  -4  -3  -2   19.66    0.75
   4   3   2   20.78    0.68
  -4  -3  -3    0.64    0.33
   4   3   3    0.65    0.29
   4   3   4  120.07    1.41
   4   3   5    1.71    0.32
   4   3   6   77.71    1.20
   4   3   7  389.95    3.17
   4   3   8   14.84    0.66
   4   3   9   42.40    0.98
   4   3  10    2.45    0.43
   4   3  11   22.68    0.88
   4   3  12  125.18    1.85
   4   3  13   21.69    1.06
  -4  -4  11   45.48    1.16
  -4  -4  10    2.10    0.50
  -4  -4   9   13.70    0.75
  -4  -4   8   10.94    0.68
  -4  -4   7    7.44    0.66
  -4  -4   6  108.33    1.38
  -4  -4   5   42.53    0.86
  -4  -4   4   13.05    0.63
  -4  -4   3  179.72    1.73
  -4  -4   2   54.06    0.96
  -4  -4   1  599.90    3.97
  -4  -4   0   33.05    0.82
  -4  -4  -1  516.32    3.53
   4   4   1  506.98    3.60
  -4  -4  -2   31.02    0.87
  -4  -4  -3    1.50    0.38
   4   4   3    1.75    0.35
   4   4   4   24.37    0.74
   4   4   5   73.05    1.20
   4   4   6   53.89    1.05
   4   4   7    0.97    0.37
   4   4   8    2.95    0.45
   4   4   9   47.61    1.09
   4   4  10   14.58    0.78
   4   4  11  102.55    1.60
   4   4  12   11.23    0.80
   4   4  13   14.35    0.87
  -4  -5  11  103.18    1.72
  -4  -5  10    9.00    0.82
  -4  -5   9    6.13    0.70
  -4  -5   8   28.20    0.90
  -4  -5   7   12.20    0.73
  -4  -5   6  530.14    3.88
  -4  -5   5    2.24    0.42
  -4  -5   4    6.14    0.62
  -4  -5   3    7.63    0.65
  -4  -5   2   64.86    1.11
  -4  -5   1   32.32    0.89
  -4  -5   0   59.42    1.06
   4   5   0   58.45    1.12
  -4  -5  -1   33.31    0.92
   4   5   1   31.56    0.89
  -4  -5  -2  136.76    1.59
   4   5   2  130.98    1.62
   4   5   3    8.03    0.63
   4   5   4  198.64    2.04
   4   5   5    5.43    0.61
   4   5   6  244.50    2.42
   4   5   7    2.79    0.46
   4   5   8   23.86    0.88
   4   5   9   50.49    1.14
   4   5  10    4.00    0.53
   4   5  11    1.64    0.49
   4   5  12   25.09    1.00
   4   5  13   14.51    0.93
  -4  -6  10    5.17    0.69
  -4  -6   9   -0.03    0.52
  -4  -6   8    6.57    0.76
  -4  -6   7  213.21    2.30
  -4  -6   6   62.80    1.25
  -4  -6   5    0.10    0.43
  -4  -6   4    7.61    0.67
  -4  -6   3    1.71    0.44
  -4  -6   2  210.96    2.15
  -4  -6   1   -0.23    0.40
  -4  -6   0    0.48    0.41
  -4  -6  -1   80.86    1.33
   4   6   1   81.07    1.32
   4   6   2    1.83    0.40
   4   6   3    0.32    0.35
   4   6   4   97.93    1.46
   4   6   5   11.91    0.69
   4   6   6   29.94    0.92
   4   6   7   -0.02    0.38
   4   6   8   12.53    0.82
   4   6   9  126.28    1.85
   4   6  10    2.68    0.56
   4   6  11   -0.12    0.48
   4   6  12    3.26    0.58
   4   6  13   19.54    1.06
  -4  -7  10    2.82    0.73
  -4  -7   9   12.23    0.99
  -4  -7   8    3.40    0.64
  -4  -7   7    0.12    0.53
  -4  -7   6   23.70    0.95
  -4  -7   5   -0.28    0.48
  -4  -7   4   19.20    0.84
  -4  -7   3    8.92    0.79
  -4  -7   2   63.44    1.30
  -4  -7   1   91.55    1.46
  -4  -7   0   74.21    1.39
   4   7   2   25.73    0.99
   4   7   3    3.34    0.50
   4   7   4   16.83    0.82
   4   7   5   88.32    1.46
   4   7   6   42.19    1.05
   4   7   7    1.91    0.46
   4   7   8   16.72    0.86
   4   7   9   11.47    0.84
   4   7  10   34.23    1.19
   4   7  11    3.89    0.64
   4   7  12    0.41    0.57
  -4  -8   9   40.95    1.44
  -4  -8   8    7.02    0.82
  -4  -8   7   -0.23    0.60
  -4  -8   6    4.01    0.68
  -4  -8   5   28.12    1.08
  -4  -8   4    3.01    0.58
  -4  -8   3   40.12    1.15
  -4  -8   2   50.73    1.29
   4   8   3  283.68    2.93
   4   8   4  180.48    2.28
   4   8   5    9.40    0.83
   4   8   6    7.48    0.75
   4   8   7    2.39    0.49
   4   8   8    7.61    0.73
   4   8   9   10.99    0.82
   4   8  10    0.47    0.56
   4   8  11   11.53    1.02
   4   8  12    4.94    0.78
  -4  -9   8   13.86    1.17
  -4  -9   7   -0.19    0.70
  -4  -9   6    0.38    0.67
  -4  -9   5   64.22    1.51
  -4  -9   4   52.77    1.39
   4   9   5    6.88    0.73
   4   9   6   12.00    0.88
   4   9   7    4.43    0.67
   4   9   8   27.19    1.06
   4   9   9    0.81    0.52
   4   9  10   10.93    0.93
   4   9  11   13.46    1.06
   4  10   6   23.28    1.15
   4  10   7   17.21    1.04
   4  10   8   38.51    1.31
   4  10   9    1.63    0.59
   4  10  10    2.62    0.66
   4  10  11   27.05    1.28
   4  11   8    9.37    1.09
   4  11   9    4.83    0.80
  -5   9   4    2.10    1.08
  -5   8   6   35.37    1.51
  -5   8   5    1.85    0.88
  -5   8   4   19.01    1.34
  -5   8   3   23.42    1.38
  -5   7   8   87.23    1.86
  -5   7   7    0.66    0.73
  -5   7   6    0.75    0.72
  -5   7   5    9.18    1.09
  -5   7   4   65.25    1.65
  -5   7   3    0.23    0.74
  -5   7   2   23.62    1.34
  -5   6   9   17.09    1.09
  -5   6   8   95.93    1.77
  -5   6   7   67.09    1.50
  -5   6   6    4.28    0.73
  -5   6   5    4.04    0.73
  -5   6   4   47.25    1.37
  -5   6   3    2.73    0.73
  -5   6   2    0.52    0.72
  -5   6   1   86.12    1.91
  -5   5  10    7.72    0.95
  -5   5   9   58.88    1.36
  -5   5   8    3.86    0.63
  -5   5   7   95.23    1.62
  -5   5   6   14.68    0.93
  -5   5   5  102.15    1.70
  -5   5   4  587.88    4.65
  -5   5   3    1.12    0.57
  -5   5   2   32.28    1.17
  -5   5   1  153.68    2.23
  -5   5   0   17.40    1.18
  -5   4  10    2.37    0.54
  -5   4   9    8.13    0.78
  -5   4   8   11.51    0.76
  -5   4   7   37.76    0.99
  -5   4   6   75.08    1.31
  -5   4   5  100.31    1.53
  -5   4   4  377.16    3.28
  -5   4   3   52.06    1.20
  -5   4   2   23.37    0.95
  -5   4   1  108.18    1.76
  -5   4   0  381.75    3.59
  -5   4  -1  126.24    2.01
  -5   3  11   10.93    0.76
  -5   3  10   51.46    0.96
  -5   3   9    5.33    0.58
  -5   3   8    3.17    0.43
  -5   3   7   45.95    0.96
  -5   3   6   29.44    0.85
  -5   3   5    4.74    0.49
  -5   3   4   25.68    0.86
  -5   3   3   86.69    1.38
  -5   3   2   23.68    0.85
  -5   3   1    2.21    0.46
  -5   3   0  385.08    3.42
  -5   3  -1   10.93    0.81
  -5   2  11    0.63    0.35
  -5   2  10   26.03    0.72
  -5   2   9   15.37    0.66
  -5   2   8   22.79    0.72
  -5   2   7   65.71    1.03
  -5   2   6    8.16    0.62
  -5   2   5   23.47    0.79
  -5   2   4   27.71    0.84
  -5   2   3   62.04    1.16
  -5   2   2  190.41    2.00
  -5   2   1   26.87    0.88
  -5   2   0  118.81    1.65
  -5   2  -1   11.29    0.78
  -5   2  -2   56.50    1.32
   5  -2   9    7.38    0.78
   5  -2  10   45.34    1.38
   5  -2  11   29.41    1.34
  -5   1  11    0.04    0.36
  -5   1  10   29.83    0.73
  -5   1   9    1.72    0.36
  -5   1   8    9.56    0.58
  -5   1   7   32.81    0.79
  -5   1   6   41.63    0.84
  -5   1   5   60.71    1.02
  -5   1   4    3.74    0.41
  -5   1   3   51.82    0.99
  -5   1   2   23.77    0.78
  -5   1   1    0.65    0.36
  -5   1   0   16.12    0.76
  -5   1  -1   76.03    1.32
  -5   1  -2  286.71    2.73
   5  -1   4  217.74    2.15
   5  -1   5  176.04    1.95
   5  -1   6  104.49    1.57
   5  -1   7    4.67    0.57
   5  -1   8   12.95    0.81
   5  -1  10   37.50    1.23
   5  -1  11   17.44    1.08
   5  -1  12   25.44    1.26
  -5   0  11    1.68    0.40
  -5   0  10   73.36    0.98
  -5   0   9    3.74    0.39
  -5   0   8    3.75    0.37
  -5   0   7    6.74    0.58
  -5   0   6   10.11    0.61
  -5   0   5  103.73    1.21
  -5   0   4    9.80    0.66
  -5   0   3   25.76    0.74
  -5   0   2  218.16    2.01
  -5   0   1   10.45    0.70
  -5   0   0    1.05    0.37
  -5   0  -1   17.38    0.82
   5   0   2  303.31    2.48
  -5   0  -3  447.89    3.59
   5   0   3  442.31    3.31
   5   0   5    1.09    0.39
   5   0   7  152.22    1.88
   5   0   8    4.75    0.56
   5   0   9   13.23    0.86
   5   0  10    6.81    0.69
   5   0  11    1.82    0.61
   5   0  12    2.46    0.69
  -5  -1  12    1.19    0.51
  -5  -1  11    5.46    0.51
  -5  -1  10   35.70    0.86
  -5  -1   9   27.37    0.76
  -5  -1   8   60.35    0.95
  -5  -1   7    0.67    0.34
  -5  -1   6   49.86    0.84
  -5  -1   5  113.62    1.26
  -5  -1   4    1.14    0.35
  -5  -1   3    0.10    0.31
  -5  -1   2    4.57    0.42
  -5  -1   1  141.14    1.55
  -5  -1   0  267.79    2.33
  -5  -1  -1    9.73    0.74
   5   1   1   10.88    0.75
  -5  -1  -2  180.11    1.94
   5   1   2  182.18    1.79
   5   1   3   25.14    0.78
   5   1   3   25.85    0.85
   5   1   4  148.47    1.68
   5   1   5   81.96    1.31
   5   1   5   77.44    1.24
   5   1   6   25.39    0.89
   5   1   6   25.30    0.87
   5   1   7  117.04    1.63
   5   1   7  115.09    1.61
   5   1   8    7.22    0.72
   5   1   9   12.76    0.81
   5   1  10   36.53    1.15
   5   1  11   29.26    1.15
   5   1  12    7.01    0.78
  -5  -2  11    2.12    0.54
  -5  -2  10    0.17    0.47
  -5  -2   9   41.68    0.94
  -5  -2   8   22.51    0.77
  -5  -2   7    1.24    0.40
  -5  -2   6   81.57    1.10
  -5  -2   5   18.41    0.70
  -5  -2   4   69.82    1.02
  -5  -2   3   15.11    0.64
  -5  -2   2   68.34    1.06
  -5  -2   1  270.07    2.26
  -5  -2   0  265.26    2.25
  -5  -2  -1  160.01    1.72
   5   2   1  152.98    1.57
  -5  -2  -3  119.32    1.59
   5   2   4  379.43    3.01
   5   2   5    5.01    0.48
   5   2   6    5.39    0.58
   5   2   7   68.66    1.25
   5   2   8    2.67    0.47
   5   2   9   14.86    0.82
   5   2  10   14.80    0.89
   5   2  11   61.69    1.39
   5   2  11   59.27    1.38
   5   2  12    3.21    0.66
   5   2  13   16.01    1.19
  -5  -3  11   33.28    1.09
  -5  -3  10   11.17    0.85
  -5  -3   9   16.86    0.84
  -5  -3   8   26.95    0.90
  -5  -3   7   10.56    0.71
  -5  -3   6    0.64    0.42
  -5  -3   5   28.25    0.84
  -5  -3   4   59.04    1.01
  -5  -3   3   82.18    1.15
  -5  -3   2   14.19    0.68
  -5  -3   1   77.35    1.14
  -5  -3  -1   37.55    0.98
   5   3   1   37.75    0.88
  -5  -3  -2   23.37    0.92
  -5  -3  -3    6.08    0.55
   5   3   4  492.51    3.65
   5   3   5    3.95    0.42
   5   3   6    6.73    0.54
   5   3   7  303.67    2.78
   5   3   8   91.98    1.44
   5   3   9   51.77    1.15
   5   3  10    5.58    0.69
   5   3  11   25.56    0.98
   5   3  12   28.76    1.12
   5   3  13    0.81    0.69
   5   3  13    0.97    0.62
  -5  -4  11   15.74    1.04
  -5  -4  10    7.00    0.87
  -5  -4   9    5.91    0.62
  -5  -4   8   42.26    1.05
  -5  -4   7   35.56    0.96
  -5  -4   6   66.87    1.19
  -5  -4   4  653.50    4.40
  -5  -4   3  131.53    1.54
  -5  -4   2    9.16    0.69
  -5  -4   1   27.30    0.84
  -5  -4   0  105.78    1.42
  -5  -4  -1  841.32    5.38
   5   4   1  863.07    5.49
  -5  -4  -2   64.97    1.17
   5   4   2   66.05    1.16
   5   4   3   11.67    0.69
   5   4   4  223.30    2.20
   5   4   5  109.34    1.49
   5   4   6   87.67    1.39
   5   4   7   71.36    1.31
   5   4   8  391.20    3.46
   5   4   9  103.99    1.61
   5   4  10   26.46    0.93
   5   4  11   73.45    1.46
   5   4  12    2.38    0.56
   5   4  13   84.35    1.69
  -5  -5  10    1.62    0.57
  -5  -5   9    0.15    0.50
  -5  -5   8    0.80    0.54
  -5  -5   7   10.38    0.82
  -5  -5   6   25.80    0.95
  -5  -5   5   52.25    1.16
  -5  -5   4   45.71    1.08
  -5  -5   3    1.39    0.45
  -5  -5   2    4.75    0.51
  -5  -5   1   89.86    1.36
  -5  -5   0  204.33    2.04
  -5  -5  -1  119.83    1.54
  -5  -5  -2    0.24    0.43
   5   5   2   -0.03    0.37
   5   5   4   76.67    1.34
   5   5   5   62.81    1.21
   5   5   6   56.18    1.16
   5   5   7   17.20    0.78
   5   5   8  115.75    1.70
   5   5   9    3.94    0.56
   5   5  10   17.18    0.88
   5   5  11   40.86    1.17
   5   5  12    5.93    0.65
   5   5  13   27.16    1.14
  -5  -6  10   28.48    1.15
  -5  -6   9   25.31    1.06
  -5  -6   8   -0.17    0.53
  -5  -6   7  234.69    2.50
  -5  -6   5  106.48    1.61
  -5  -6   4   16.72    0.88
  -5  -6   3   27.00    1.00
  -5  -6   2   32.00    1.02
  -5  -6   1   31.89    1.00
  -5  -6   0    0.21    0.46
  -5  -6  -1  121.70    1.60
   5   6   3   43.15    1.11
   5   6   4   21.54    0.88
   5   6   5   94.47    1.56
   5   6   6   31.83    1.05
   5   6   7    5.00    0.58
   5   6   8   94.17    1.59
   5   6   9    2.60    0.55
   5   6  10    9.62    0.80
   5   6  11    5.93    0.68
   5   6  12   25.22    1.13
  -5  -7   9    5.47    0.76
  -5  -7   8   17.74    1.02
  -5  -7   7   90.90    1.64
  -5  -7   6    4.25    0.67
  -5  -7   5   36.19    1.13
  -5  -7   4   10.72    0.97
  -5  -7   3    6.20    0.69
  -5  -7   2  151.30    1.94
  -5  -7   1    4.27    0.58
  -5  -7   0    3.69    0.57
   5   7   4   20.32    0.90
   5   7   5  160.88    2.13
   5   7   6    5.12    0.62
   5   7   7    0.77    0.53
   5   7   8   50.62    1.32
   5   7   9    2.98    0.62
   5   7  10   88.22    1.67
   5   7  11    0.15    0.56
   5   7  12    6.75    0.75
  -5  -8   9    1.00    0.76
  -5  -8   8    0.54    0.68
  -5  -8   7   37.92    1.31
  -5  -8   6   13.62    1.02
  -5  -8   5   46.47    1.32
  -5  -8   4   28.00    1.17
  -5  -8   3    9.61    0.94
  -5  -8   2  205.35    2.41
   5   8   5    9.41    0.85
   5   8   6    4.43    0.61
   5   8   7   48.29    1.32
   5   8   8    2.93    0.64
   5   8   9    6.05    0.76
   5   8  10    5.45    0.76
   5   8  11    2.48    0.70
   5   8  12    9.33    1.04
  -5  -9   8   21.66    1.31
  -5  -9   7    0.64    0.79
  -5  -9   6   23.85    1.27
  -5  -9   5   32.87    1.33
  -5  -9   4   50.99    1.56
   5   9   6    2.22    0.56
   5   9   7   46.73    1.35
   5   9   8    8.46    0.89
   5   9   9    1.98    0.69
   5   9  10   29.58    1.32
   5   9  11   -0.13    0.69
  -5 -10   7    1.44    0.99
   5  10   8    0.28    0.61
   5  10   9   16.82    1.13
   5  10  10   15.33    1.21
   5  11   9   -0.23    0.68
  -6   8   4    0.24    0.98
  -6   7   6   12.87    1.29
  -6   7   5   15.12    1.31
  -6   7   4   28.79    1.49
  -6   7   3    6.18    1.05
  -6   6   7    4.64    0.84
  -6   6   6    1.01    0.73
  -6   6   5   65.45    1.68
  -6   6   4    2.78    0.81
  -6   6   3   17.26    1.21
  -6   6   2   39.98    1.48
  -6   5   8   -0.19    0.63
  -6   5   7   -0.36    0.60
  -6   5   6   63.98    1.51
  -6   5   5    3.75    0.70
  -6   5   4    6.59    0.78
  -6   5   3  117.48    2.02
  -6   5   2   11.07    1.06
  -6   5   1    4.98    0.84
  -6   4   9   13.50    0.97
  -6   4   8    3.85    0.59
  -6   4   7   59.64    1.29
  -6   4   6   14.23    0.83
  -6   4   5   10.26    0.78
  -6   4   4  140.98    2.00
  -6   4   3    4.62    0.64
  -6   4   2  126.31    1.97
  -6   4   1   17.91    1.04
  -6   4   0    5.41    0.79
  -6   3  10    0.16    0.46
  -6   3   9    5.90    0.68
  -6   3   8   15.24    0.77
  -6   3   7   28.76    0.92
  -6   3   6    0.94    0.47
  -6   3   5   23.49    0.92
  -6   3   4   38.02    1.07
  -6   3   3   53.46    1.25
  -6   3   2  264.49    2.74
  -6   3   1   36.57    1.13
  -6   3   0    1.74    0.56
  -6   2  10   63.28    1.11
  -6   2   9    0.61    0.44
  -6   2   8    4.47    0.52
  -6   2   7    4.65    0.54
  -6   2   6   16.71    0.79
  -6   2   5    0.93    0.44
  -6   2   4   -0.12    0.44
  -6   2   3  112.10    1.63
  -6   2   2   28.77    0.95
  -6   2   1   48.56    1.19
  -6   2   0   90.30    1.58
  -6   2  -1   15.62    0.96
  -6   1  11   32.31    0.97
  -6   1  10   36.95    0.96
  -6   1   9    0.31    0.44
  -6   1   8    7.36    0.74
  -6   1   7    7.09    0.72
  -6   1   6  107.42    1.43
  -6   1   5   28.66    0.87
  -6   1   4    5.06    0.55
  -6   1   3   77.24    1.32
  -6   1   2   33.23    0.99
  -6   1   1    2.72    0.48
  -6   1   0  184.33    2.16
  -6   0  11    1.88    0.48
  -6   0  10   20.01    0.81
  -6   0   9    4.87    0.50
  -6   0   8   23.78    0.81
  -6   0   7    8.43    0.73
  -6   0   6  213.21    2.01
  -6   0   5    3.45    0.45
  -6   0   4    0.12    0.42
  -6   0   3   49.94    1.10
  -6   0   2   28.15    0.94
  -6   0   1   40.60    1.06
  -6   0   0   62.49    1.25
  -6   0  -1   78.90    1.44
  -6   0  -2  130.06    1.83
   6   0  11   69.06    1.68
  -6  -1  11    5.33    0.54
  -6  -1  10   34.73    0.91
  -6  -1   9   39.99    0.92
  -6  -1   8   72.50    1.15
  -6  -1   7    5.35    0.49
  -6  -1   6   35.62    0.91
  -6  -1   5    0.65    0.41
  -6  -1   4    6.86    0.72
  -6  -1   3  150.18    1.70
  -6  -1   2   24.10    0.84
  -6  -1   1  211.96    2.13
  -6  -1   0    1.00    0.44
  -6  -1  -1   55.09    1.21
  -6  -1  -2   52.34    1.25
   6   1   7    2.47    0.60
   6   1   8    3.88    0.65
   6   1  10    5.84    0.73
   6   1  11   67.43    1.57
   6   1  12   32.80    1.32
  -6  -2  11    8.16    0.91
  -6  -2  10   47.90    1.12
  -6  -2   9  221.86    2.10
  -6  -2   8   63.07    1.11
  -6  -2   7   64.73    1.10
  -6  -2   6   28.69    0.85
  -6  -2   5   12.07    0.73
  -6  -2   4  176.33    1.81
  -6  -2   3   11.16    0.74
  -6  -2   2   41.35    0.99
  -6  -2   1    2.04    0.44
  -6  -2   0   27.42    0.88
  -6  -2  -1   31.07    1.03
  -6  -2  -2   77.08    1.38
   6   2   5    1.55    0.40
   6   2   6   50.29    1.15
   6   2   7   16.92    0.88
   6   2   8   21.00    0.98
   6   2   9   15.16    0.89
   6   2   9   14.43    0.90
   6   2  10   14.48    0.99
   6   2  11   39.15    1.31
   6   2  12    0.03    0.64
  -6  -3  11    0.00    0.65
  -6  -3  10   12.30    0.99
  -6  -3   9  163.66    1.89
  -6  -3   8    0.72    0.50
  -6  -3   7   70.54    1.24
  -6  -3   6  214.27    2.09
  -6  -3   5   52.90    1.06
  -6  -3   4  218.16    2.08
  -6  -3   3    5.53    0.52
  -6  -3   2   31.92    0.94
  -6  -3   1  136.64    1.65
  -6  -3   0   81.53    1.35
  -6  -3  -1   22.34    0.94
  -6  -3  -2   24.74    1.01
   6   3   4    9.59    0.61
   6   3   5    6.76    0.62
   6   3   6   17.66    0.74
   6   3   7    2.14    0.47
   6   3   8   23.69    0.94
   6   3   9   12.18    0.81
   6   3  10    5.55    0.66
   6   3  11   49.82    1.41
   6   3  12    1.13    0.66
   6   3  12    1.42    0.68
  -6  -4  10    9.87    1.00
  -6  -4   9   55.42    1.30
  -6  -4   8    8.67    0.88
  -6  -4   7   12.94    0.88
  -6  -4   6  175.20    1.95
  -6  -4   5   35.36    1.01
  -6  -4   4  729.52    4.95
  -6  -4   3  113.60    1.51
  -6  -4   2   22.45    0.86
  -6  -4   1   49.69    1.09
  -6  -4   0  293.44    2.65
  -6  -4  -1  160.28    1.90
  -6  -4  -2    9.40    0.80
   6   4   5    0.53    0.34
   6   4   6   10.47    0.67
   6   4   7   31.59    0.98
   6   4   8  171.70    2.15
   6   4   9    0.80    0.46
   6   4  10   -0.22    0.46
   6   4  11   14.21    0.94
   6   4  12    6.17    0.74
  -6  -5  10    2.07    0.74
  -6  -5   9    3.94    0.73
  -6  -5   8   -0.32    0.64
  -6  -5   7   44.23    1.19
  -6  -5   6    0.50    0.56
  -6  -5   5  265.01    2.57
  -6  -5   4    0.65    0.53
  -6  -5   3  141.32    1.80
  -6  -5   2   10.91    0.82
  -6  -5   1    2.63    0.50
  -6  -5   0  579.64    4.26
  -6  -5  -1   43.87    1.18
   6   5   5   60.63    1.28
   6   5   6    9.87    0.70
   6   5   7   20.28    0.88
   6   5   8   23.97    0.96
   6   5   9    9.25    0.76
   6   5  10   12.68    0.85
   6   5  11    2.83    0.58
   6   5  12   17.99    1.04
  -6  -6   9    2.03    0.77
  -6  -6   8   12.05    1.03
  -6  -6   7   58.52    1.40
  -6  -6   6    1.57    0.64
  -6  -6   5   60.84    1.37
  -6  -6   4    9.25    0.90
  -6  -6   3   55.62    1.28
  -6  -6   2    0.83    0.55
  -6  -6   1    0.84    0.53
  -6  -6  -1    0.70    0.56
   6   6   5   86.23    1.51
   6   6   6    0.85    0.53
   6   6   7    3.84    0.60
   6   6   8   53.31    1.29
   6   6   9   10.12    0.86
   6   6  10   23.10    1.07
   6   6  11    0.27    0.51
   6   6  12    7.71    0.78
  -6  -7   9    8.28    0.99
  -6  -7   8    0.12    0.76
  -6  -7   7   17.60    1.10
  -6  -7   6   19.83    1.12
  -6  -7   5    2.53    0.71
  -6  -7   4   18.66    1.03
  -6  -7   3   78.98    1.55
  -6  -7   2   69.79    1.46
  -6  -7   1   25.01    1.08
  -6  -7   0   40.61    1.22
   6   7   6   13.07    1.00
   6   7   7    5.96    0.68
   6   7   8    2.46    0.59
   6   7   9   47.20    1.36
   6   7  10   57.56    1.47
   6   7  11    0.10    0.57
   6   7  12    2.70    0.72
  -6  -8   8    0.06    0.85
  -6  -8   7    9.46    1.15
  -6  -8   6   11.21    1.09
  -6  -8   5   28.29    1.27
  -6  -8   4    3.39    0.78
  -6  -8   3   25.77    1.20
  -6  -8   2   34.85    1.27
   6   8   7    0.52    0.62
   6   8   8   11.52    1.04
   6   8   9   37.65    1.36
   6   8  10   13.03    1.05
   6   8  11    8.51    0.89
  -6  -9   8   29.77    1.60
  -6  -9   7    2.48    0.96
  -6  -9   6    0.60    0.86
  -6  -9   5   46.07    1.54
  -6  -9   4   18.03    1.31
   6   9   9    8.53    0.94
   6   9  10    9.68    0.98
   6   9  11    0.47    0.70
  -6 -10   7    5.54    1.15
  -6 -10   6   18.76    1.49
   6  10  10    0.35    0.79
  -7   6   5   26.66    1.45
  -7   6   4    0.10    0.87
  -7   6   3   14.02    1.34
  -7   5   7    0.72    0.76
  -7   5   6    0.36    0.73
  -7   5   5   35.54    1.40
  -7   5   4    4.41    0.84
  -7   5   3   49.93    1.59
  -7   5   2    3.77    0.89
  -7   4   8   34.13    1.21
  -7   4   7    2.37    0.67
  -7   4   6    3.49    0.67
  -7   4   5   23.90    1.09
  -7   4   4    0.63    0.62
  -7   4   3   27.71    1.21
  -7   4   2    1.64    0.68
  -7   4   1   48.16    1.52
  -7   3   8   52.86    1.25
  -7   3   7    6.33    0.78
  -7   3   6    1.56    0.58
  -7   3   5   21.27    0.98
  -7   3   4  205.28    2.49
  -7   3   3   52.74    1.35
  -7   3   2    6.14    0.70
  -7   3   1   70.83    1.59
  -7   3   0    2.79    0.68
  -7   2   9   18.83    0.90
  -7   2   8   45.26    1.15
  -7   2   7   -0.01    0.54
  -7   2   6    5.80    0.65
  -7   2   5   29.83    1.06
  -7   2   4   47.46    1.23
  -7   2   3   66.71    1.42
  -7   2   2    3.33    0.60
  -7   2   1   37.82    1.22
  -7   2   0   69.64    1.51
  -7   1   9   13.29    0.90
  -7   1   8    5.99    0.65
  -7   1   7   11.04    0.86
  -7   1   6   29.16    1.03
  -7   1   5   12.06    0.86
  -7   1   4   10.28    0.85
  -7   1   3   38.73    1.16
  -7   1   2   18.98    0.98
  -7   1   1    1.49    0.59
  -7   1   0    3.94    0.60
  -7   1  -1   64.23    1.47
  -7   0  10    2.50    0.60
  -7   0   9   10.62    0.92
  -7   0   8    0.74    0.53
  -7   0   7   58.72    1.22
  -7   0   6  108.00    1.60
  -7   0   5   37.25    1.07
  -7   0   4    8.66    0.80
  -7   0   3    0.46    0.49
  -7   0   2  180.19    2.17
  -7   0   1   30.41    1.06
  -7   0   0    5.33    0.68
  -7   0  -1  138.43    1.99
  -7  -1  10   17.93    1.02
  -7  -1   9   25.65    1.02
  -7  -1   8    0.30    0.52
  -7  -1   7   27.39    0.97
  -7  -1   6   38.58    1.03
  -7  -1   5   14.83    0.89
  -7  -1   4    0.52    0.48
  -7  -1   3    1.00    0.53
  -7  -1   2  233.58    2.46
  -7  -1   1  119.59    1.72
  -7  -1   0    0.19    0.53
  -7  -1  -1   62.59    1.41
  -7  -2  10   25.24    1.10
  -7  -2   9    6.11    0.65
  -7  -2   8    0.79    0.52
  -7  -2   7   -0.01    0.51
  -7  -2   6    0.29    0.47
  -7  -2   5   32.35    1.00
  -7  -2   4    0.92    0.49
  -7  -2   3   54.88    1.22
  -7  -2   2   80.65    1.43
  -7  -2   1   45.87    1.16
  -7  -2   0    7.41    0.90
  -7  -2  -1   52.17    1.27
  -7  -3  10    0.04    0.62
  -7  -3   9   -0.54    0.57
  -7  -3   8   23.79    0.96
  -7  -3   7   27.96    0.97
  -7  -3   6   44.91    1.13
  -7  -3   5   21.17    0.91
  -7  -3   4    8.39    0.81
  -7  -3   3    6.47    0.80
  -7  -3   2   54.03    1.23
  -7  -3   1    3.67    0.61
  -7  -3   0   25.36    1.04
  -7  -3  -1   60.63    1.39
  -7  -4   9   29.72    1.20
  -7  -4   8   12.14    0.99
  -7  -4   7   62.27    1.33
  -7  -4   6    6.67    0.80
  -7  -4   5    8.06    0.81
  -7  -4   4  372.35    3.17
  -7  -4   3   24.63    1.00
  -7  -4   2  153.63    1.90
  -7  -4   1   25.96    1.04
  -7  -4   0  144.98    1.90
  -7  -4  -1    2.92    0.63
   7   4  11    2.07    0.69
  -7  -5   9    7.51    0.84
  -7  -5   8   26.28    1.19
  -7  -5   7   91.44    1.65
  -7  -5   6   31.99    1.17
  -7  -5   5   71.75    1.42
  -7  -5   4  192.80    2.20
  -7  -5   3  384.05    3.28
  -7  -5   2   85.09    1.51
  -7  -5   1   67.69    1.40
  -7  -5   0  183.12    2.19
  -7  -5  -1   70.20    1.42
   7   5  10    4.63    0.66
   7   5  11    0.37    0.59
  -7  -6   9    0.24    0.85
  -7  -6   8   20.43    1.24
  -7  -6   7    7.62    0.85
  -7  -6   6   12.86    1.04
  -7  -6   5   -0.05    0.64
  -7  -6   4    0.49    0.62
  -7  -6   3  170.97    2.18
  -7  -6   2    2.54    0.61
  -7  -6   1  171.05    2.16
  -7  -6   0  337.93    3.12
   7   6  10   -0.06    0.53
   7   6  11   -0.02    0.56
  -7  -7   8    0.35    0.86
  -7  -7   7   -0.06    0.79
  -7  -7   6    7.01    0.87
  -7  -7   5   -0.09    0.71
  -7  -7   4    5.29    0.77
  -7  -7   3  109.44    1.85
  -7  -7   2   16.61    1.13
  -7  -7   1   11.95    1.08
   7   7  11    2.67    0.66
  -7  -8   8    8.90    1.13
  -7  -8   7    0.33    0.87
  -7  -8   6   82.02    1.86
  -7  -8   5    1.55    0.82
  -7  -8   4    0.22    0.75
  -7  -8   3   51.44    1.52
  -7  -8   2    1.02    0.78
  -7  -9   7   39.10    1.70
  -7  -9   6   18.97    1.46
  -7  -9   5    9.07    1.09
  -7  -9   4    0.74    0.87
  -7 -10   6    9.36    1.24
  -8   5   4   64.32    1.88
  -8   5   3   15.38    1.42
  -8   4   6   24.74    1.28
  -8   4   5    1.80    0.77
  -8   4   4   10.38    1.12
  -8   4   3    2.05    0.82
  -8   4   2   39.06    1.54
  -8   3   7    4.21    0.73
  -8   3   6    3.47    0.70
  -8   3   5    2.23    0.66
  -8   3   4   50.61    1.43
  -8   3   3    0.75    0.62
  -8   3   2    0.27    0.68
  -8   3   1   33.25    1.38
  -8   2   7    7.28    0.89
  -8   2   6   -0.46    0.58
  -8   2   5    5.31    0.73
  -8   2   4   96.56    1.80
  -8   2   3    0.56    0.63
  -8   2   2   16.03    1.07
  -8   2   1    7.60    0.85
  -8   1   8   -0.19    0.62
  -8   1   7    1.30    0.66
  -8   1   6    0.24    0.58
  -8   1   5   29.51    1.15
  -8   1   4   37.72    1.24
  -8   1   3    0.50    0.61
  -8   1   2   14.94    1.03
  -8   1   1    4.91    0.75
  -8   1   0    4.32    0.73
  -8   0   8   -0.19    0.59
  -8   0   7   14.46    0.95
  -8   0   6   56.00    1.34
  -8   0   5    5.67    0.71
  -8   0   4    2.60    0.66
  -8   0   3    3.30    0.69
  -8   0   2   20.18    1.07
  -8   0   1    2.29    0.65
  -8   0   0   44.35    1.36
  -8  -1   8    1.04    0.64
  -8  -1   7   41.66    1.28
  -8  -1   6    3.24    0.67
  -8  -1   5   46.88    1.26
  -8  -1   4    0.10    0.58
  -8  -1   3    3.07    0.64
  -8  -1   2   93.83    1.68
  -8  -1   1    0.82    0.63
  -8  -1   0    9.32    0.93
  -8  -2   9    0.41    0.66
  -8  -2   8    0.83    0.65
  -8  -2   7    0.94    0.63
  -8  -2   6   12.96    0.95
  -8  -2   5   22.87    1.05
  -8  -2   4    3.35    0.65
  -8  -2   3   20.80    0.99
  -8  -2   2  106.26    1.77
  -8  -2   1    3.10    0.69
  -8  -2   0   46.08    1.35
  -8  -3   8   28.12    1.19
  -8  -3   7   -0.22    0.59
  -8  -3   6    4.54    0.68
  -8  -3   5   10.49    0.94
  -8  -3   4    6.49    0.70
  -8  -3   3    0.27    0.59
  -8  -3   2  162.08    2.13
  -8  -3   1    0.83    0.61
  -8  -3   0    2.28    0.71
  -8  -4   8    9.95    1.09
  -8  -4   7    1.31    0.65
  -8  -4   6   23.31    1.07
  -8  -4   5   31.72    1.16
  -8  -4   4    9.72    0.96
  -8  -4   3   29.98    1.13
  -8  -4   2   28.17    1.15
  -8  -4   1   55.04    1.40
  -8  -4   0    5.18    0.76
  -8  -5   8   31.03    1.29
  -8  -5   7    0.46    0.67
  -8  -5   6   50.17    1.35
  -8  -5   5   13.53    1.00
  -8  -5   4   42.04    1.30
  -8  -5   3   74.67    1.57
  -8  -5   2    2.23    0.70
  -8  -5   1   79.13    1.60
  -8  -5   0    0.30    0.67
  -8  -6   8   36.23    1.48
  -8  -6   7    3.10    0.82
  -8  -6   6    1.25    0.73
  -8  -6   5    4.33    0.75
  -8  -6   4  101.72    1.76
  -8  -6   3   16.64    1.11
  -8  -6   2    6.90    0.78
  -8  -6   1   27.53    1.23
  -8  -7   7   17.22    1.39
  -8  -7   6    0.12    0.81
  -8  -7   5    0.69    0.77
  -8  -7   4   27.81    1.27
  -8  -7   3    8.19    0.86
  -8  -7   2    1.38    0.71
  -8  -8   7    9.53    1.18
  -8  -8   6    5.38    1.06
  -8  -8   5   -0.08    0.87
  -8  -8   4   29.11    1.36
  -8  -8   3    2.01    0.78
  -8  -9   6    5.69    1.14
  -8  -9   5   37.87    1.65
  -8  -9   4   10.16    1.12
  -9   3   4   19.22    1.27
  -9   3   3    0.12    0.82
  -9   3   2    6.36    0.99
  -9   2   5    7.93    0.92
  -9   2   4   14.70    1.16
  -9   2   3    2.11    0.77
  -9   2   2    1.01    0.79
  -9   1   6   14.70    1.09
  -9   1   5   22.87    1.25
  -9   1   4   39.47    1.42
  -9   1   3   58.52    1.65
  -9   1   2    1.59    0.73
  -9   1   1    0.74    0.77
  -9   0   7   15.77    1.14
  -9   0   6    8.38    1.02
  -9   0   5   10.91    1.08
  -9   0   4    1.11    0.73
  -9   0   3   92.80    1.87
  -9   0   2    2.63    0.78
  -9   0   1   10.91    1.14
  -9  -1   7    2.84    0.75
  -9  -1   6   21.16    1.17
  -9  -1   5    0.19    0.70
  -9  -1   4    4.85    0.79
  -9  -1   3   78.95    1.71
  -9  -1   2    2.48    0.80
  -9  -1   1    0.44    0.69
  -9  -2   7    0.97    0.76
  -9  -2   6   19.17    1.16
  -9  -2   5    0.42    0.73
  -9  -2   4    0.42    0.71
  -9  -2   3   34.19    1.37
  -9  -2   2   18.70    1.17
  -9  -2   1   -0.32    0.69
  -9  -3   7   10.53    1.19
  -9  -3   6   31.22    1.25
  -9  -3   5    0.48    0.69
  -9  -3   4   11.57    1.09
  -9  -3   3    9.92    1.08
  -9  -3   2   32.29    1.34
  -9  -3   1    7.69    0.87
  -9  -4   7    0.94    0.76
  -9  -4   6   32.13    1.33
  -9  -4   5    0.82    0.73
  -9  -4   4   31.27    1.29
  -9  -4   3   97.28    1.84
  -9  -4   2   19.18    1.20
  -9  -4   1  210.03    2.66
  -9  -5   7    0.08    0.80
  -9  -5   6   12.68    1.20
  -9  -5   5    7.20    0.90
  -9  -5   4   15.30    1.18
  -9  -5   3   12.04    1.13
  -9  -5   2   66.87    1.62
  -9  -5   1    2.34    0.80
  -9  -6   7    8.87    1.03
  -9  -6   6   -0.08    0.82
  -9  -6   5    5.31    0.89
  -9  -6   4   51.73    1.57
  -9  -6   3    4.35    0.88
  -9  -6   2    3.83    0.86
  -9  -7   6    3.56    0.91
  -9  -7   5    0.82    0.86
  -9  -7   4   31.53    1.45
  -9  -7   3    6.31    0.93
  -9  -8   5    3.01    0.96
  -9  -8   4    1.56    0.89
 -10   1   3   40.34    1.62
 -10   0   4   31.01    1.46
 -10   0   3   35.61    1.54
 -10   0   2   20.10    1.42
 -10  -1   5    0.21    0.85
 -10  -1   4   10.61    1.23
 -10  -1   3   19.20    1.36
 -10  -1   2   15.01    1.29
 -10  -2   5    0.84    0.83
 -10  -2   4    1.16    0.85
 -10  -2   3   17.11    1.29
 -10  -2   2   25.60    1.43
 -10  -3   5    9.33    1.06
 -10  -3   4    1.12    0.86
 -10  -3   3   19.22    1.37
 -10  -3   2   27.68    1.51
 -10  -4   5   11.06    1.29
 -10  -4   4    1.13    0.87
 -10  -4   3   24.78    1.39
 -10  -4   2   49.52    1.70
 -10  -5   5   22.47    1.44
 -10  -5   4    1.95    0.92
 -10  -5   3   -0.31    0.83
 -10  -5   2   95.00    2.11
 -10  -6   5   23.26    1.48
 -10  -6   4    2.56    0.96
 -10  -6   3    2.66    0.97
 -10  -7   4   10.35    1.18
 -11  -3   3    0.43    0.99
 -11  -4   3    3.70    1.14
   0   0  -3  868.52    6.04
   0   0  -4  763.39    5.02
   0   0   4  760.13    4.90
   0   0  -5 1508.92    9.21
   0   0   5 1526.20    9.15
   0   0  -6  199.95    1.78
   0   0   6  187.85    1.53
   0  -1   6   53.52    0.86
   0   1  -6   52.21    1.14
   0  -1   5  113.24    1.15
   0   1  -5  114.94    1.35
   0  -1   4  145.17    1.27
   0   1  -4  137.90    1.39
   0  -1   3  211.47    1.60
   0   1  -3  217.32    1.75
   0  -1   2  761.20    4.81
   0   1  -2  755.54    4.88
   0  -1   1  715.41    4.74
   0   1  -1  790.17    5.28
   0  -1  -5  267.87    2.01
   0   1   5  285.76    2.07
   0  -1  -6  390.66    2.81
   0   2  -7   92.45    1.62
   0  -2   6  357.49    2.75
   0   2  -6  379.15    3.14
   0  -2   5  153.06    1.52
   0   2  -5  151.02    1.76
   0  -2   4  116.16    1.23
   0   2  -4  118.74    1.46
   0  -2   3  372.36    2.62
   0   2  -3  395.33    2.93
   0  -2   2   29.77    0.59
   0   2  -2   34.67    0.81
   0  -2   1  969.66    5.84
   0   2  -1  988.07    6.09
   0  -2   0   65.17    0.75
   0   2   0   65.53    0.85
   0  -2  -1  678.45    4.27
   0   2   1  676.78    4.37
   0  -2  -2  391.64    2.64
   0   2   2  396.57    2.74
   0  -2  -3  224.18    1.67
   0   2   3  217.71    1.70
   0  -2  -4 1744.78   10.77
   0   2   4 1722.63   10.67
   0  -2  -5    6.95    0.47
   0   2   5    6.66    0.48
   0  -2  -6  258.63    1.91
   0  -3   7    0.12    0.44
   0   3  -7    0.74    0.68
   0  -3   6   22.46    0.84
   0   3  -6   22.90    1.12
   0  -3   5   12.05    0.69
   0   3  -5   12.16    0.96
   0  -3   4   29.15    0.79
   0   3  -4   32.23    1.08
   0  -3   3  555.11    3.78
   0   3  -3  557.54    4.05
   0  -3   2   25.16    0.66
   0   3  -2   28.42    0.92
   0  -3   1  152.01    1.47
   0   3  -1  147.69    1.61
   0  -3   0   87.06    1.05
   0   3   0  102.08    1.26
   0  -3  -1  258.22    1.99
   0   3   1  251.14    2.08
   0  -3  -2  730.04    4.55
   0   3   2  755.18    4.82
   0  -3  -3  134.43    1.24
   0   3   3  152.32    1.44
   0  -3  -4  146.24    1.31
   0   3   4  158.46    1.46
   0  -3  -5    8.70    0.61
   0   3   5   10.86    0.53
   0  -4   7   24.55    1.10
   0   4  -7   24.52    1.38
   0  -4   6  357.89    3.13
   0   4  -6  355.18    3.46
   0  -4   5   42.20    1.06
   0   4  -5   46.88    1.41
   0  -4   4   31.73    0.93
   0   4  -4   34.05    1.23
   0  -4   3   20.90    0.80
   0   4  -3   21.26    1.05
   0  -4   2  211.98    2.01
   0   4  -2  214.64    2.25
   0  -4   1   47.53    0.93
   0   4  -1   50.89    1.14
   0  -4   0    7.74    0.62
   0  -4  -1  247.19    2.08
   0   4   1  241.84    2.24
   0  -4  -2 1301.28    7.63
   0   4   2 1275.37    7.73
   0  -4  -3  325.80    2.47
   0   4   3  323.69    2.59
   0  -4  -4   65.61    0.99
   0   4   4   68.92    1.07
   0  -4  -5    8.22    0.70
   0   4   5    8.44    0.65
   0  -5   7   13.25    1.13
   0   5  -7   15.06    1.45
   0  -5   6  383.19    3.48
   0   5  -6  352.60    3.61
   0  -5   5    8.85    0.89
   0   5  -5   10.01    1.05
   0  -5   4  188.55    2.12
   0   5  -4  182.92    2.39
   0  -5   3   27.62    0.91
   0   5  -3   29.77    1.21
   0  -5   2    6.14    0.69
   0   5  -2    3.88    0.56
   0  -5   1  173.77    1.91
   0   5  -1  174.59    2.10
   0  -5   0   10.01    0.75
   0   5   0    9.24    0.92
   0  -5  -1   10.80    0.70
   0   5   1   11.05    0.80
   0  -5  -2  381.57    2.96
   0   5   2  388.38    3.24
   0  -5  -3   57.08    1.10
   0   5   3   57.91    1.16
   0  -5  -4   40.53    0.97
   0   5   4   39.91    1.02
   0  -5  -5    2.00    0.41
   0   5   5    2.63    0.45
   0  -6   7   17.29    1.29
   0   6  -7   16.51    1.61
   0  -6   6   15.33    1.17
   0   6  -6   12.01    1.26
   0  -6   5  160.28    2.21
   0   6  -5  156.24    2.45
   0  -6   4    0.45    0.51
   0   6  -4    0.57    0.66
   0  -6   3    7.32    0.68
   0   6  -3    8.05    0.83
   0  -6   2  259.55    2.65
   0   6  -2  237.06    2.77
   0  -6   1  125.15    1.72
   0   6  -1  127.36    1.97
   0  -6   0   13.95    0.89
   0   6   0   11.50    1.03
   0  -6  -1   77.42    1.41
   0   6   1   73.04    1.51
   0  -6  -2   28.83    0.99
   0   6   2   30.09    1.15
   0  -6  -3   24.34    0.96
   0   6   3   23.98    0.99
   0  -6  -4   76.80    1.30
   0   6   4   73.81    1.40
   0  -6  -5   36.37    1.05
   0   6   5   39.26    1.12
   0  -7   7    3.60    0.92
   0   7  -7    2.92    1.06
   0  -7   6   10.14    1.25
   0   7  -6   11.13    1.16
   0  -7   5   31.26    1.40
   0   7  -5   32.00    1.64
   0  -7   4    0.63    0.65
   0   7  -4    0.64    0.71
   0  -7   3   22.92    1.10
   0   7  -3   20.45    1.27
   0  -7   2  169.95    2.25
   0   7  -2  161.20    2.47
   0  -7   1    8.53    0.96
   0   7  -1    9.73    0.90
   0  -7   0    7.68    0.73
   0   7   0    7.10    0.81
   0  -7  -1    1.30    0.51
   0   7   1    1.13    0.55
   0  -7  -2    5.43    0.65
   0   7   2    5.89    0.75
   0  -7  -3  207.07    2.33
   0   7   3  203.06    2.42
   0  -7  -4   96.05    1.62
   0   7   4   96.78    1.71
   0  -7  -5   16.24    1.01
   0   7   5   15.95    1.04
   0   8  -8    1.14    1.38
   0  -8   7   22.52    1.61
   0   8  -7   23.54    1.84
   0  -8   6    4.26    0.94
   0   8  -6    4.07    1.20
   0  -8   5   30.91    1.49
   0   8  -5   30.29    1.76
   0  -8   4   63.72    1.74
   0   8  -4   62.87    1.96
   0  -8   3   41.95    1.47
   0   8  -3   42.18    1.58
   0  -8   2    1.42    0.63
   0   8  -2    1.20    0.78
   0  -8   1    4.72    0.77
   0   8  -1    5.03    0.80
   0  -8   0   76.05    1.64
   0   8   0   71.59    1.79
   0  -8  -1  153.38    2.18
   0   8   1  157.08    2.44
   0  -8  -2    3.47    0.66
   0   8   2    4.05    0.72
   0  -8  -3   17.85    1.15
   0   8   3   16.84    1.10
   0  -8  -4    8.17    0.79
   0   8   4    8.50    0.83
   0  -8  -5   50.29    1.42
   0   8   5   49.14    1.49
   0   9  -8    6.79    1.61
   0  -9   7   16.31    1.82
   0   9  -7   13.63    1.52
   0  -9   6    0.77    1.03
   0   9  -6   -0.52    1.26
   0  -9   5    9.69    1.12
   0   9  -5   10.66    1.39
   0  -9   4   76.96    2.02
   0   9  -4   77.87    2.29
   0  -9   3    2.99    0.87
   0   9  -3    2.16    0.91
   0  -9   2    1.52    0.79
   0   9  -2    0.92    0.94
   0  -9   1  103.67    2.04
   0   9  -1   97.68    2.13
   0  -9   0   67.35    1.68
   0   9   0   69.60    1.86
   0  -9  -1   11.99    1.17
   0   9   1   11.36    1.16
   0  -9  -2    6.19    0.80
   0   9   2    5.97    0.81
   0  -9  -3    2.11    0.72
   0   9   3    1.98    0.77
   0  -9  -4    0.67    0.69
   0   9   4    0.53    0.71
   0  -9  -5   26.71    1.37
   0   9   5   27.22    1.41
   0 -10   7  116.52    2.76
   0  10  -7  119.12    3.36
   0 -10   6   17.96    1.94
   0  10  -6   13.65    1.70
   0 -10   5    8.10    1.18
   0  10  -5    8.11    1.47
   0 -10   4    5.46    1.12
   0  10  -4    3.50    1.28
   0 -10   3   42.05    1.67
   0  10  -3   38.28    1.79
   0 -10   2   39.02    1.64
   0  10  -2   40.98    1.84
   0 -10   1   37.78    1.59
   0  10  -1   35.78    1.71
   0 -10   0    7.82    1.01
   0  10   0    5.80    0.99
   0 -10  -1   21.69    1.38
   0  10   1   19.44    1.32
   0 -10  -2   23.93    1.49
   0  10   2   21.70    1.41
   0 -10  -3    0.98    0.76
   0  10   3    1.27    0.81
   0 -10  -4    1.72    0.83
   0  10   4    1.52    0.86
   0 -10  -5   37.85    1.66
   0 -11   5   13.46    1.44
   0  11  -5   11.17    1.69
   0 -11   4    2.23    1.18
   0  11  -4    1.41    1.35
   0 -11   3   73.65    2.14
   0  11  -3   70.08    2.31
   0 -11   2    1.32    0.98
   0  11  -2    0.62    1.06
   0 -11   1    0.40    0.96
   0  11  -1    0.49    1.02
   0 -11   0   50.48    1.89
   0  11   0   49.13    1.97
   0 -11  -1   -0.22    0.84
   0  11   1   -0.36    0.85
   0 -11  -2   13.22    1.42
   0  11   2   12.52    1.36
   0 -11  -3    3.07    0.94
   0  11   3    3.31    0.97
   0 -11  -4   14.54    1.51
   0  11   4   12.98    1.42
   0 -12   3   58.53    2.22
   0  12  -3   56.08    2.36
   0 -12   2    8.01    1.30
   0  12  -2    7.43    1.30
   0 -12   1   21.46    1.75
   0  12  -1   20.35    1.76
   0 -12   0    4.61    1.12
   0  12   0    3.99    1.15
   0 -12  -1    0.35    1.00
   0  12   1    0.96    1.06
   0 -12  -2   30.67    1.79
   0  12   2   27.49    1.80
   0 -12  -3   12.12    1.38
   0  12   3   10.68    1.39
   0 -12  -4    5.07    1.12
   0  12   4    6.34    1.27
  -1  12   3   23.04    1.85
   1 -12  -3   26.64    1.84
  -1  12   2    6.10    1.34
   1 -12  -2    9.99    1.40
  -1  12   1    3.85    1.26
   1 -12  -1    3.89    1.23
  -1  12   0    0.68    1.30
   1 -12   0    0.27    1.16
  -1  12  -1    1.93    1.39
   1 -12   1    2.09    1.28
   1 -11  -4    5.28    1.11
  -1  11   3    8.38    1.23
   1 -11  -3    7.13    1.14
  -1  11   2    2.37    1.12
   1 -11  -2    3.43    1.04
  -1  11   1   34.37    1.88
   1 -11  -1   40.25    1.84
  -1  11   0    0.60    1.16
   1 -11   0    0.88    0.99
  -1  11  -1    4.13    1.15
   1 -11   1    3.92    1.01
  -1  11  -2    4.78    1.26
   1 -11   2    7.57    1.26
  -1  11  -3   11.94    1.44
   1 -11   3   14.69    1.63
  -1  11  -4    4.14    1.43
   1 -11   4    4.91    1.21
  -1  10   4   17.85    1.48
   1 -10  -4   16.63    1.46
  -1  10   3   21.45    1.54
   1 -10  -3   21.09    1.55
  -1  10   2    4.11    0.95
   1 -10  -2    4.66    0.86
  -1  10   1   62.19    2.01
   1 -10  -1   61.00    1.75
  -1  10   0    2.52    0.92
   1 -10   0    2.86    0.84
  -1  10  -1   54.58    1.99
   1 -10   1   56.28    1.77
  -1  10  -2  165.46    3.05
   1 -10   2  173.57    2.81
  -1  10  -3   25.23    1.76
   1 -10   3   24.68    1.53
  -1  10  -4   13.38    1.59
   1 -10   4   12.94    1.36
  -1  10  -5    0.13    1.20
   1 -10   5    1.47    1.08
  -1  10  -6    0.51    1.31
   1 -10   6    0.88    1.09
  -1   9   4    6.87    0.93
   1  -9  -4    7.59    0.88
  -1   9   3    7.42    0.96
   1  -9  -3    6.65    0.84
  -1   9   2    0.02    0.76
   1  -9  -2    0.67    0.65
  -1   9   1   43.19    1.64
   1  -9  -1   46.78    1.51
  -1   9   0    2.18    0.88
   1  -9   0    2.29    0.72
  -1   9  -1  123.00    2.39
   1  -9   1  130.72    2.23
  -1   9  -2    2.65    0.93
   1  -9   2    2.81    0.75
  -1   9  -3   18.75    1.58
   1  -9   3   16.95    1.28
  -1   9  -4   15.67    1.52
   1  -9   4   16.24    1.26
  -1   9  -5   -0.22    1.03
   1  -9   5    0.41    0.91
  -1   9  -6   30.69    2.02
   1  -9   6   30.40    1.70
  -1   9  -7   37.39    2.36
   1  -9   7   35.95    1.82
  -1   9  -8    1.19    1.51
   1  -9   8    2.27    1.20
  -1   8   4  119.61    2.10
   1  -8  -4  119.69    1.99
  -1   8   3   79.48    1.80
   1  -8  -3   80.59    1.63
  -1   8   2   34.46    1.41
   1  -8  -2   36.07    1.29
  -1   8   1   87.88    1.86
   1  -8  -1   89.66    1.72
  -1   8   0   36.58    1.43
   1  -8   0   37.19    1.25
  -1   8  -1  114.04    2.19
   1  -8   1  117.84    1.99
  -1   8  -2    9.45    1.07
   1  -8   2    8.52    1.05
  -1   8  -3   53.06    1.75
   1  -8   3   55.59    1.59
  -1   8  -4   14.53    1.31
  -1   8  -5    0.08    0.86
   1  -8   5    0.22    0.73
  -1   8  -6    6.07    1.11
   1  -8   6    7.32    1.00
  -1   8  -7    8.22    1.37
   1  -8   7    5.43    0.99
  -1   8  -8   16.17    2.01
   1  -8   8   14.95    1.68
   1  -7  -5    0.02    0.53
  -1   7   4    8.48    0.81
   1  -7  -4    7.54    0.72
  -1   7   3   74.75    1.61
   1  -7  -3   77.97    1.52
  -1   7   2    2.44    0.62
   1  -7  -2    2.75    0.56
  -1   7   1   79.30    1.74
   1  -7  -1   83.73    1.54
  -1   7   0   16.56    1.08
   1  -7   0   15.90    0.96
  -1   7  -1  116.11    2.13
   1  -7   1  114.40    1.88
  -1   7  -2    0.34    0.62
   1  -7   2    0.36    0.50
  -1   7  -3    9.10    0.98
   1  -7   3    7.22    0.72
  -1   7  -4   75.09    1.87
   1  -7   4   73.11    1.64
  -1   7  -5   15.31    1.45
   1  -7   5   16.75    1.10
  -1   7  -6   -0.65    0.92
   1  -7   6   -0.27    0.62
  -1   7  -7    2.44    1.16
   1  -7   7    2.67    0.84
  -1   7  -8    3.97    1.21
   1  -7   8    4.89    1.02
   1  -6  -5   86.37    1.44
  -1   6   4   24.89    1.09
   1  -6  -4   23.16    0.99
  -1   6   3   62.05    1.42
   1  -6  -3   63.40    1.29
  -1   6   2   67.15    1.48
   1  -6  -2   67.53    1.29
  -1   6   1   30.04    1.16
   1  -6  -1   30.65    1.01
  -1   6   0   25.54    1.14
   1  -6   0   27.19    1.00
  -1   6  -1  397.91    3.79
   1  -6   1  397.76    3.45
  -1   6  -2    3.53    0.66
   1  -6   2    3.34    0.51
  -1   6  -3    1.74    0.70
   1  -6   3    1.56    0.55
  -1   6  -4    2.20    0.72
   1  -6   4    1.79    0.52
  -1   6  -5    1.93    0.85
   1  -6   5    3.55    0.63
  -1   6  -6   12.68    1.38
   1  -6   6   10.68    0.91
  -1   6  -7    1.28    0.92
   1  -6   7    1.05    0.68
  -1   6  -8   61.43    2.10
   1  -6   8   58.70    1.65
  -1   5   5   83.19    1.34
   1  -5  -5   82.66    1.25
  -1   5   4   76.54    1.34
   1  -5  -4   78.07    1.20
  -1   5   3  233.39    2.34
   1  -5  -3  238.47    2.19
  -1   5   2  510.53    3.93
   1  -5  -2  482.05    3.59
  -1   5   1   79.22    1.41
   1  -5  -1   74.19    1.22
  -1   5   0   64.61    1.37
   1  -5   0   64.65    1.17
  -1   5  -1  597.56    4.67
   1  -5   1  606.58    4.39
  -1   5  -2    4.22    0.64
   1  -5   2    6.72    0.69
  -1   5  -3   13.10    1.03
   1  -5   3   11.43    0.79
  -1   5  -4  144.72    2.20
   1  -5   4  149.07    1.91
  -1   5  -5  207.69    2.74
   1  -5   5  214.57    2.42
  -1   5  -6   17.83    1.33
   1  -5   6   19.55    1.00
  -1   5  -7    3.10    0.92
   1  -5   7    2.53    0.62
  -1   5  -8   73.54    2.08
  -1   4   5   69.76    1.10
   1  -4  -5   68.66    1.00
  -1   4   4   17.23    0.82
   1  -4  -4   16.00    0.73
  -1   4   3  272.06    2.39
   1  -4  -3  256.80    2.14
  -1   4   2  983.82    6.25
   1  -4  -2  971.83    5.95
  -1   4   1  361.00    3.03
   1  -4  -1  355.10    2.73
  -1   4   0    2.81    0.44
   1  -4   0    2.62    0.33
  -1   4  -1  447.51    3.59
   1  -4   1  439.46    3.29
  -1   4  -2  170.39    2.06
   1  -4   2  180.16    1.87
  -1   4  -3   22.07    1.11
   1  -4   3   20.32    0.76
  -1   4  -4    7.15    0.74
   1  -4   4    6.34    0.68
  -1   4  -5  309.03    3.16
   1  -4   5  313.73    2.85
  -1   4  -6   78.99    1.73
   1  -4   6   80.13    1.41
  -1   4  -7   54.25    1.63
   1  -4   7   56.11    1.32
  -1   4  -8    6.64    1.00
  -1   3   5  174.77    1.51
   1  -3  -5  152.67    1.34
  -1   3   4  120.51    1.24
   1  -3  -4  123.69    1.20
  -1   3   3   69.19    1.02
   1  -3  -3   70.84    0.90
  -1   3   2  256.19    2.15
   1  -3  -2  258.16    1.99
  -1   3   1   23.60    0.80
   1  -3  -1   22.58    0.64
  -1   3   0    4.30    0.44
   1  -3   0    4.47    0.50
  -1   3  -1  384.61    3.02
   1  -3   1  371.86    2.75
  -1   3  -2  667.60    4.63
  -1   3  -3  261.14    2.51
   1  -3   3  251.76    2.20
  -1   3  -4  235.26    2.44
   1  -3   4  226.15    2.12
  -1   3  -5  348.78    3.16
   1  -3   5  348.95    2.90
  -1   3  -6   38.76    1.28
   1  -3   6   34.49    0.96
  -1   3  -7  118.63    1.98
   1  -3   7  131.81    1.76
  -1   2   4    7.39    0.44
   1  -2  -4    7.12    0.40
  -1   2   3   88.38    0.96
   1  -2  -3   87.06    0.86
  -1   2   2  214.47    1.75
   1  -2  -2  207.07    1.57
  -1   2   1    5.32    0.53
   1  -2  -1    5.44    0.41
  -1   2   0  920.51    5.73
   1  -2   0  925.79    5.57
  -1   2  -1  306.77    2.43
   1  -2   1  294.31    2.18
  -1   2  -2   53.46    1.00
   1  -2   2   54.24    0.81
  -1   2  -3  642.38    4.43
   1  -2   3  633.09    4.12
  -1   2  -4    0.06    0.44
   1  -2   4    0.12    0.28
  -1   2  -5   55.43    1.27
   1  -2   5   50.25    0.96
  -1   2  -6   32.03    1.13
   1  -2   6   35.23    0.90
  -1   2  -7  195.28    2.30
   1  -2   7  210.83    2.11
  -1   1   1   85.85    0.87
   1  -1  -1   89.48    0.80
  -1   1   0  232.34    1.78
   1  -1   0  216.40    1.59
  -1   1  -1   42.89    0.71
   1  -1   1   42.31    0.60
  -1   1  -2 1937.34   11.22
   1  -1   2 1871.24   10.72
  -1   1  -3  504.39    3.47
   1  -1   3  514.85    3.37
  -1   1  -4   18.78    0.82
   1  -1   4   18.73    0.61
  -1   1  -5   20.96    0.89
   1  -1   5   21.47    0.67
  -1   1  -6  121.33    1.65
   1  -1   6  118.55    1.37
  -1   1  -7  904.72    6.06
   1  -1   7  899.00    5.68
   1   0   0  960.41    6.59
  -1   0  -1   52.26    0.61
   1   0   1   57.25    0.63
  -1   0  -2 2081.89   12.35
   1   0   2 2067.32   12.20
  -1   0  -3   44.89    0.78
   1   0   3   48.28    0.71
  -1   0  -4  434.83    3.04
   1   0   4  425.16    2.87
  -1   0  -5  127.84    1.50
   1   0   5  132.29    1.31
  -1   0  -6   70.28    1.28
   1   0   6   69.33    1.01
  -1   0  -7   99.36    1.49
   1   0   7   94.08    1.21
   1   1  -6  194.57    1.77
  -1  -1   5   40.04    0.72
   1   1  -5   41.23    0.85
  -1  -1   4  134.51    1.18
   1   1  -4  133.22    1.29
  -1  -1   3  643.77    4.23
   1   1  -3  679.59    4.52
  -1  -1   2  560.78    3.80
   1   1  -2  539.80    3.74
  -1  -1   1 1340.98    8.87
   1   1  -1 1364.90    9.09
  -1  -1   0  472.93    3.24
   1   1   0  475.57    3.30
  -1  -1  -1  432.31    2.93
   1   1   1  429.79    2.95
  -1  -1  -2 2137.40   12.90
   1   1   2 2168.47   13.10
  -1  -1  -3  311.74    2.22
   1   1   3  323.49    2.26
   1   1   3  326.47    2.30
  -1  -1  -4   60.11    0.79
   1   1   4   69.40    0.83
  -1  -1  -5  192.24    1.65
   1   1   5  189.61    1.59
  -1  -1  -6  140.20    1.48
   1   1   6  137.68    1.35
  -1  -1  -7   61.81    1.19
  -1  -2   6  164.36    1.61
   1   2  -6  167.29    1.83
  -1  -2   5    7.12    0.65
   1   2  -5    7.08    0.78
  -1  -2   4  114.90    1.20
   1   2  -4  116.99    1.37
  -1  -2   3   48.02    0.79
   1   2  -3   47.51    0.88
  -1  -2   2  172.51    1.49
   1   2  -2  170.32    1.56
  -1  -2   1   35.56    0.66
   1   2  -1   34.02    0.71
  -1  -2   0 1479.63    8.74
   1   2   0 1517.67    9.06
  -1  -2  -1   42.81    0.63
   1   2   1   44.28    0.69
  -1  -2  -2 1531.63    9.03
   1   2   2 1631.38    9.66
  -1  -2  -3  376.03    2.57
   1   2   3  414.76    2.84
  -1  -2  -4   73.70    0.92
   1   2   4   82.11    0.99
  -1  -2  -5 1151.83    6.88
   1   2   5 1140.23    6.79
  -1  -2  -6  140.27    1.39
   1   2   6  146.04    1.39
  -1  -3   6  199.33    2.01
   1   3  -6  208.36    2.27
  -1  -3   5    3.73    0.46
   1   3  -5    3.40    0.56
  -1  -3   4  117.59    1.38
   1   3  -4  117.63    1.58
  -1  -3   3   57.29    0.96
   1   3  -3   54.55    1.08
  -1  -3   2  139.73    1.41
   1   3  -2  152.32    1.65
  -1  -3   1   65.87    1.03
   1   3  -1   62.04    1.05
   1   3   0  180.72    1.70
  -1  -3  -1  226.90    1.81
   1   3   1  232.06    1.96
  -1  -3  -2   61.40    0.87
   1   3   2   64.70    0.95
  -1  -3  -3  447.67    3.02
   1   3   3  448.91    3.12
  -1  -3  -4  727.94    4.54
   1   3   4  738.41    4.68
  -1  -3  -5  327.28    2.43
   1   3   5  350.82    2.59
  -1  -3  -6  665.88    4.24
   1   3   6  668.26    4.31
  -1  -4   6   88.91    1.48
   1   4  -6   90.69    1.74
  -1  -4   5   24.98    0.94
   1   4  -5   24.18    1.14
  -1  -4   4   19.67    0.84
   1   4  -4   21.14    1.08
  -1  -4   3   68.62    1.18
   1   4  -3   67.63    1.29
  -1  -4   2  736.40    4.84
   1   4  -2  725.25    4.97
  -1  -4   1    4.10    0.41
   1   4  -1    3.53    0.42
  -1  -4   0    6.53    0.65
   1   4   0    6.14    0.72
  -1  -4  -1  408.38    2.97
   1   4   1  410.70    3.12
  -1  -4  -2   12.67    0.62
   1   4   2   12.51    0.64
  -1  -4  -3   10.39    0.68
   1   4   3   10.38    0.67
  -1  -4  -4   20.73    0.82
   1   4   4   21.27    0.80
  -1  -4  -5  250.71    2.08
   1   4   5  244.18    2.11
  -1  -4  -6  448.54    3.17
   1   4   6  458.36    3.29
   1   5  -7   20.34    1.43
  -1  -5   6  135.60    1.96
   1   5  -6  133.24    2.17
  -1  -5   5  120.59    1.76
   1   5  -5  116.71    2.01
  -1  -5   4   31.32    1.04
   1   5  -4   28.48    1.16
  -1  -5   3  221.87    2.27
   1   5  -3  232.50    2.60
  -1  -5   2  121.72    1.61
   1   5  -2  129.12    1.87
  -1  -5   1    0.16    0.40
   1   5  -1    1.03    0.50
   1   5   0    8.79    0.84
  -1  -5  -1  431.87    3.28
   1   5   1  432.64    3.44
  -1  -5  -2  321.07    2.62
   1   5   2  308.40    2.70
  -1  -5  -3  588.14    4.02
   1   5   3  608.74    4.34
  -1  -5  -4  395.90    2.99
   1   5   4  359.19    2.94
  -1  -5  -5  178.60    1.84
   1   5   5  183.36    1.93
  -1  -5  -6  250.32    2.19
   1   5   6  250.95    2.28
  -1  -6   7   11.52    1.26
   1   6  -7   11.38    1.14
  -1  -6   6  217.96    2.67
   1   6  -6  207.97    2.85
  -1  -6   5   63.47    1.56
   1   6  -5   58.35    1.72
  -1  -6   4  163.88    2.13
   1   6  -4  173.43    2.48
  -1  -6   3   80.29    1.51
   1   6  -3   77.95    1.65
  -1  -6   2  204.87    2.29
   1   6  -2  211.39    2.58
  -1  -6   1    1.22    0.51
   1   6  -1    1.20    0.55
  -1  -6   0   19.12    0.98
   1   6   0   23.12    1.16
  -1  -6  -1   34.71    1.12
   1   6   1   34.42    1.16
  -1  -6  -2   26.83    0.93
   1   6   2   30.65    1.05
  -1  -6  -3    3.16    0.46
   1   6   3    4.40    0.53
  -1  -6  -4   26.64    0.95
   1   6   4   26.37    1.00
  -1  -6  -5   66.15    1.26
   1   6   5   69.86    1.35
  -1  -6  -6  140.36    1.74
   1   6   6  141.90    1.80
  -1  -7   7   25.43    1.52
   1   7  -7   25.13    1.72
  -1  -7   6  207.61    2.78
   1   7  -6  211.62    3.08
  -1  -7   5  298.05    3.24
   1   7  -5  291.16    3.50
  -1  -7   4   44.43    1.38
   1   7  -4   46.25    1.66
  -1  -7   3   99.83    1.78
   1   7  -3   94.87    1.94
  -1  -7   2  170.27    2.19
   1   7  -2  163.97    2.42
  -1  -7   1   35.86    1.26
   1   7  -1   36.68    1.36
  -1  -7   0  216.63    2.46
   1   7   0  220.80    2.67
  -1  -7  -1    2.70    0.60
   1   7   1    3.13    0.63
  -1  -7  -2  162.13    2.06
   1   7   2  157.40    2.18
  -1  -7  -3  106.57    1.62
   1   7   3  104.82    1.75
  -1  -7  -4   12.49    0.94
   1   7   4   12.62    0.89
  -1  -7  -5    0.58    0.50
   1   7   5    1.02    0.51
  -1  -7  -6   32.61    1.16
  -1  -8   7    0.82    0.97
   1   8  -7    0.47    1.12
  -1  -8   6    5.92    0.92
   1   8  -6    8.87    1.23
  -1  -8   5  399.77    4.00
   1   8  -5  372.67    4.22
  -1  -8   4    3.09    0.78
   1   8  -4    2.11    0.86
  -1  -8   3  197.39    2.58
   1   8  -3  194.47    2.86
  -1  -8   2  311.49    3.28
   1   8  -2  309.69    3.56
  -1  -8   1   30.75    1.33
   1   8  -1   28.97    1.48
  -1  -8   0  370.96    3.58
   1   8   0  357.73    3.70
  -1  -8  -1    0.83    0.64
   1   8   1    0.90    0.67
  -1  -8  -2    1.27    0.65
   1   8   2    2.00    0.70
  -1  -8  -3  190.26    2.36
   1   8   3  195.25    2.55
  -1  -8  -4   26.47    1.22
   1   8   4   24.19    1.18
  -1  -8  -5   13.18    1.11
   1   8   5   13.14    1.04
  -1  -8  -6   21.22    1.18
  -1  -9   7    0.31    1.11
   1   9  -7    0.83    1.28
  -1  -9   6    3.99    1.13
   1   9  -6    5.43    1.33
  -1  -9   5  181.09    2.87
   1   9  -5  174.96    3.15
  -1  -9   4   12.50    1.38
   1   9  -4   10.94    1.22
  -1  -9   3   73.73    1.97
   1   9  -3   70.51    2.06
  -1  -9   2   40.76    1.59
   1   9  -2   38.84    1.64
  -1  -9   1  452.24    4.30
   1   9  -1  432.91    4.48
   1   9   0  520.86    4.80
  -1  -9  -1  730.73    5.70
   1   9   1  694.39    5.79
  -1  -9  -2   11.86    1.22
   1   9   2   10.98    1.18
  -1  -9  -3   34.62    1.32
   1   9   3   33.12    1.32
  -1  -9  -4  146.91    2.24
   1   9   4  138.02    2.27
  -1  -9  -5   17.23    1.25
   1   9   5   16.87    1.19
  -1 -10   7   19.24    2.22
   1  10  -7   17.63    1.76
  -1 -10   6   36.79    2.20
   1  10  -6   34.89    2.20
  -1 -10   5    0.01    1.07
   1  10  -5    0.39    1.27
  -1 -10   4    8.31    1.24
   1  10  -4    7.70    1.33
  -1 -10   3   17.02    1.60
   1  10  -3   17.16    1.46
  -1 -10   2    4.19    0.99
   1  10  -2    3.14    1.02
  -1 -10   1   86.85    2.01
   1  10  -1   82.04    2.06
  -1 -10   0   14.91    1.29
   1  10   0   16.30    1.36
  -1 -10  -1    0.43    0.82
   1  10   1   -0.18    0.85
  -1 -10  -2   45.16    1.64
   1  10   2   43.94    1.66
  -1 -10  -3    0.23    0.73
   1  10   3    0.38    0.75
  -1 -10  -4  256.02    3.12
   1  10   4  240.85    3.17
  -1 -10  -5   41.56    1.68
   1  10   5   38.53    1.57
  -1 -11   6   74.11    2.70
   1  11  -6   70.90    2.72
  -1 -11   5    1.67    1.27
   1  11  -5    1.64    1.35
  -1 -11   4    1.80    1.26
   1  11  -4    1.16    1.19
  -1 -11   3   18.34    1.61
   1  11  -3   17.17    1.56
  -1 -11   2   22.53    1.62
   1  11  -2   18.74    1.50
  -1 -11   1   20.59    1.52
   1  11  -1   20.64    1.51
  -1 -11   0   62.65    1.89
   1  11   0   64.44    1.99
  -1 -11  -1   21.30    1.55
   1  11   1   20.22    1.51
  -1 -11  -2    0.32    0.90
   1  11   2    0.46    0.94
  -1 -11  -3   35.84    1.70
   1  11   3   33.81    1.72
  -1 -11  -4   47.78    1.82
   1  11   4   43.76    1.78
  -1 -11  -5    2.54    0.99
   1  11   5    2.75    0.94
  -1 -12   4    7.00    1.51
   1  12  -4    4.92    1.54
  -1 -12   3   47.22    2.04
   1  12  -3   44.92    2.11
  -1 -12   2    6.81    1.23
   1  12  -2    5.01    1.22
  -1 -12   1   17.90    1.57
   1  12  -1   16.61    1.56
  -1 -12   0    0.99    1.08
   1  12   0    0.40    1.01
  -1 -12  -1   35.31    1.85
   1  12   1   32.98    1.86
  -1 -12  -2   54.61    2.09
   1  12   2   56.30    2.11
  -1 -12  -3    3.58    1.02
   1  12   3    3.40    1.04
  -1 -12  -4   12.23    1.36
   1  12   4   10.60    1.34
  -1 -12  -5    0.56    1.06
  -1 -13   0    2.19    1.20
   1  13   0    0.45    1.14
  -1 -13  -1   23.53    1.83
   1  13   1   20.79    1.95
  -1 -13  -2   30.56    2.11
   1  13   2   32.42    2.12
  -1 -13  -3    8.69    1.38
   1  13   3   10.66    1.46
  -1 -13  -4   13.80    1.53
   1  13   4   13.13    1.49
  -2  11   3    6.09    1.32
   2 -11  -3    7.07    1.20
  -2  11   2   14.74    1.74
   2 -11  -2   15.35    1.55
  -2  11   1   23.47    1.84
   2 -11  -1   22.03    1.54
  -2  11   0    3.79    1.31
   2 -11   0    2.96    1.06
  -2  11  -1   32.01    2.00
   2 -11   1   31.79    1.70
  -2  11  -2    4.15    1.34
   2 -11   2    5.57    1.09
  -2  11  -3    4.76    1.41
   2 -11   3    3.95    1.10
  -2  10   3    8.54    1.14
   2 -10  -3    7.17    0.95
  -2  10   2   51.70    1.83
   2 -10  -2   48.47    1.60
  -2  10   1   10.71    1.21
   2 -10  -1   10.51    1.13
  -2  10   0    2.99    1.13
   2 -10   0    2.82    0.90
  -2  10  -1    0.07    0.96
   2 -10   1    0.14    0.78
  -2  10  -2   23.24    1.74
   2 -10   2   21.96    1.46
  -2  10  -3    5.98    1.26
   2 -10   3    6.67    1.13
  -2  10  -4    2.01    1.17
   2 -10   4    0.89    0.90
  -2  10  -5    0.68    1.25
   2 -10   5    0.96    1.09
   2  -9  -4    4.14    0.84
  -2   9   3    7.75    1.02
   2  -9  -3    8.31    0.91
  -2   9   2   42.26    1.57
   2  -9  -2   42.75    1.42
  -2   9   1   48.83    1.79
   2  -9  -1   54.05    1.60
  -2   9   0   10.42    1.25
   2  -9   0    9.68    1.06
  -2   9  -1   90.83    2.22
   2  -9   1   95.91    2.06
  -2   9  -2   26.82    1.62
   2  -9   2   33.70    1.46
  -2   9  -3  144.92    2.89
   2  -9   3  156.63    2.64
  -2   9  -4   13.34    1.62
   2  -9   4   13.23    1.33
  -2   9  -5   15.96    1.78
   2  -9   5   17.07    1.44
  -2   9  -6   33.86    2.15
   2  -9   6   37.07    1.80
  -2   9  -7    1.10    1.30
   2  -9   7    0.27    1.07
  -2   8   4  117.68    2.15
   2  -8  -4  125.10    2.01
  -2   8   3    1.73    0.74
   2  -8  -3    1.57    0.64
  -2   8   2    0.96    0.71
   2  -8  -2    0.67    0.58
  -2   8   1    3.29    0.76
   2  -8  -1    4.22    0.69
  -2   8   0   12.66    1.25
   2  -8   0   13.21    1.04
  -2   8  -1   13.31    1.28
   2  -8   1   12.89    1.05
  -2   8  -2    5.39    1.06
   2  -8   2    6.90    0.84
  -2   8  -3   17.61    1.51
   2  -8   3   17.61    1.17
  -2   8  -4    8.83    1.09
   2  -8   4   12.07    1.12
  -2   8  -5    0.18    1.08
   2  -8   5   -0.09    0.67
  -2   8  -6   13.20    1.45
   2  -8   6   13.90    1.22
  -2   8  -7    8.42    1.44
   2  -8   7    9.77    1.16
  -2   8  -8   10.19    1.60
   2  -8   8    8.57    1.17
  -2   7   4  302.92    3.21
   2  -7  -4  302.81    2.95
  -2   7   3   14.18    1.13
   2  -7  -3   14.87    0.98
  -2   7   2    1.47    0.68
   2  -7  -2    0.61    0.57
  -2   7   1   15.73    1.07
   2  -7  -1   17.44    0.92
  -2   7   0  134.94    2.28
  -2   7  -1   63.90    1.70
   2  -7   1   64.74    1.46
  -2   7  -2    0.81    0.71
   2  -7   2    0.22    0.49
  -2   7  -3   40.34    1.58
   2  -7   3   39.70    1.25
  -2   7  -4    0.62    0.91
   2  -7   4    0.93    0.60
  -2   7  -5   22.40    1.52
   2  -7   5   24.09    1.20
  -2   7  -6   15.87    1.65
   2  -7   6   15.32    1.15
  -2   7  -7    2.59    1.15
   2  -7   7    3.24    0.88
  -2   7  -8   58.50    2.35
   2  -7   8   61.86    1.83
  -2   6   4   32.32    1.20
   2  -6  -4   33.77    1.08
  -2   6   3    2.40    0.58
   2  -6  -3    2.83    0.54
  -2   6   2   44.26    1.31
   2  -6  -2   43.43    1.14
  -2   6   1   76.10    1.63
   2  -6  -1   77.14    1.40
  -2   6   0  418.33    3.95
   2  -6   0  417.64    3.59
  -2   6  -1  139.08    2.26
   2  -6   1  143.04    1.96
  -2   6  -2   16.87    1.25
   2  -6   2   17.62    0.98
  -2   6  -3   26.43    1.40
   2  -6   3   28.38    1.14
  -2   6  -4   16.99    1.24
   2  -6   4   20.96    1.06
  -2   6  -5   31.92    1.50
   2  -6   5   31.29    1.13
  -2   6  -6   18.13    1.51
   2  -6   6   18.89    1.08
  -2   6  -7   12.87    1.50
   2  -6   7   13.45    0.99
  -2   6  -8   75.17    2.32
   2  -6   8   74.32    1.81
  -2   5   4   11.27    0.94
   2  -5  -4   10.23    0.76
  -2   5   3   73.53    1.38
   2  -5  -3   75.90    1.24
  -2   5   2   50.95    1.25
   2  -5  -2   45.57    1.02
  -2   5   1  189.48    2.30
   2  -5  -1  190.93    2.04
  -2   5   0  157.31    2.11
   2  -5   0  162.44    1.91
  -2   5  -1    7.12    0.70
   2  -5   1    6.02    0.68
  -2   5  -2   14.09    1.14
   2  -5   2   15.85    0.83
  -2   5  -3    2.77    0.65
   2  -5   3    2.44    0.46
  -2   5  -4    8.86    1.07
   2  -5   4    7.95    0.78
  -2   5  -5  162.49    2.47
   2  -5   5  165.60    2.16
  -2   5  -6   67.31    1.79
   2  -5   6   71.60    1.48
  -2   5  -7   17.05    1.47
   2  -5   7   17.11    1.04
  -2   5  -8   34.96    1.79
   2  -5   8   33.48    1.24
  -2   4   4   60.88    1.15
   2  -4  -4   65.81    1.07
  -2   4   3   60.84    1.22
   2  -4  -3   62.76    1.02
  -2   4   2  323.27    2.84
   2  -4  -2  330.89    2.65
  -2   4   1    2.42    0.49
   2  -4  -1    2.62    0.37
  -2   4   0   71.28    1.36
   2  -4   0   75.50    1.19
  -2   4  -1   33.69    1.13
   2  -4   1   32.66    0.91
  -2   4  -2    0.86    0.47
   2  -4   2    1.39    0.40
  -2   4  -3    0.93    0.56
   2  -4   3    1.03    0.37
  -2   4  -4  157.72    2.18
   2  -4   4  160.99    1.96
  -2   4  -5   95.13    1.87
   2  -4   5   88.75    1.48
  -2   4  -6    8.06    0.89
   2  -4   6    8.51    0.81
  -2   4  -7    1.54    0.82
   2  -4   7    1.47    0.58
  -2   4  -8   19.26    1.48
   2  -4   8   17.97    1.03
  -2   3   4    1.04    0.36
   2  -3  -4    0.77    0.30
  -2   3   3  143.33    1.58
   2  -3  -3  146.54    1.42
  -2   3   2   50.30    1.01
   2  -3  -2   52.37    0.88
  -2   3   1    3.80    0.43
   2  -3  -1    4.69    0.47
  -2   3   0  181.07    1.95
   2  -3   0  190.44    1.80
  -2   3  -1   31.07    0.99
   2  -3   1   35.00    0.81
  -2   3  -2  258.90    2.58
   2  -3   2  243.09    2.21
  -2   3  -3  372.73    3.33
   2  -3   3  361.81    2.95
  -2   3  -4    2.69    0.67
   2  -3   4    2.65    0.44
  -2   3  -5    8.34    0.99
   2  -3   5    9.36    0.68
  -2   3  -6    6.29    0.83
   2  -3   6    8.19    0.71
  -2   3  -7   68.22    1.68
   2  -3   7   69.12    1.39
  -2   3  -8   10.94    1.04
   2  -3   8    8.94    0.85
  -2   2   4   16.60    0.63
   2  -2  -4   16.86    0.51
  -2   2   3   57.14    0.87
   2  -2  -3   54.89    0.73
  -2   2   2    4.73    0.55
   2  -2  -2    4.83    0.41
  -2   2   1  107.76    1.29
   2  -2  -1   89.96    1.02
  -2   2   0  376.89    2.89
   2  -2   0  379.81    2.72
  -2   2  -1   43.02    0.97
   2  -2   1   44.98    0.81
  -2   2  -2  240.30    2.29
   2  -2   2  236.69    2.04
  -2   2  -3  955.46    6.23
   2  -2   3  899.96    5.67
  -2   2  -4   92.94    1.52
   2  -2   4   95.79    1.31
  -2   2  -5   43.02    1.26
   2  -2   5   40.61    0.98
   2  -2   6    1.02    0.41
  -2   2  -7  232.82    2.76
   2  -2   7  212.00    2.24
  -2   2  -8   50.62    1.57
   2  -2   8   49.06    1.22
  -2   1   3    3.06    0.28
   2  -1  -3    2.58    0.31
  -2   1   2  265.16    1.99
   2  -1  -2  267.12    1.90
  -2   1   1  187.88    1.62
   2  -1  -1  192.99    1.54
  -2   1   0   21.81    0.69
   2  -1   0   23.49    0.56
  -2   1  -1  165.48    1.66
   2  -1   1  174.72    1.55
  -2   1  -3   63.60    1.21
   2  -1   3   64.18    1.01
  -2   1  -4  349.99    2.91
   2  -1   4  347.43    2.69
  -2   1  -5   21.74    1.07
   2  -1   5   21.53    0.79
  -2   1  -6   78.21    1.50
   2  -1   6   79.83    1.26
  -2   1  -7  736.91    5.35
   2  -1   7  724.72    4.96
  -2   1  -8   69.43    1.62
  -2   0   3  447.10    3.14
   2   0  -3  450.37    3.15
  -2   0   2  164.99    1.34
   2   0  -2  175.83    1.39
  -2   0   1  598.56    3.85
   2   0  -1  584.20    3.74
  -2   0   0  507.53    3.35
   2   0   0  488.58    3.20
  -2   0  -1 1304.42    7.71
   2   0   1 1256.01    7.38
  -2   0  -2 2391.09   13.51
   2   0   2 2383.38   13.40
  -2   0  -3   22.29    0.74
   2   0   3   23.46    0.66
  -2   0  -4   38.28    0.92
   2   0   4   37.54    0.81
  -2   0  -5    4.06    0.46
   2   0   5    3.46    0.37
  -2   0  -6  373.87    3.15
   2   0   6  386.60    2.98
  -2   0  -7   60.43    1.41
   2   0   7   58.13    1.08
  -2  -1   5    9.95    0.52
   2   1  -5    9.61    0.54
  -2  -1   4  622.18    4.03
   2   1  -4  631.05    4.15
  -2  -1   3   63.91    0.76
   2   1  -3   67.18    0.76
  -2  -1   2  145.93    1.25
   2   1  -2  141.96    1.22
  -2  -1   1  156.13    1.31
   2   1  -1  159.37    1.34
  -2  -1   0  217.11    1.69
   2   1   0  224.87    1.74
  -2  -1  -1 3277.36   18.48
   2   1   1 3208.94   18.12
  -2  -1  -2  123.34    1.29
   2   1   2  121.58    1.23
   2   1   2  127.18    1.27
  -2  -1  -3  103.77    1.20
   2   1   3  107.06    1.17
  -2  -1  -4    4.77    0.53
   2   1   4    3.91    0.48
  -2  -1  -5    9.00    0.67
   2   1   5    9.86    0.62
  -2  -1  -6    3.00    0.43
   2   1   6    3.26    0.38
  -2  -1  -7   88.66    1.40
   2   1   7   79.11    1.17
  -2  -2   5   26.57    0.76
   2   2  -5   25.41    0.84
  -2  -2   4  250.64    1.94
   2   2  -4  258.08    2.07
  -2  -2   3  113.06    1.15
   2   2  -3  112.49    1.22
  -2  -2   2  137.99    1.27
   2   2  -2  145.87    1.39
  -2  -2   1  395.62    2.70
   2   2  -1  397.20    2.79
  -2  -2   0  325.04    2.32
   2   2   0  329.85    2.41
  -2  -2  -1  260.23    1.99
  -2  -2  -2    3.43    0.30
   2   2   2    5.52    0.52
  -2  -2  -3   98.41    1.15
   2   2   3   98.21    1.17
  -2  -2  -4  512.49    3.51
   2   2   4  545.85    3.70
  -2  -2  -5   49.03    0.91
   2   2   5   48.56    0.88
  -2  -2  -6   14.18    0.73
   2   2   6   14.97    0.70
  -2  -2  -7    3.23    0.46
   2   2   7    1.89    0.41
   2   3  -6    3.06    0.54
  -2  -3   5  245.31    2.12
   2   3  -5  260.03    2.37
  -2  -3   4  738.91    4.71
   2   3  -4  679.08    4.57
  -2  -3   3    1.09    0.34
   2   3  -3    1.27    0.37
  -2  -3   2  642.03    4.13
   2   3  -2  640.63    4.29
  -2  -3   1   30.93    0.73
   2   3  -1   34.69    0.83
  -2  -3   0  376.69    2.69
   2   3   0  381.72    2.85
  -2  -3  -1  592.68    3.86
   2   3   1  610.19    4.06
  -2  -3  -2   26.48    0.76
   2   3   2   28.23    0.75
  -2  -3  -3   12.04    0.69
   2   3   3   10.80    0.63
  -2  -3  -4    1.44    0.31
   2   3   4    0.69    0.25
  -2  -3  -5    0.29    0.30
   2   3   5    0.42    0.27
  -2  -3  -6   30.45    0.89
   2   3   6   27.69    0.86
  -2  -3  -7   58.97    1.10
   2   3   7   58.00    1.05
  -2  -4   6   25.55    1.07
   2   4  -6   28.32    1.17
  -2  -4   5   42.55    1.11
   2   4  -5   46.88    1.24
  -2  -4   4  191.19    1.95
   2   4  -4  210.64    2.23
  -2  -4   3   23.70    0.86
   2   4  -3   21.90    0.96
  -2  -4   2  995.08    6.15
   2   4  -2 1035.89    6.58
  -2  -4   1    9.66    0.65
   2   4  -1    9.95    0.76
  -2  -4   0  197.70    1.88
   2   4   0  196.65    1.98
  -2  -4  -1  968.27    5.94
   2   4   1  985.87    6.22
  -2  -4  -2  259.66    2.20
   2   4   2  267.58    2.36
  -2  -4  -3   37.42    0.88
   2   4   3   36.37    0.89
  -2  -4  -4   40.47    0.95
   2   4   4   39.20    0.89
  -2  -4  -5  622.84    4.21
   2   4   5  591.28    4.14
  -2  -4  -6    1.43    0.38
   2   4   6    1.27    0.34
  -2  -4  -7   39.87    0.99
  -2  -5   6    8.42    0.98
   2   5  -6    8.90    1.04
  -2  -5   5  168.58    2.04
   2   5  -5  174.49    2.22
  -2  -5   4    3.17    0.55
   2   5  -4    2.75    0.59
  -2  -5   3  221.05    2.26
   2   5  -3  221.06    2.41
   2   5  -2    8.71    0.85
  -2  -5   1  517.21    3.80
   2   5  -1  511.86    3.95
  -2  -5   0  320.28    2.67
   2   5   0  323.63    2.88
  -2  -5  -1  104.35    1.43
   2   5   1  100.51    1.47
  -2  -5  -2  564.37    3.96
   2   5   2  553.59    4.09
  -2  -5  -3   39.46    1.03
   2   5   3   39.42    1.03
  -2  -5  -4   89.11    1.33
   2   5   4   85.35    1.31
  -2  -5  -5   83.91    1.30
   2   5   5   86.11    1.34
  -2  -5  -6    4.05    0.48
   2   5   6    4.03    0.43
  -2  -5  -7  143.35    1.70
  -2  -6   6   18.55    1.22
   2   6  -6   17.41    1.23
  -2  -6   5  182.16    2.30
   2   6  -5  188.77    2.49
  -2  -6   4   12.90    1.04
   2   6  -4   12.31    1.08
  -2  -6   3    0.80    0.56
   2   6  -3    0.00    0.56
  -2  -6   2  124.67    1.80
   2   6  -2  130.27    1.95
  -2  -6   1   26.78    1.07
   2   6  -1   26.92    1.18
  -2  -6   0    5.28    0.54
   2   6   0    5.54    0.58
  -2  -6  -1   21.07    0.92
   2   6   1   22.05    0.97
  -2  -6  -2  304.61    2.74
   2   6   2  301.98    2.88
  -2  -6  -3   85.12    1.40
   2   6   3   89.00    1.54
  -2  -6  -4    5.16    0.52
   2   6   4    4.80    0.51
  -2  -6  -5  315.58    2.76
   2   6   5  319.85    2.93
  -2  -6  -6   28.99    1.00
   2   6   6   31.61    1.00
  -2  -7   6    2.26    0.82
   2   7  -6    3.11    0.89
  -2  -7   5   55.71    1.63
   2   7  -5   54.62    1.64
  -2  -7   4   -0.19    0.64
   2   7  -4    0.29    0.71
  -2  -7   3    7.49    0.73
   2   7  -3    6.34    0.76
  -2  -7   2   71.88    1.58
   2   7  -2   77.66    1.77
  -2  -7   1   37.11    1.21
   2   7  -1   36.00    1.30
  -2  -7   0   97.65    1.64
   2   7   0  100.59    1.85
  -2  -7  -1   29.15    1.12
   2   7   1   31.24    1.25
  -2  -7  -2  163.78    2.03
   2   7   2  151.32    2.11
  -2  -7  -3   48.14    1.26
   2   7   3   50.52    1.31
  -2  -7  -4    3.06    0.53
   2   7   4    3.07    0.53
  -2  -7  -5   19.08    1.04
   2   7   5   16.27    0.96
  -2  -7  -6    8.95    0.96
   2   7   6    9.50    0.87
  -2  -8   6    0.16    0.89
   2   8  -6   -0.34    0.86
  -2  -8   5   15.75    1.43
   2   8  -5   16.03    1.47
  -2  -8   4   36.01    1.44
   2   8  -4   40.32    1.65
  -2  -8   3   39.51    1.43
   2   8  -3   33.41    1.45
  -2  -8   2   -0.47    0.61
   2   8  -2   -0.44    0.64
  -2  -8   1   44.83    1.39
   2   8  -1   41.33    1.45
  -2  -8   0   31.85    1.26
   2   8   0   30.71    1.31
  -2  -8  -1  110.57    1.84
   2   8   1  114.44    2.03
  -2  -8  -2  109.94    1.83
   2   8   2  102.46    1.85
  -2  -8  -3    5.53    0.76
   2   8   3    6.02    0.76
  -2  -8  -4  123.81    1.88
   2   8   4  118.39    1.94
  -2  -8  -5    0.34    0.57
   2   8   5    0.92    0.54
  -2  -8  -6   34.32    1.33
   2   8   6   35.51    1.29
   2   9  -7   -0.25    1.20
  -2  -9   6    0.13    1.02
   2   9  -6   -0.21    1.01
  -2  -9   5   70.75    2.07
   2   9  -5   73.21    2.25
  -2  -9   4   12.30    1.50
   2   9  -4    9.28    1.22
  -2  -9   3  199.28    2.84
   2   9  -3  201.54    3.08
  -2  -9   2    9.53    0.98
   2   9  -2    9.91    1.21
  -2  -9   1    1.22    0.70
   2   9  -1    1.58    0.74
  -2  -9   0  273.09    3.15
   2   9   0  264.17    3.28
  -2  -9  -1  240.20    2.86
   2   9   1  226.43    3.03
  -2  -9  -2   57.17    1.56
   2   9   2   53.08    1.52
  -2  -9  -3   77.03    1.79
   2   9   3   76.01    1.79
  -2  -9  -4   56.16    1.52
   2   9   4   56.66    1.51
  -2  -9  -5    0.95    0.69
   2   9   5    0.68    0.63
  -2  -9  -6    0.60    0.66
   2   9   6    1.31    0.63
   2  10  -7    0.86    1.38
  -2 -10   6    8.37    1.39
   2  10  -6    5.80    1.41
  -2 -10   5    2.18    1.08
   2  10  -5    1.85    1.19
  -2 -10   4   45.26    1.84
   2  10  -4   43.16    1.99
  -2 -10   3  157.18    2.71
   2  10  -3  141.40    2.76
  -2 -10   2    4.14    0.89
   2  10  -2    3.53    0.91
  -2 -10   1   27.91    1.56
   2  10  -1   30.57    1.56
  -2 -10   0    2.29    0.93
   2  10   0    2.70    0.92
  -2 -10  -1  188.79    2.74
   2  10   1  185.35    2.90
  -2 -10  -2   28.89    1.47
   2  10   2   27.13    1.41
  -2 -10  -3   43.86    1.56
   2  10   3   43.84    1.53
  -2 -10  -4   74.47    1.88
   2  10   4   70.23    1.84
  -2 -10  -5   25.15    1.44
   2  10   5   22.79    1.32
  -2 -10  -6   12.17    1.36
   2  10   6   12.31    1.21
  -2 -11   6   20.60    2.10
   2  11  -6   21.91    2.30
  -2 -11   5    8.08    1.39
   2  11  -5    6.94    1.50
  -2 -11   4    0.50    1.14
   2  11  -4   -0.55    1.19
  -2 -11   3    5.53    1.16
   2  11  -3    4.73    1.10
  -2 -11   2   -0.06    1.02
   2  11  -2    0.46    1.08
  -2 -11   1   12.97    1.47
   2  11  -1   12.53    1.44
  -2 -11   0   91.08    2.21
   2  11   0   90.63    2.29
  -2 -11  -1  136.43    2.46
   2  11   1  121.64    2.52
  -2 -11  -2    9.54    1.05
   2  11   2   10.33    1.25
  -2 -11  -3   14.20    1.50
   2  11   3   14.80    1.42
  -2 -11  -4  235.88    3.17
   2  11   4  231.09    3.29
  -2 -11  -5    2.78    0.91
   2  11   5    1.70    0.82
  -2 -12   4   -0.40    1.27
   2  12  -4   -0.33    1.40
  -2 -12   3    0.21    1.19
   2  12  -3    0.05    1.10
  -2 -12   2    9.98    1.39
   2  12  -2    9.18    1.31
  -2 -12   1    9.39    1.23
   2  12  -1    9.13    1.23
  -2 -12   0    0.57    1.05
   2  12   0    0.68    1.14
  -2 -12  -1   23.74    1.60
   2  12   1   23.70    1.68
  -2 -12  -2    1.34    1.00
   2  12   2    2.18    1.04
  -2 -12  -3    2.98    1.18
   2  12   3    2.11    1.04
  -2 -12  -4  106.99    2.36
   2  12   4  113.23    2.52
  -2 -12  -5   57.30    2.02
   2  12   5   58.53    2.00
  -2 -13   1    0.19    1.15
   2  13  -1    0.31    1.16
  -2 -13   0    1.13    1.25
   2  13   0    1.42    1.18
  -2 -13  -1   21.24    1.87
   2  13   1   17.74    1.68
  -2 -13  -2    1.41    1.15
   2  13   2    2.09    1.15
  -2 -13  -3    6.88    1.30
   2  13   3    6.38    1.20
  -2 -13  -4    4.49    1.27
   2  13   4    4.54    1.16
  -2 -13  -5   17.41    1.84
   2  13   5   17.50    1.68
  -3  11   2   36.91    2.12
   3 -11  -2   39.36    1.84
  -3  11   1   -0.23    1.14
   3 -11  -1    0.27    0.97
  -3  11   0   -0.04    1.16
   3 -11   0    0.46    1.00
  -3  11  -1   38.08    2.11
   3 -10  -3    0.98    0.90
  -3  10   2    9.60    1.28
   3 -10  -2   10.62    1.11
  -3  10   1   14.06    1.45
   3 -10  -1   12.61    1.31
  -3  10   0    2.49    1.12
   3 -10   0    4.41    1.02
   3 -10   1   16.63    1.34
  -3  10  -2    4.73    1.32
   3 -10   2    5.16    1.12
  -3  10  -3   24.83    1.94
   3 -10   3   28.66    1.67
  -3  10  -4    1.56    1.22
   3 -10   4    2.23    1.10
  -3   9   3   21.86    1.50
   3  -9  -3   23.95    1.27
  -3   9   2  129.05    2.60
   3  -9  -2  130.88    2.28
  -3   9   1   14.60    1.48
   3  -9  -1   16.92    1.31
  -3   9   0   32.22    1.66
   3  -9   0   31.92    1.39
  -3   9  -1   12.88    1.49
   3  -9   1   11.88    1.08
  -3   9  -2    2.79    0.98
   3  -9   2    4.40    0.89
  -3   9  -3  210.24    3.53
   3  -9   3  212.54    3.14
  -3   9  -4    0.86    1.02
   3  -9   4    2.25    0.86
  -3   9  -5   11.71    1.55
   3  -9   5   11.72    1.41
  -3   9  -6   10.13    1.64
   3  -9   6    9.48    1.28
  -3   8   3    0.30    0.79
   3  -8  -3   -0.01    0.66
  -3   8   2  122.49    2.38
   3  -8  -2  123.79    2.08
  -3   8   1    2.77    0.81
   3  -8  -1    3.69    0.69
  -3   8   0   78.52    2.09
   3  -8   0   78.58    1.74
   3  -8   1   53.59    1.48
  -3   8  -2   66.90    2.10
   3  -8   2   68.09    1.72
  -3   8  -3  170.94    3.08
   3  -8   3  177.81    2.66
  -3   8  -4   -0.32    0.99
   3  -8   4    0.07    0.76
  -3   8  -5    1.06    1.03
   3  -8   5    1.28    0.72
  -3   8  -6    8.33    1.29
   3  -8   6   12.11    1.22
  -3   8  -7   42.62    2.31
   3  -8   7   43.49    1.69
  -3   8  -8    7.32    1.57
   3  -8   8    8.97    1.24
  -3   7   3  128.07    2.19
   3  -7  -3  139.45    2.00
  -3   7   2    1.83    0.75
   3  -7  -2    0.84    0.54
  -3   7   1   71.95    1.80
   3  -7  -1   75.00    1.52
  -3   7   0   60.86    1.78
   3  -7   0   59.60    1.47
  -3   7  -1   71.02    1.93
   3  -7   1   76.39    1.61
  -3   7  -2    1.01    0.78
   3  -7   2    1.17    0.55
  -3   7  -3   78.73    2.08
   3  -7   3   75.99    1.71
  -3   7  -4   31.85    1.63
   3  -7   4   31.82    1.29
  -3   7  -5    1.23    0.96
   3  -7   5    1.72    0.65
  -3   7  -6    4.02    1.10
   3  -7   6    5.54    0.86
  -3   7  -7   53.62    2.11
   3  -7   7   56.31    1.74
  -3   7  -8   14.83    1.64
   3  -7   8   15.34    1.33
  -3   7  -9    4.58    1.55
   3  -7   9    4.51    1.03
   3  -6  -4   26.74    1.06
  -3   6   3   27.42    1.21
   3  -6  -3   27.21    0.99
  -3   6   2   44.28    1.41
   3  -6  -2   44.38    1.18
  -3   6   1  151.31    2.30
   3  -6  -1  147.66    1.97
  -3   6   0  195.25    2.64
   3  -6   0  197.55    2.36
  -3   6  -1    2.45    0.79
   3  -6   1    2.64    0.61
  -3   6  -2    0.32    0.68
   3  -6   2    0.80    0.49
  -3   6  -3   -0.04    0.71
   3  -6   3    0.44    0.49
  -3   6  -4  118.36    2.33
   3  -6   4  126.83    2.05
  -3   6  -5    0.28    0.84
   3  -6   5    1.73    0.62
  -3   6  -6   44.08    1.84
   3  -6   6   45.64    1.39
  -3   6  -7  189.21    3.16
   3  -6   7  192.96    2.73
  -3   6  -8    8.14    1.35
   3  -6   8   12.35    1.10
  -3   6  -9    5.19    1.43
   3  -6   9    7.02    1.05
  -3   5   4    0.92    0.58
   3  -5  -4    0.76    0.43
  -3   5   3   19.73    1.10
   3  -5  -3   19.83    0.84
  -3   5   2    2.36    0.62
   3  -5  -2    3.12    0.47
  -3   5   1  296.21    3.08
   3  -5  -1  296.17    2.75
  -3   5   0  373.20    3.61
   3  -5   0  368.98    3.25
  -3   5  -1   81.59    1.73
   3  -5   1   84.62    1.48
  -3   5  -2    7.68    0.84
   3  -5   2    6.90    0.80
  -3   5  -3   12.66    1.14
   3  -5   3   13.24    0.84
  -3   5  -4  118.70    2.21
   3  -5   4  118.32    1.87
  -3   5  -5    5.69    1.00
   3  -5   5    4.68    0.67
  -3   5  -6   14.56    1.43
   3  -5   6   17.98    1.04
  -3   5  -7   23.09    1.53
   3  -5   7   23.56    1.15
  -3   5  -8    1.39    1.13
   3  -5   8    2.13    0.76
  -3   5  -9   35.43    2.01
  -3   4   4   57.50    1.29
   3  -4  -4   52.56    1.00
  -3   4   3  167.25    2.02
   3  -4  -3  176.45    1.83
  -3   4   2    5.09    0.62
   3  -4  -2    5.39    0.49
  -3   4   1   19.26    1.03
   3  -4  -1   20.11    0.80
  -3   4   0   21.62    1.04
   3  -4   0   19.30    0.79
  -3   4  -1    7.24    0.76
   3  -4   1    7.88    0.70
  -3   4  -2   67.69    1.59
   3  -4   2   66.17    1.30
  -3   4  -3    6.19    0.75
   3  -4   3    5.97    0.56
  -3   4  -4  110.80    2.03
   3  -4   4  109.11    1.69
  -3   4  -5  208.99    2.91
   3  -4   5  217.75    2.48
  -3   4  -6    8.83    1.03
   3  -4   6    7.88    0.87
  -3   4  -7    0.30    0.89
   3  -4   7    0.04    0.57
  -3   4  -8   27.25    1.63
   3  -4   8   29.73    1.23
  -3   4  -9   65.85    2.21
  -3   3   4   14.77    0.86
   3  -3  -4   14.83    0.63
  -3   3   3  166.87    1.81
   3  -3  -3  158.50    1.59
  -3   3   2   88.87    1.43
   3  -3  -2   82.91    1.17
  -3   3   1  178.36    2.05
   3  -3  -1  186.16    1.83
  -3   3   0    9.16    0.83
   3  -3   0   11.54    0.63
  -3   3  -1  209.76    2.35
   3  -3   1  208.04    2.08
  -3   3  -2   34.36    1.18
   3  -3   2   31.40    0.90
  -3   3  -3  113.05    1.88
   3  -3   3  121.67    1.65
  -3   3  -4    5.02    0.71
   3  -3   4    4.98    0.51
  -3   3  -5    0.36    0.73
   3  -3   5    0.84    0.47
  -3   3  -6   10.51    1.02
   3  -3   6    8.45    0.79
  -3   3  -7   13.11    1.39
   3  -3   7   14.05    0.94
  -3   3  -8    0.96    0.96
   3  -3   8    0.59    0.57
  -3   3  -9   77.73    2.17
  -3   2   4    7.51    0.73
   3  -2  -4    7.14    0.52
  -3   2   3    6.19    0.70
   3  -2  -3    6.09    0.51
  -3   2   2   49.15    1.04
   3  -2  -2   45.63    0.83
  -3   2   1   65.51    1.17
   3  -2  -1   63.38    0.98
  -3   2   0   28.08    0.92
   3  -2   0   33.78    0.79
  -3   2  -1 1073.70    6.88
   3  -2   1 1066.96    6.59
  -3   2  -2   18.64    0.98
   3  -2   2   19.09    0.75
  -3   2  -3    7.44    0.66
   3  -2   3    6.91    0.71
  -3   2  -4   80.93    1.57
   3  -2   4   79.86    1.32
  -3   2  -5  165.18    2.28
   3  -2   5  175.89    2.02
  -3   2  -6  326.17    3.35
   3  -2   6  337.13    3.08
  -3   2  -7   12.56    1.20
   3  -2   7   12.69    0.84
  -3   2  -8    0.31    0.89
   3  -2   8    0.65    0.54
  -3   1   4   78.45    1.02
   3  -1  -4   74.33    0.86
  -3   1   3   27.64    0.75
   3  -1  -3   31.66    0.63
  -3   1   2  111.58    1.32
   3  -1  -2   96.14    1.07
  -3   1   1   59.42    1.02
   3  -1  -1   68.00    0.95
  -3   1   0    6.32    0.62
   3  -1   0    4.84    0.47
  -3   1  -1  275.84    2.45
   3  -1   1  279.62    2.30
  -3   1  -2 1782.21   10.51
   3  -1   2 1746.04   10.10
  -3   1  -3    5.81    0.60
   3  -1   3    6.61    0.61
  -3   1  -4  267.27    2.70
   3  -1   4  276.90    2.51
  -3   1  -5  162.75    2.17
   3  -1   5  163.97    1.90
  -3   1  -6  330.86    3.23
   3  -1   6  331.82    2.92
  -3   1  -7    1.37    0.67
   3  -1   7    1.67    0.48
  -3   1  -8    3.04    0.82
   3  -1   8    2.80    0.56
  -3   0   4    2.54    0.29
   3   0  -4    3.37    0.40
  -3   0   3  141.32    1.30
   3   0  -3  140.79    1.25
  -3   0   2  282.52    2.15
   3   0  -2  266.53    2.01
  -3   0   1  267.73    2.14
   3   0  -1  246.94    1.96
  -3   0   0  280.53    2.27
   3   0   0  291.34    2.25
  -3   0  -1  189.70    1.81
   3   0   1  170.03    1.63
  -3   0  -2  329.04    2.68
   3   0   2  341.63    2.64
  -3   0  -3  752.78    4.98
   3   0   3  754.07    4.88
  -3   0  -4    3.62    0.48
   3   0   4    4.17    0.43
  -3   0  -5   20.82    0.89
   3   0   5   20.50    0.74
  -3   0  -6   30.21    1.12
   3   0   6   28.93    0.89
  -3   0  -7    2.95    0.69
   3   0   7    3.95    0.53
  -3   0  -8   34.82    1.47
   3   0   8   34.29    1.05
  -3  -1   4  748.95    4.64
   3   1  -4  737.17    4.62
  -3  -1   3   12.10    0.58
   3   1  -3   14.18    0.54
  -3  -1   2   22.89    0.64
   3   1  -2   20.09    0.59
  -3  -1   1   41.25    0.81
   3   1  -1   44.85    0.79
  -3  -1   0  202.86    1.79
   3   1   0  201.98    1.76
  -3  -1  -1  845.09    5.28
   3   1   1  835.63    5.22
   3   1   1  816.56    5.10
  -3  -1  -2    4.83    0.40
   3   1   2    5.05    0.58
  -3  -1  -3    2.26    0.33
   3   1   3    2.57    0.33
  -3  -1  -4    1.71    0.40
   3   1   4    1.93    0.38
  -3  -1  -5   21.90    0.90
   3   1   5   22.02    0.82
  -3  -1  -6   63.31    1.23
   3   1   6   62.90    1.13
  -3  -1  -7   14.98    0.96
   3   1   7   16.72    0.81
  -3  -1  -8   23.37    1.18
   3   1   8   26.75    0.90
   3   2  -5  375.37    2.71
  -3  -2   4   80.22    1.08
   3   2  -4   79.35    1.06
  -3  -2   3   60.45    0.95
   3   2  -3   65.65    0.96
  -3  -2   2    2.44    0.31
   3   2  -2    3.22    0.30
  -3  -2   1   90.03    1.12
   3   2  -1   96.20    1.16
  -3  -2   0  467.54    3.22
   3   2   0  466.98    3.27
  -3  -2  -1    1.11    0.30
   3   2   1    0.88    0.25
  -3  -2  -2   14.78    0.72
   3   2   2   15.49    0.72
  -3  -2  -3  441.29    3.25
   3   2   3  428.00    3.19
  -3  -2  -4   11.18    0.67
   3   2   4   11.09    0.66
   3   2   4   13.08    0.65
  -3  -2  -5   84.45    1.31
   3   2   5   83.32    1.26
  -3  -2  -6   21.34    0.85
   3   2   6   17.76    0.79
  -3  -2  -7  113.33    1.63
   3   2   7  119.71    1.58
  -3  -2  -8  154.58    1.94
  -3  -3   5  194.78    1.83
   3   3  -5  193.84    1.95
  -3  -3   4   46.70    0.96
   3   3  -4   49.92    1.05
  -3  -3   3    9.80    0.71
   3   3  -3   10.22    0.66
  -3  -3   2   11.53    0.69
   3   3  -2   11.59    0.66
  -3  -3   1   34.67    0.80
   3   3  -1   36.28    0.85
  -3  -3   0 1373.91    8.06
   3   3   0 1387.26    8.26
  -3  -3  -1    2.70    0.34
   3   3   1    3.07    0.33
  -3  -3  -2  109.64    1.39
   3   3   2  105.81    1.37
  -3  -3  -3  197.57    1.89
   3   3   3  205.70    1.99
  -3  -3  -4    2.81    0.39
   3   3   4    2.88    0.38
  -3  -3  -5    0.91    0.39
   3   3   5    0.37    0.35
  -3  -3  -6   16.85    0.86
   3   3   6   18.38    0.85
   3   3   6   18.26    0.87
  -3  -3  -7  183.87    2.06
   3   3   7  180.80    2.00
  -3  -4   5  179.44    1.93
   3   4  -5  188.55    2.12
  -3  -4   4    0.92    0.44
   3   4  -4    0.22    0.45
  -3  -4   3    2.35    0.46
   3   4  -3    2.39    0.46
  -3  -4   2  198.83    1.93
   3   4  -2  205.49    2.11
  -3  -4   1  357.47    2.82
   3   4  -1  374.00    3.06
  -3  -4   0   83.15    1.22
   3   4   0   83.78    1.27
  -3  -4  -1    2.42    0.36
   3   4   1    2.10    0.32
  -3  -4  -2  125.83    1.53
   3   4   2  125.28    1.56
  -3  -4  -3  113.76    1.48
   3   4   3  105.55    1.42
  -3  -4  -4    1.38    0.39
   3   4   4    1.09    0.32
  -3  -4  -5  335.66    2.80
   3   4   5  327.49    2.80
  -3  -4  -6    7.79    0.78
   3   4   6    6.39    0.79
  -3  -4  -7    2.55    0.49
   3   4   7    4.05    0.49
  -3  -5   5  158.65    1.97
   3   5  -5  162.22    2.16
  -3  -5   4    3.48    0.59
   3   5  -4    3.32    0.61
  -3  -5   3   30.72    1.04
   3   5  -3   29.14    1.10
  -3  -5   2  372.74    3.07
   3   5  -2  379.81    3.29
  -3  -5   1  316.41    2.71
   3   5  -1  310.73    2.87
  -3  -5   0    0.35    0.42
   3   5   0    0.50    0.37
  -3  -5  -1  156.59    1.80
   3   5   1  149.07    1.85
  -3  -5  -2   82.01    1.33
   3   5   2   82.61    1.39
  -3  -5  -3  128.79    1.63
   3   5   3  128.67    1.68
  -3  -5  -4  174.51    1.93
   3   5   4  185.18    2.04
  -3  -5  -5   30.69    0.94
   3   5   5   29.41    0.96
  -3  -5  -6   41.17    1.08
   3   5   6   43.69    1.12
  -3  -5  -7    4.66    0.55
   3   5   7    3.81    0.52
   3   6  -6   16.12    1.30
  -3  -6   5   24.72    1.19
   3   6  -5   20.53    1.27
  -3  -6   4    1.19    0.61
   3   6  -4    1.42    0.64
  -3  -6   3   79.52    1.53
   3   6  -3   77.31    1.62
  -3  -6   2    1.09    0.58
   3   6  -2    0.95    0.56
  -3  -6   1   79.54    1.42
   3   6  -1   77.12    1.48
  -3  -6   0    1.32    0.54
   3   6   0    1.06    0.50
  -3  -6  -1   58.44    1.26
   3   6   1   57.23    1.32
  -3  -6  -2  578.93    4.29
   3   6   2  566.41    4.44
  -3  -6  -3   20.18    0.92
   3   6   3   19.88    0.94
  -3  -6  -4  211.77    2.26
   3   6   4  196.59    2.25
  -3  -6  -5   84.18    1.50
   3   6   5   79.75    1.45
  -3  -6  -6   11.86    0.94
   3   6   6   14.88    0.88
  -3  -6  -7  148.46    1.96
   3   6   7  142.70    1.93
  -3  -7   6   42.09    1.58
   3   7  -6   36.66    1.63
  -3  -7   5    0.60    0.70
   3   7  -5    0.09    0.79
  -3  -7   4    1.10    0.70
   3   7  -4    0.31    0.71
  -3  -7   3   30.70    1.19
   3   7  -3   32.06    1.34
  -3  -7   2    3.35    0.71
   3   7  -2    2.74    0.66
  -3  -7   1   92.97    1.65
   3   7  -1   90.47    1.75
  -3  -7   0    2.17    0.57
   3   7   0    2.14    0.55
  -3  -7  -1   34.85    1.22
   3   7   1   34.19    1.27
  -3  -7  -2  422.56    3.63
   3   7   2  421.00    3.82
  -3  -7  -3   15.17    1.04
   3   7   3   14.55    1.02
  -3  -7  -4  161.41    2.09
   3   7   4  153.64    2.11
  -3  -7  -5   74.18    1.49
   3   7   5   71.07    1.47
  -3  -7  -6  102.54    1.74
   3   7   6   93.57    1.65
  -3  -7  -7  202.47    2.40
   3   7   7  194.82    2.34
  -3  -8   6   37.30    1.68
   3   8  -6   41.52    1.91
  -3  -8   5    0.74    0.83
   3   8  -5    0.47    0.93
  -3  -8   4   45.54    1.49
   3   8  -4   48.05    1.74
  -3  -8   3    4.22    0.79
   3   8  -3    4.76    0.83
  -3  -8   2    4.49    0.81
   3   8  -2    2.94    0.71
  -3  -8   1   34.47    1.37
   3   8  -1   32.28    1.40
  -3  -8   0    9.01    0.89
   3   8   0    8.29    0.87
  -3  -8  -1   23.86    1.24
   3   8   1   23.17    1.23
  -3  -8  -2  120.77    1.97
   3   8   2  112.17    2.00
  -3  -8  -3  294.31    3.05
   3   8   3  273.88    3.08
  -3  -8  -4   33.44    1.33
   3   8   4   33.31    1.25
  -3  -8  -5    1.92    0.60
   3   8   5    1.75    0.55
  -3  -8  -6  113.19    1.89
   3   8   6  115.11    1.90
  -3  -8  -7   47.81    1.50
  -3  -9   6   14.28    1.65
   3   9  -6   12.67    1.33
  -3  -9   5   11.53    1.19
   3   9  -5   12.67    1.35
  -3  -9   4   86.47    2.06
   3   9  -4   88.20    2.29
  -3  -9   3   41.57    1.54
   3   9  -3   43.39    1.75
  -3  -9   2   29.64    1.51
   3   9  -2   30.63    1.54
  -3  -9   1   49.57    1.63
   3   9  -1   52.05    1.63
  -3  -9   0    3.28    0.78
   3   9   0    2.30    0.73
  -3  -9  -1   22.36    1.30
   3   9   1   21.53    1.21
  -3  -9  -2  124.09    2.14
   3   9   2  122.57    2.18
  -3  -9  -3    7.32    0.81
   3   9   3    8.85    0.95
  -3  -9  -4   50.35    1.49
   3   9   4   46.20    1.43
  -3  -9  -5    0.42    0.65
   3   9   5    0.67    0.57
  -3  -9  -6   57.67    1.57
   3   9   6   62.91    1.62
  -3  -9  -7    1.15    0.73
  -3 -10   6   11.11    1.36
   3  10  -6    7.91    1.42
  -3 -10   5   12.20    1.36
   3  10  -5    8.77    1.38
  -3 -10   4   92.33    2.31
   3  10  -4   93.48    2.52
  -3 -10   3    0.87    0.95
   3  10  -3    0.86    0.92
  -3 -10   2    2.14    0.86
   3  10  -2    3.42    0.97
  -3 -10   1    6.32    0.92
   3  10  -1    5.35    0.91
  -3 -10   0  114.76    2.26
   3  10   0  102.49    2.20
  -3 -10  -1   73.84    1.95
   3  10   1   65.88    1.78
  -3 -10  -2  131.77    2.28
   3  10   2  120.08    2.25
  -3 -10  -3   24.25    1.40
   3  10   3   24.29    1.33
  -3 -10  -4   15.71    1.22
   3  10   4   14.94    1.14
  -3 -10  -5    0.23    0.81
   3  10   5    0.32    0.70
  -3 -10  -6    0.22    0.73
   3  10   6    0.37    0.65
  -3 -11   6    0.01    1.39
   3  11  -6    0.22    1.51
  -3 -11   5    2.03    1.17
   3  11  -5    1.24    1.37
  -3 -11   4   58.47    2.06
   3  11  -4   61.00    2.34
  -3 -11   3    0.66    1.12
   3  11  -3    0.31    1.10
  -3 -11   2    5.36    1.06
   3  11  -2    4.46    1.08
  -3 -11   1    4.28    0.99
   3  11  -1    4.12    0.99
  -3 -11   0   38.46    1.79
   3  11   0   34.60    1.70
  -3 -11  -1   11.08    1.19
   3  11   1   10.33    1.24
  -3 -11  -2   32.53    1.65
   3  11   2   30.18    1.56
  -3 -11  -3    7.93    1.08
   3  11   3    8.14    1.06
  -3 -11  -4   10.26    1.18
   3  11   4    8.88    1.09
  -3 -11  -5   16.05    1.48
   3  11   5   19.65    1.44
  -3 -11  -6    1.89    0.91
   3  11   6    2.05    0.81
  -3 -12   4   54.25    2.36
   3  12  -4   52.97    2.43
  -3 -12   3   34.20    2.03
   3  12  -3   33.71    2.01
  -3 -12   2    1.98    1.28
   3  12  -2    2.00    1.21
  -3 -12   1    2.45    1.18
   3  12  -1   -0.02    1.01
  -3 -12   0   38.17    1.85
   3  12   0   36.71    1.75
  -3 -12  -1   14.19    1.55
   3  12   1   14.79    1.43
  -3 -12  -2    0.34    0.96
   3  12   2    0.57    0.86
  -3 -12  -3    2.53    1.13
   3  12   3    2.40    1.02
  -3 -12  -4    0.27    0.96
   3  12   4    0.53    0.85
  -3 -12  -5    3.64    1.09
   3  12   5    4.08    0.96
  -3 -12  -6   32.94    1.79
  -3 -13   2   21.19    2.04
   3  13  -2   22.51    1.99
  -3 -13   1   17.02    1.90
   3  13  -1   14.06    1.71
  -3 -13   0   15.66    1.90
   3  13   0   14.15    1.56
  -3 -13  -1    3.21    1.36
   3  13   1    2.35    1.17
  -3 -13  -2   34.01    1.91
   3  13   2   33.31    1.80
  -3 -13  -3    3.26    1.23
   3  13   3    1.94    1.05
  -3 -13  -4    1.51    1.18
   3  13   4    2.06    1.06
  -3 -13  -5   36.14    2.02
   3  13   5   35.88    1.90
  -3 -13  -6    1.54    1.24
  -4  10   2   17.66    1.84
   4 -10  -2   18.40    1.48
  -4  10   1   -0.28    1.23
   4 -10  -1    0.59    1.04
  -4  10   0    0.79    1.29
   4 -10   0    1.16    1.00
  -4  10  -1   17.45    1.96
   4 -10   1   20.47    1.55
  -4  10  -2   40.47    2.15
  -4   9   2   29.05    1.73
   4  -9  -2   23.82    1.31
  -4   9   1    0.02    0.94
   4  -9  -1    0.53    0.73
  -4   9   0    1.31    0.98
   4  -9   0    0.36    0.75
  -4   9  -1    3.35    1.18
   4  -9   1    4.14    0.86
  -4   9  -2    5.23    1.17
   4  -9   2    8.28    1.01
  -4   9  -3   51.22    2.24
   4  -9   3   49.22    1.76
  -4   9  -4   12.20    1.44
   4  -9   4   15.67    1.39
   4  -8  -3    6.01    0.87
  -4   8   2   -0.15    0.87
   4  -8  -2   -0.03    0.65
  -4   8   1   13.00    1.38
   4  -8  -1   13.82    1.02
  -4   8   0   10.09    1.16
   4  -8   0   14.44    1.04
  -4   8  -1   10.56    1.29
   4  -8   1    9.07    1.07
   4  -8   2   85.96    1.94
  -4   8  -3    8.45    1.19
   4  -8   3   10.56    1.04
  -4   8  -4   32.39    1.82
   4  -8   4   36.35    1.56
  -4   8  -5    1.77    1.08
   4  -8   5    1.60    0.81
  -4   8  -6    4.73    1.27
   4  -8   6    7.88    1.04
  -4   7   3    1.19    0.84
   4  -7  -3    0.66    0.61
  -4   7   2    3.08    0.92
   4  -7  -2    2.77    0.66
  -4   7   1   16.03    1.40
   4  -7  -1   16.98    1.07
  -4   7   0   37.87    1.58
   4  -7   0   40.30    1.31
  -4   7  -1    7.11    1.05
   4  -7   1    8.19    0.98
  -4   7  -2   35.17    1.62
   4  -7   2   36.88    1.37
  -4   7  -3   55.08    1.97
   4  -7   3   58.57    1.63
  -4   7  -4   18.05    1.61
   4  -7   4   18.05    1.14
  -4   7  -5    9.86    1.37
   4  -7   5   11.14    1.14
  -4   7  -6   10.38    1.41
   4  -7   6   14.47    1.20
  -4   7  -7   37.98    2.19
   4  -7   7   41.42    1.60
  -4   7  -8    0.33    1.41
   4  -7   8   -0.43    0.90
  -4   6   3   43.28    1.53
   4  -6  -3   45.42    1.23
  -4   6   2    0.99    0.75
   4  -6  -2    0.86    0.52
  -4   6   1   44.83    1.57
   4  -6  -1   44.66    1.24
  -4   6   0    0.56    0.76
   4  -6   0    0.66    0.51
  -4   6  -1    5.96    0.88
   4  -6   1    7.47    0.79
  -4   6  -2    3.69    0.94
   4  -6   2    2.93    0.61
  -4   6  -3   14.40    1.32
   4  -6   3   14.08    0.96
  -4   6  -4   31.52    1.68
   4  -6   4   31.69    1.28
  -4   6  -5   25.15    1.66
   4  -6   5   25.66    1.23
  -4   6  -6    7.81    1.20
   4  -6   6   10.16    0.96
  -4   6  -7   55.80    2.20
   4  -6   7   57.24    1.68
  -4   6  -8    6.35    1.35
   4  -6   8    6.43    0.96
  -4   6  -9    8.27    1.61
   4  -6   9   10.66    1.22
  -4   5   3   99.51    1.86
   4  -5  -3   93.47    1.51
  -4   5   2   66.34    1.66
   4  -5  -2   63.75    1.29
  -4   5   1   98.20    1.93
   4  -5  -1  100.09    1.60
  -4   5   0   35.17    1.41
   4  -5   0   33.00    1.09
  -4   5  -1  278.05    3.26
   4  -5   1  280.09    2.91
  -4   5  -2   18.23    1.24
   4  -5   2   20.90    0.95
  -4   5  -3    3.92    0.88
   4  -5   3    5.26    0.63
  -4   5  -4  115.72    2.39
   4  -5   4  116.56    1.97
  -4   5  -5   22.85    1.53
   4  -5   5   23.23    1.14
  -4   5  -6    0.43    1.02
   4  -5   6    0.40    0.61
  -4   5  -7  116.58    2.58
   4  -5   7  114.28    2.12
  -4   5  -8   17.40    1.83
   4  -5   8   19.70    1.27
  -4   5  -9   78.32    2.50
   4  -5   9   79.25    1.94
  -4   4   3   49.28    1.40
   4  -4  -3   46.65    1.07
  -4   4   2   14.57    1.04
   4  -4  -2   16.35    0.79
  -4   4   1   90.30    1.72
   4  -4  -1   86.95    1.42
  -4   4   0   60.42    1.52
   4  -4   0   64.46    1.25
  -4   4  -1  184.24    2.52
   4  -4   1  180.17    2.14
  -4   4  -2    2.07    0.71
   4  -4   2    2.17    0.47
  -4   4  -3   11.32    1.18
   4  -4   3    9.74    0.78
  -4   4  -4  163.05    2.60
   4  -4   4  161.53    2.18
  -4   4  -5    2.61    0.91
   4  -4   5    2.92    0.59
  -4   4  -6   89.37    2.17
   4  -4   6   84.36    1.73
  -4   4  -7    3.06    1.11
   4  -4   7    2.81    0.72
  -4   4  -8   61.21    2.12
   4  -4   8   63.81    1.63
  -4   4  -9   88.16    2.39
   4  -4   9   86.69    1.92
  -4   3   3    0.54    0.55
   4  -3  -3    0.10    0.34
  -4   3   2  151.82    2.01
   4  -3  -2  159.28    1.77
  -4   3   1    7.51    0.71
   4  -3  -1    5.82    0.66
  -4   3   0    1.71    0.56
   4  -3   0    1.03    0.38
  -4   3  -1  220.87    2.62
   4  -3   1  227.30    2.37
  -4   3  -2   14.33    1.07
   4  -3   2   15.84    0.84
  -4   3  -3    1.06    0.64
   4  -3   3    0.85    0.42
  -4   3  -4   91.86    1.98
   4  -3   4   87.89    1.57
  -4   3  -5   -0.16    0.77
   4  -3   5    0.21    0.46
  -4   3  -6   39.20    1.61
   4  -3   6   36.95    1.20
  -4   3  -7   -0.07    0.95
   4  -3   7    0.29    0.59
  -4   3  -8  154.06    2.89
   4  -3   8  148.12    2.30
  -4   3  -9   46.93    2.04
   4  -3   9   47.99    1.55
   4  -2  -4    2.23    0.35
  -4   2   3    9.65    0.87
   4  -2  -3    9.15    0.64
  -4   2   2  191.72    2.08
   4  -2  -2  197.50    1.90
  -4   2   1    1.08    0.47
   4  -2  -1    1.45    0.36
  -4   2   0   34.04    1.19
   4  -2   0   34.49    0.95
  -4   2  -1   50.83    1.32
   4  -2   1   47.00    1.06
  -4   2  -2  109.90    1.83
   4  -2   2  121.04    1.65
  -4   2  -3  101.57    1.88
   4  -2   3  106.37    1.60
  -4   2  -4  171.19    2.37
   4  -2   4  167.96    2.07
  -4   2  -5  118.38    2.09
   4  -2   5  121.67    1.78
  -4   2  -6    7.07    0.83
   4  -2   6    4.92    0.59
  -4   2  -7    9.29    1.03
   4  -2   7    9.28    0.92
  -4   2  -8   69.44    2.02
   4  -2   8   66.52    1.54
  -4   2  -9   80.98    2.25
   4  -2   9   70.66    1.62
   4  -1  -4   33.14    0.76
  -4   1   3  118.18    1.52
   4  -1  -3  117.63    1.33
  -4   1   2  188.40    1.94
   4  -1  -2  211.91    1.93
  -4   1   1   43.03    1.08
   4  -1  -1   43.30    0.91
  -4   1   0   42.60    1.13
   4  -1   0   44.71    0.95
  -4   1  -1  311.12    2.85
   4  -1   1  296.61    2.56
  -4   1  -2   35.45    1.21
   4  -1   2   38.01    1.00
  -4   1  -3    1.83    0.52
   4  -1   3    2.99    0.45
  -4   1  -4  812.55    5.97
   4  -1   4  808.36    5.60
  -4   1  -5  297.04    3.16
   4  -1   5  300.15    2.88
  -4   1  -6   28.60    1.44
   4  -1   6   22.42    0.99
  -4   1  -7  129.44    2.23
   4  -1   7  138.37    1.96
  -4   1  -8    1.88    0.85
   4  -1   8    1.08    0.56
  -4   1  -9   14.42    1.49
   4  -1   9   16.96    1.06
  -4   0   4  104.97    1.21
   4   0  -4  106.75    1.16
  -4   0   3   10.09    0.62
   4   0  -3   10.46    0.59
  -4   0   2 1428.72    8.45
   4   0  -2 1481.24    8.63
  -4   0   1  338.64    2.74
   4   0  -1  329.06    2.59
  -4   0   0  124.58    1.55
   4   0   0  116.35    1.43
  -4   0  -1  547.27    4.00
   4   0   1  538.71    3.84
  -4   0  -2  159.57    1.89
   4   0   2  159.01    1.75
  -4   0  -3 1773.43   10.56
   4   0   3 1710.71   10.10
  -4   0  -4  146.97    1.97
   4   0   4  146.54    1.81
  -4   0  -5   51.92    1.35
   4   0   5   58.68    1.23
  -4   0  -6   15.24    1.11
   4   0   6   12.77    0.83
  -4   0  -7   82.28    1.85
   4   0   7   81.58    1.49
  -4   0  -8   73.79    1.95
   4   0   8   74.16    1.52
  -4   0  -9    0.51    0.89
  -4  -1   4    2.70    0.34
   4   1  -4    2.46    0.33
  -4  -1   3  101.43    1.23
   4   1  -3   98.44    1.20
  -4  -1   2  260.10    2.17
   4   1  -2  247.49    2.07
  -4  -1   1  467.01    3.36
   4   1  -1  465.88    3.31
  -4  -1   0  267.92    2.33
   4   1   0  273.34    2.30
  -4  -1  -1  144.11    1.66
   4   1   1  149.14    1.66
  -4  -1  -2  859.57    5.67
   4   1   2  829.88    5.43
  -4  -1  -3   13.44    0.85
   4   1   3   13.90    0.79
  -4  -1  -4  128.56    1.75
   4   1   4  128.92    1.66
  -4  -1  -5    2.85    0.52
   4   1   5    2.77    0.46
  -4  -1  -6   46.20    1.21
   4   1   6   42.90    1.04
  -4  -1  -7  117.55    1.91
   4   1   7  118.78    1.73
  -4  -1  -8    6.05    0.81
   4   1   8    4.78    0.58
  -4  -2   4   53.02    1.00
   4   2  -4   56.34    1.02
  -4  -2   3  248.24    2.11
   4   2  -3  254.16    2.18
  -4  -2   2   35.74    0.88
   4   2  -2   34.21    0.85
  -4  -2   1   78.57    1.18
   4   2  -1   77.11    1.18
  -4  -2   0   23.39    0.77
   4   2   0   28.03    0.80
  -4  -2  -1   15.09    0.75
   4   2   1   14.82    0.74
  -4  -2  -2  333.29    2.82
  -4  -2  -3    1.51    0.42
   4   2   3    1.37    0.40
   4   2   3    0.95    0.38
  -4  -2  -4  216.63    2.28
   4   2   4  219.19    2.20
  -4  -2  -5   56.63    1.24
   4   2   5   55.85    1.19
  -4  -2  -6   38.39    1.18
   4   2   6   41.53    1.11
  -4  -2  -7  178.71    2.25
   4   2   7  171.82    2.08
  -4  -2  -8    1.88    0.62
   4   2   8    2.76    0.55
  -4  -3   4   33.16    1.02
   4   3  -4   34.82    0.96
  -4  -3   3  268.15    2.32
   4   3  -3  280.46    2.41
  -4  -3   2  221.86    2.08
   4   3  -2  226.67    2.10
  -4  -3   1  204.28    2.00
   4   3  -1  213.56    2.10
  -4  -3   0  229.41    2.16
   4   3   0  214.39    2.12
  -4  -3  -1   52.35    1.06
   4   3   1   61.60    1.14
  -4  -3  -2   20.76    0.89
   4   3   2   23.42    0.90
  -4  -3  -3    0.89    0.37
   4   3   3    0.49    0.34
  -4  -3  -4  120.54    1.65
   4   3   4  129.61    1.72
  -4  -3  -5    1.68    0.47
   4   3   5    1.26    0.43
   4   3   5    1.25    0.45
  -4  -3  -6   74.07    1.42
   4   3   6   77.46    1.38
  -4  -3  -7  412.78    3.58
   4   3   7  402.87    3.44
  -4  -3  -8   11.89    1.01
   4   3   8   15.96    0.96
   4   4  -5   42.95    1.13
  -4  -4   4   12.23    0.93
   4   4  -4   12.98    0.83
  -4  -4   3  185.14    1.96
   4   4  -3  188.04    2.07
  -4  -4   2   53.44    1.09
   4   4  -2   55.45    1.17
  -4  -4   1  580.85    4.11
   4   4  -1  602.87    4.35
  -4  -4   0   32.42    0.97
   4   4   0   31.40    0.91
  -4  -4  -1  538.93    3.92
   4   4   1  529.39    3.94
  -4  -4  -2   32.43    1.00
   4   4   2   29.20    0.93
  -4  -4  -3    0.86    0.39
   4   4   3    1.04    0.34
  -4  -4  -4   26.71    1.03
   4   4   4   26.54    0.99
  -4  -4  -5   78.64    1.41
   4   4   5   74.69    1.42
  -4  -4  -6   59.45    1.32
   4   4   6   57.77    1.26
  -4  -4  -7    1.05    0.51
   4   4   7    0.91    0.47
   4   4   7    0.85    0.47
  -4  -4  -8    2.42    0.57
   4   4   8    3.04    0.57
  -4  -5   5    2.11    0.65
   4   5  -5    1.80    0.60
  -4  -5   4    6.24    0.65
   4   5  -4    5.57    0.65
  -4  -5   3    8.33    0.89
   4   5  -3    8.23    0.92
  -4  -5   2   60.87    1.26
   4   5  -2   61.44    1.27
  -4  -5   1   30.96    1.03
   4   5  -1   31.30    1.06
  -4  -5   0   58.97    1.27
   4   5   0   58.60    1.22
  -4  -5  -1   34.59    1.03
   4   5   1   35.38    1.01
  -4  -5  -2  134.99    1.77
   4   5   2  137.01    1.80
  -4  -5  -3    8.01    0.86
   4   5   3    7.87    0.76
  -4  -5  -4  202.42    2.28
   4   5   4  197.64    2.28
  -4  -5  -5    7.34    0.64
   4   5   5    4.74    0.55
  -4  -5  -6  259.05    2.63
   4   5   6  250.37    2.62
  -4  -5  -7    2.31    0.55
   4   5   7    3.44    0.58
  -4  -5  -8   20.73    1.14
   4   5   8   22.75    1.10
  -4  -6   5   -0.08    0.70
   4   6  -5    0.04    0.65
  -4  -6   4    7.49    0.77
   4   6  -4    6.43    0.76
  -4  -6   3    2.49    0.59
   4   6  -3    1.91    0.59
  -4  -6   2  208.87    2.34
   4   6  -2  213.64    2.56
  -4  -6   1    0.06    0.48
   4   6  -1    0.06    0.45
  -4  -6   0    0.48    0.46
   4   6   0    0.39    0.42
  -4  -6  -1   79.25    1.43
   4   6   1   82.58    1.51
  -4  -6  -2    1.53    0.47
   4   6   2    1.55    0.43
  -4  -6  -3    0.92    0.48
   4   6   3    0.86    0.39
  -4  -6  -4   96.73    1.62
   4   6   4   95.49    1.63
  -4  -6  -5   11.89    1.01
   4   6   5   11.66    0.94
  -4  -6  -6   29.29    1.16
   4   6   6   30.58    1.12
  -4  -6  -7    0.13    0.54
   4   6   7    0.37    0.49
  -4  -6  -8   11.76    1.11
  -4  -7   5   -0.06    0.79
   4   7  -5    0.12    0.73
  -4  -7   4   18.89    1.23
   4   7  -4   18.66    1.29
  -4  -7   3   10.05    1.16
   4   7  -3    9.29    1.12
  -4  -7   2   67.28    1.53
   4   7  -2   64.59    1.57
  -4  -7   1   88.28    1.70
   4   7  -1   85.13    1.77
  -4  -7   0   74.87    1.55
   4   7   0   73.99    1.60
  -4  -7  -1  181.03    2.30
   4   7   1  174.85    2.34
  -4  -7  -2   23.45    1.06
   4   7   2   24.13    1.09
  -4  -7  -3    2.36    0.57
   4   7   3    3.03    0.51
  -4  -7  -4   17.43    1.04
   4   7   4   15.82    0.89
  -4  -7  -5   95.87    1.72
   4   7   5   96.08    1.73
  -4  -7  -6   47.46    1.39
   4   7   6   45.86    1.32
  -4  -7  -7    2.64    0.68
   4   7   7    2.57    0.58
  -4  -8   5   29.13    1.53
   4   8  -5   27.65    1.56
  -4  -8   4    3.85    0.89
   4   8  -4    2.96    0.79
  -4  -8   3   42.89    1.58
   4   8  -3   41.78    1.54
  -4  -8   2   45.63    1.56
   4   8  -2   45.74    1.58
  -4  -8   1   24.87    1.33
   4   8  -1   24.06    1.30
  -4  -8   0   20.99    1.27
   4   8   0   21.22    1.25
  -4  -8  -1   91.13    1.79
   4   8   1   87.27    1.82
   4   8   2  105.01    1.93
  -4  -8  -3  289.20    3.08
   4   8   3  289.01    3.23
  -4  -8  -4  191.94    2.47
   4   8   4  178.69    2.43
  -4  -8  -5    8.28    0.81
   4   8   5    8.99    0.94
  -4  -8  -6    9.24    0.87
   4   8   6    7.71    0.77
  -4  -8  -7    2.98    0.74
   4   8   7    2.44    0.63
  -4  -9   5   69.74    2.06
   4   9  -5   66.89    2.09
  -4  -9   4   49.30    1.71
   4   9  -4   53.02    1.85
  -4  -9   3    7.84    0.97
   4   9  -3    5.93    0.90
  -4  -9   2    4.46    0.87
   4   9  -2    5.37    0.92
  -4  -9   1    3.88    0.92
   4   9  -1    2.79    0.81
  -4  -9   0   79.36    1.85
   4   9   0   77.77    1.84
  -4  -9  -1   19.31    1.27
   4   9   1   18.19    1.20
  -4  -9  -2  127.19    2.23
   4   9   2  125.88    2.23
  -4  -9  -3   11.66    1.25
   4   9   3   11.40    1.05
  -4  -9  -4    5.63    0.78
   4   9   4    8.55    0.93
  -4  -9  -5    7.24    0.85
   4   9   5    7.23    0.79
  -4  -9  -6   11.89    1.17
   4   9   6   12.22    1.05
  -4  -9  -7    3.02    0.82
   4   9   7    5.13    0.77
   4  10  -6    0.50    1.22
  -4 -10   5   60.63    2.05
   4  10  -5   63.31    2.21
  -4 -10   4  103.76    2.34
   4  10  -4   99.68    2.36
  -4 -10   3    4.08    1.01
   4  10  -3    4.07    0.99
  -4 -10   2    6.00    1.11
   4  10  -2    4.89    0.96
  -4 -10   1   13.61    1.48
   4  10  -1   11.64    1.33
  -4 -10   0   91.70    2.05
   4  10   0   82.22    2.03
  -4 -10  -1   40.26    1.65
   4  10   1   38.21    1.54
  -4 -10  -2   22.92    1.39
   4  10   2   23.01    1.29
  -4 -10  -3   18.40    1.41
   4  10   3   16.97    1.25
  -4 -10  -4    0.20    0.72
   4  10   4    0.20    0.61
  -4 -10  -5    0.68    0.74
   4  10   5    0.88    0.66
  -4 -10  -6   22.58    1.47
   4  10   6   21.80    1.27
  -4 -10  -7   16.94    1.45
   4  10   7   18.83    1.30
   4  11  -6    6.90    1.49
  -4 -11   5    4.15    1.33
   4  11  -5    2.79    1.17
  -4 -11   4    1.49    1.13
   4  11  -4    1.71    1.05
  -4 -11   3   -0.08    1.11
   4  11  -3   -0.12    1.05
  -4 -11   2    1.19    0.99
   4  11  -2    0.46    0.86
  -4 -11   1    1.34    0.97
   4  11  -1    1.06    0.86
  -4 -11   0   51.13    1.82
   4  11   0   51.11    1.86
  -4 -11  -1    0.51    0.95
   4  11   1    0.27    0.76
  -4 -11  -2   11.64    1.22
   4  11   2   10.26    1.15
  -4 -11  -3   21.99    1.57
   4  11   3   20.90    1.44
  -4 -11  -4    6.59    1.00
   4  11   4    7.36    0.93
  -4 -11  -5   14.34    1.47
   4  11   5   16.02    1.33
  -4 -11  -6    1.00    0.89
   4  11   6    1.59    0.76
  -4 -11  -7   30.05    1.74
  -4 -12   4    7.18    1.50
   4  12  -4    5.83    1.39
  -4 -12   3    7.38    1.44
   4  12  -3    7.38    1.29
  -4 -12   2   17.01    1.86
   4  12  -2   16.08    1.66
  -4 -12   1    3.94    1.27
   4  12  -1    4.07    1.06
  -4 -12   0   33.99    1.77
   4  12   0   37.15    1.84
  -4 -12  -1    1.18    1.03
   4  12   1    0.58    0.87
  -4 -12  -2    1.52    1.05
   4  12   2    3.75    1.05
  -4 -12  -3   10.32    1.25
   4  12   3    9.88    1.15
  -4 -12  -4   11.46    1.35
   4  12   4   12.56    1.28
  -4 -12  -5   24.40    1.74
   4  12   5   21.55    1.51
  -4 -12  -6   23.32    1.60
   4  12   6   23.95    1.42
  -4 -13   2   50.11    2.41
   4  13  -2   45.35    2.24
  -4 -13   1   12.28    1.54
   4  13  -1    9.29    1.34
  -4 -13   0   12.92    1.59
   4  13   0   10.79    1.45
  -4 -13  -1    9.19    1.44
   4  13   1    7.81    1.23
  -4 -13  -2   17.42    1.67
   4  13   2   19.00    1.71
  -4 -13  -3    0.43    1.14
   4  13   3    0.26    0.94
  -4 -13  -4   -0.30    1.14
   4  13   4    1.19    0.98
  -4 -13  -5   40.70    2.10
   4  13   5   38.15    1.85
  -4 -13  -6    7.58    1.37
   4  13   6    7.23    1.23
   5  -9  -2    1.60    0.90
  -5   9   1   -0.51    1.12
   5  -9  -1   -0.20    0.78
  -5   9   0    1.36    1.15
   5  -9   0    1.10    0.82
  -5   9  -2   57.44    2.51
   5  -9   2   58.81    1.93
  -5   8   2   14.87    1.42
   5  -8  -2   13.06    1.18
  -5   8   1   30.84    1.85
   5  -8  -1   28.74    1.39
  -5   8   0    0.49    1.09
   5  -8   0    0.94    0.72
  -5   8  -1   20.61    1.83
   5  -8   1   23.81    1.41
  -5   8  -2   31.70    1.90
   5  -8   2   35.54    1.58
  -5   8  -3    3.18    1.37
   5  -8   3    2.53    0.88
  -5   8  -4    6.09    1.54
   5  -8   4    7.81    1.10
  -5   8  -5    0.67    1.28
   5  -8   5    1.12    0.89
  -5   7   2   23.93    1.68
   5  -7  -2   26.64    1.28
  -5   7   1   25.02    1.66
   5  -7  -1   25.06    1.28
  -5   7   0    8.76    1.21
   5  -7   0    9.24    0.89
  -5   7  -1    0.12    1.06
   5  -7   1    0.36    0.67
  -5   7  -2   37.02    1.80
   5  -7   2   37.26    1.44
  -5   7  -3   10.14    1.34
   5  -7   3   10.59    1.06
  -5   7  -4   20.36    1.71
   5  -7   4   23.71    1.30
  -5   7  -5    2.88    1.39
   5  -7   5    2.82    0.88
  -5   7  -6   29.71    2.02
   5  -7   6   33.76    1.56
  -5   7  -7    8.18    1.60
   5  -7   7    7.49    1.07
  -5   6   2    0.47    0.84
   5  -6  -2   -0.04    0.51
  -5   6   1   86.17    2.11
   5  -6  -1   87.51    1.69
  -5   6   0   23.86    1.53
   5  -6   0   27.37    1.14
  -5   6  -1    8.76    1.12
   5  -6   1    9.81    0.91
  -5   6  -2   40.61    1.81
   5  -6   2   42.39    1.39
  -5   6  -3  114.43    2.50
   5  -6   3  119.87    2.16
  -5   6  -4   25.54    1.77
   5  -6   4   25.96    1.27
  -5   6  -5   -0.52    1.19
   5  -6   5    0.03    0.72
  -5   6  -6   14.28    1.66
   5  -6   6   16.11    1.18
  -5   6  -7    5.61    1.39
   5  -6   7    5.57    1.00
  -5   6  -8    0.10    1.35
   5  -6   8   -0.03    0.83
   5  -5  -3    2.23    0.57
  -5   5   2   29.50    1.43
   5  -5  -2   32.33    1.07
  -5   5   1  155.28    2.46
   5  -5  -1  149.81    2.08
  -5   5   0   14.51    1.29
   5  -5   0   17.59    0.88
  -5   5  -1  143.22    2.55
  -5   5  -2    5.27    0.97
   5  -5   2    7.89    0.85
  -5   5  -3   18.91    1.47
   5  -5   3   20.69    1.06
  -5   5  -4   16.05    1.59
   5  -5   4   15.61    1.10
  -5   5  -5    1.90    1.15
   5  -5   5    2.82    0.72
  -5   5  -6   21.88    1.84
   5  -5   6   18.92    1.20
  -5   5  -7    0.79    1.15
   5  -5   7    0.80    0.73
  -5   5  -8   63.53    2.37
   5  -5   8   67.83    1.86
  -5   5  -9    3.20    1.60
   5  -5   9    3.15    0.97
  -5   4   3   51.95    1.56
   5  -4  -3   55.48    1.22
  -5   4   2   24.26    1.31
   5  -4  -2   21.84    0.94
  -5   4   1  106.97    2.03
   5  -4  -1  114.69    1.74
  -5   4   0  357.71    3.81
   5  -4   0  353.02    3.31
  -5   4  -1  126.26    2.27
   5  -4   1  117.13    1.83
  -5   4  -2   95.75    2.07
   5  -4   2   98.53    1.73
  -5   4  -3   85.40    2.13
   5  -4   3   91.26    1.74
  -5   4  -4   12.97    1.48
   5  -4   4   13.27    1.00
  -5   4  -5   29.51    1.66
   5  -4   5   31.98    1.21
  -5   4  -6    1.23    1.08
   5  -4   6    1.82    0.71
  -5   4  -7   36.28    1.99
   5  -4   7   40.56    1.48
  -5   4  -8   34.53    2.13
   5  -4   8   34.31    1.46
  -5   4  -9   -0.32    1.42
   5  -4   9    0.90    0.84
  -5   4 -10    0.46    1.46
  -5   3   3   87.08    1.76
   5  -3  -3   94.62    1.46
  -5   3   2   23.01    1.27
   5  -3  -2   27.05    0.95
  -5   3   1    2.33    0.66
   5  -3  -1    1.52    0.46
  -5   3   0  371.82    3.67
   5  -3   0  380.55    3.38
  -5   3  -1   10.32    1.22
   5  -3   1    7.70    0.86
  -5   3  -2  191.76    2.68
   5  -3   2  203.15    2.39
  -5   3  -3  157.07    2.51
   5  -3   3  150.11    2.11
  -5   3  -4    0.92    0.75
   5  -3   4   -0.14    0.51
  -5   3  -5  177.51    2.86
   5  -3   5  186.36    2.51
  -5   3  -6    0.57    0.88
   5  -3   6   -0.09    0.55
  -5   3  -7    1.13    1.10
   5  -3   7    0.81    0.68
  -5   3  -8   80.28    2.46
   5  -3   8   80.19    1.84
  -5   3  -9    0.02    1.26
   5  -3   9    0.59    0.75
  -5   2   3   59.06    1.40
   5  -2  -3   60.12    1.15
  -5   2   2  181.27    2.25
   5  -2  -2  191.98    2.06
  -5   2   1   26.94    1.23
   5  -2  -1   26.75    0.97
  -5   2   0  121.56    1.99
   5  -2   0  120.41    1.70
  -5   2  -1   11.11    1.08
   5  -2   1    9.14    0.78
  -5   2  -2   58.46    1.63
   5  -2   2   63.62    1.39
  -5   2  -3    4.10    0.73
   5  -2   3    4.46    0.56
  -5   2  -4   43.46    1.58
   5  -2   4   41.11    1.23
  -5   2  -5  128.52    2.38
   5  -2   5  135.31    2.05
  -5   2  -6   18.84    1.39
   5  -2   6   17.87    1.01
  -5   2  -7   25.63    1.53
   5  -2   7   25.67    1.14
  -5   2  -8   84.91    2.34
   5  -2   8   83.86    1.84
  -5   2  -9    5.12    1.30
   5  -2   9    6.53    0.93
  -5   1   3   53.21    1.31
   5  -1  -3   49.71    1.02
  -5   1   2   23.09    1.05
   5  -1  -2   23.10    0.80
  -5   1   1    0.68    0.49
   5  -1  -1    0.84    0.38
  -5   1   0   16.52    1.03
   5  -1   0   14.19    0.77
  -5   1  -1   76.22    1.58
   5  -1   1   65.97    1.29
  -5   1  -3    4.57    0.68
   5  -1   3    3.55    0.52
  -5   1  -4  218.52    2.83
   5  -1   4  222.44    2.51
  -5   1  -5  186.72    2.73
   5  -1   5  176.73    2.31
  -5   1  -6   96.42    2.13
   5  -1   6   99.29    1.76
  -5   1  -7    5.38    1.04
   5  -1   7    7.03    0.80
  -5   1  -8   11.29    1.15
   5  -1   8   13.46    1.09
  -5   1  -9   52.50    2.05
   5  -1   9   54.20    1.62
  -5   0   3   25.68    0.89
   5   0  -3   24.79    0.79
  -5   0   2  212.30    2.13
   5   0  -2  212.09    2.01
  -5   0   1   11.26    0.82
   5   0  -1   12.18    0.74
  -5   0   0    1.58    0.45
   5   0   0    1.85    0.38
  -5   0  -1   17.49    0.98
   5   0   1   18.61    0.84
  -5   0  -2  303.45    2.94
   5   0   2  305.14    2.81
  -5   0  -4   17.19    1.11
   5   0   4   22.72    0.95
  -5   0  -5    2.33    0.70
   5   0   5    1.63    0.53
  -5   0  -6   46.71    1.57
   5   0   6   51.59    1.31
  -5   0  -7  151.52    2.49
   5   0   7  152.23    2.13
  -5   0  -8    4.45    0.94
   5   0   8    4.43    0.69
  -5   0  -9   11.91    1.28
   5   0   9   11.69    1.11
   5   1  -4    1.38    0.39
  -5  -1   3    0.47    0.37
   5   1  -3    0.55    0.34
  -5  -1   2    3.90    0.45
   5   1  -2    3.82    0.43
  -5  -1   1  150.16    1.80
   5   1  -1  146.88    1.72
  -5  -1   0  267.17    2.55
   5   1   0  252.83    2.40
  -5  -1  -1   10.37    0.85
   5   1   1   10.66    0.80
  -5  -1  -2  191.12    2.22
   5   1   2  184.06    2.07
  -5  -1  -3   21.20    1.07
   5   1   3   25.34    1.00
  -5  -1  -4  145.07    2.07
   5   1   4  149.50    1.98
  -5  -1  -5   81.29    1.64
   5   1   5   73.52    1.40
  -5  -1  -6   22.77    1.08
   5   1   6   25.04    0.98
  -5  -1  -7  121.22    2.15
   5   1   7  121.65    1.90
  -5  -1  -8    6.88    0.94
   5   1   8    7.69    0.74
  -5  -1  -9   12.06    1.19
   5   1   9   12.23    1.01
   5   2  -4   71.17    1.20
  -5  -2   3   14.96    0.83
   5   2  -3   14.69    0.84
  -5  -2   2   63.76    1.20
   5   2  -2   69.34    1.25
  -5  -2   1  271.88    2.51
   5   2  -1  266.26    2.45
  -5  -2   0  267.78    2.51
   5   2   0  268.46    2.53
  -5  -2  -1  159.61    1.90
   5   2   1  151.66    1.80
   5   2   1  154.06    1.87
  -5  -2  -2  213.76    2.29
   5   2   2  212.10    2.21
  -5  -2  -3  125.87    1.79
   5   2   3  111.37    1.65
  -5  -2  -4  380.83    3.43
   5   2   4  416.22    3.55
  -5  -2  -5    3.47    0.57
   5   2   5    4.23    0.53
  -5  -2  -6    4.75    0.64
   5   2   6    6.16    0.73
  -5  -2  -7   71.50    1.65
   5   2   7   66.12    1.43
  -5  -2  -8    1.66    0.67
   5   2   8    2.62    0.59
  -5  -2  -9   13.22    1.27
   5   2   9   14.04    1.00
  -5  -3   4   56.77    1.20
   5   3  -4   62.44    1.23
  -5  -3   3   80.34    1.35
   5   3  -3   82.44    1.37
  -5  -3   2   14.87    0.83
   5   3  -2   15.68    0.85
  -5  -3   1   77.47    1.29
   5   3  -1   71.74    1.25
  -5  -3   0    9.43    0.78
   5   3   0    7.59    0.75
  -5  -3  -1   38.48    1.06
   5   3   1   40.82    1.10
  -5  -3  -2   25.27    0.98
   5   3   2   24.24    0.96
  -5  -3  -3    6.23    0.61
   5   3   3    4.93    0.56
  -5  -3  -4  505.26    4.10
   5   3   4  494.41    4.02
   5   3   4  501.67    4.05
  -5  -3  -5    3.00    0.55
   5   3   5    3.73    0.53
  -5  -3  -6    8.53    0.98
   5   3   6    7.61    0.91
  -5  -3  -7  322.54    3.29
   5   3   7  300.99    3.04
  -5  -3  -8   83.51    1.79
   5   3   8   93.31    1.69
  -5  -3  -9   51.13    1.57
  -5  -4   4  636.53    4.53
   5   4  -4  666.23    4.74
  -5  -4   3  133.50    1.78
   5   4  -3  126.19    1.70
  -5  -4   2    8.98    0.88
   5   4  -2    9.75    0.83
  -5  -4   1   29.00    1.08
   5   4  -1   25.15    0.98
  -5  -4   0  105.52    1.60
   5   4   0  115.12    1.65
  -5  -4  -1  827.62    5.64
   5   4   1  842.75    5.81
  -5  -4  -2   68.01    1.34
   5   4   2   66.43    1.34
  -5  -4  -3   11.31    0.91
   5   4   3   12.69    0.90
  -5  -4  -4  240.07    2.53
   5   4   4  217.61    2.46
  -5  -4  -5  106.53    1.75
   5   4   5  109.09    1.76
  -5  -4  -6   98.83    1.78
   5   4   6   96.32    1.76
   5   4   6   97.43    1.74
  -5  -4  -7   73.72    1.61
   5   4   7   66.14    1.47
  -5  -4  -8  380.83    3.71
   5   4   8  386.06    3.60
  -5  -5   4   45.36    1.32
   5   5  -4   48.21    1.31
  -5  -5   3    1.08    0.55
   5   5  -3    0.51    0.45
  -5  -5   2    5.42    0.61
   5   5  -2    4.64    0.53
  -5  -5   1   93.67    1.61
   5   5  -1   83.48    1.53
  -5  -5   0  208.00    2.34
   5   5   0  211.05    2.39
  -5  -5  -1  117.84    1.74
   5   5   1  112.74    1.74
  -5  -5  -2    0.44    0.45
   5   5   2    0.35    0.37
  -5  -5  -4   80.82    1.59
   5   5   4   76.78    1.55
  -5  -5  -5   59.93    1.38
   5   5   5   62.61    1.40
  -5  -5  -6   56.51    1.44
   5   5   6   59.56    1.47
  -5  -5  -7   16.33    1.18
   5   5   7   15.30    1.05
  -5  -5  -8  124.23    2.10
   5   5   8  122.67    2.06
   5   5   8  119.06    1.98
   5   6  -5  107.62    1.93
  -5  -6   4   15.44    1.17
   5   6  -4   15.69    1.03
  -5  -6   3   27.63    1.25
   5   6  -3   28.70    1.14
  -5  -6   2   33.63    1.22
   5   6  -2   30.30    1.09
  -5  -6   1   30.71    1.20
   5   6  -1   30.95    1.15
  -5  -6   0    0.65    0.53
   5   6   0    0.18    0.42
  -5  -6  -1  120.13    1.85
   5   6   1  116.00    1.83
  -5  -6  -2    1.75    0.55
   5   6   2    2.37    0.47
  -5  -6  -3   40.88    1.26
   5   6   3   41.01    1.21
  -5  -6  -4   23.42    1.22
   5   6   4   21.46    1.11
  -5  -6  -5   95.22    1.79
   5   6   5   93.97    1.76
  -5  -6  -6   32.40    1.32
   5   6   6   33.03    1.29
  -5  -6  -7    6.61    0.79
   5   6   7    8.07    0.82
  -5  -6  -8  100.05    1.96
   5   6   8   90.98    1.84
   5   7  -5   32.39    1.45
  -5  -7   4   10.66    1.24
   5   7  -4   10.72    1.15
  -5  -7   3    5.77    0.78
   5   7  -3    4.42    0.71
  -5  -7   2  149.98    2.21
   5   7  -2  150.85    2.25
  -5  -7   1    4.24    0.72
   5   7  -1    2.71    0.58
  -5  -7   0    4.45    0.71
   5   7   0    3.98    0.59
  -5  -7  -1    2.12    0.59
   5   7   1    2.53    0.53
  -5  -7  -2   50.28    1.40
   5   7   2   49.08    1.31
  -5  -7  -3    0.31    0.57
   5   7   3    0.48    0.45
  -5  -7  -4   22.96    1.24
   5   7   4   21.36    1.08
  -5  -7  -5  162.39    2.29
   5   7   5  165.20    2.34
  -5  -7  -6    4.78    0.75
   5   7   6    4.18    0.63
  -5  -7  -7   -0.31    0.66
   5   7   7    0.35    0.56
  -5  -7  -8   47.59    1.57
   5   7   8   48.49    1.59
  -5  -8   5   52.49    1.86
   5   8  -5   49.99    1.85
  -5  -8   4   30.15    1.56
   5   8  -4   28.45    1.51
  -5  -8   3   10.30    1.21
   5   8  -3   10.07    1.22
  -5  -8   2  200.24    2.67
   5   8  -2  205.33    2.83
  -5  -8   1    9.20    0.97
   5   8  -1    7.07    0.84
  -5  -8   0   14.07    1.16
   5   8   0   14.28    1.04
  -5  -8  -1   11.32    1.16
   5   8   1   10.92    1.04
  -5  -8  -2  151.79    2.25
   5   8   2  153.14    2.33
  -5  -8  -3  232.46    2.81
   5   8   3  226.31    2.84
  -5  -8  -4  113.23    2.09
   5   8   4  116.23    2.06
  -5  -8  -5   10.26    1.11
   5   8   5   10.64    0.96
  -5  -8  -6    4.11    0.77
   5   8   6    4.50    0.69
  -5  -8  -7   46.56    1.58
   5   8   7   49.94    1.54
  -5  -8  -8    2.47    0.81
   5   8   8    1.85    0.71
  -5  -9   5   41.34    1.93
   5   9  -5   38.21    1.87
  -5  -9   4   53.12    1.90
   5   9  -4   52.21    1.91
  -5  -9   3   39.39    1.76
   5   9  -3   37.58    1.68
  -5  -9   2   51.11    1.81
   5   9  -2   47.31    1.69
  -5  -9   1   41.54    1.59
   5   9  -1   40.11    1.56
  -5  -9   0    5.53    0.88
   5   9   0    5.01    0.78
  -5  -9  -1   53.85    1.65
   5   9   1   51.48    1.55
  -5  -9  -2  222.39    2.85
   5   9   2  215.44    2.92
  -5  -9  -3  180.81    2.64
   5   9   3  168.75    2.58
  -5  -9  -4  128.97    2.27
   5   9   4  114.39    2.12
  -5  -9  -5   46.85    1.68
   5   9   5   50.63    1.56
  -5  -9  -6    2.49    0.82
   5   9   6    3.57    0.72
  -5  -9  -7   45.63    1.70
   5   9   7   51.90    1.67
  -5  -9  -8    8.88    1.04
  -5 -10   5   43.74    2.11
   5  10  -5   39.88    1.99
  -5 -10   4    7.15    1.24
   5  10  -4    5.53    1.11
  -5 -10   3    6.11    1.09
   5  10  -3    6.03    1.03
  -5 -10   2   29.83    1.75
   5  10  -2   29.85    1.64
  -5 -10   1   59.83    1.97
   5  10  -1   55.32    1.84
  -5 -10   0    1.47    0.99
   5  10   0    1.25    0.86
  -5 -10  -1    2.13    0.86
   5  10   1    1.48    0.71
  -5 -10  -2    3.63    0.95
   5  10   2    1.97    0.80
  -5 -10  -3   34.12    1.58
   5  10   3   31.60    1.41
  -5 -10  -4   11.11    1.11
   5  10   4    9.39    1.12
  -5 -10  -5   18.10    1.37
   5  10   5   18.53    1.17
  -5 -10  -6    1.42    0.89
   5  10   6    0.99    0.70
  -5 -10  -7   86.35    2.09
   5  10   7   85.27    2.00
  -5 -11   5   24.48    2.11
   5  11  -5   21.88    2.01
  -5 -11   4    5.31    1.26
   5  11  -4    3.74    1.21
  -5 -11   3    7.44    1.39
   5  11  -3    7.69    1.31
  -5 -11   2   -0.44    1.00
   5  11  -2    0.58    0.97
  -5 -11   1   31.57    1.86
   5  11  -1   28.34    1.66
  -5 -11   0   11.63    1.32
   5  11   0   10.96    1.20
  -5 -11  -1    3.24    1.06
   5  11   1    2.49    0.93
  -5 -11  -2    2.20    1.01
   5  11   2    1.87    0.86
  -5 -11  -3    2.63    1.01
   5  11   3    1.31    0.84
  -5 -11  -4   34.91    1.69
   5  11   4   32.92    1.51
  -5 -11  -5    0.88    0.92
   5  11   5    0.92    0.73
  -5 -11  -6   12.69    1.58
   5  11   6   13.84    1.31
  -5 -11  -7   14.84    1.52
   5  11   7   16.88    1.37
  -5 -12   4   20.90    2.26
   5  12  -4   21.76    2.12
  -5 -12   3   13.10    1.50
   5  12  -3   14.80    1.67
  -5 -12   2    0.72    1.17
   5  12  -2   -0.03    1.01
  -5 -12   1   10.57    1.33
   5  12  -1   13.21    1.60
  -5 -12   0   38.00    1.97
   5  12   0   38.39    1.82
  -5 -12  -1   14.83    1.67
   5  12   1   14.95    1.45
  -5 -12  -2    0.91    1.05
   5  12   2    1.33    0.88
  -5 -12  -3   -0.16    1.01
   5  12   3    0.42    0.85
  -5 -12  -4   44.97    1.91
   5  12   4   44.33    1.80
  -5 -12  -5   21.24    1.58
   5  12   5   18.32    1.42
  -5 -12  -6    3.28    1.10
   5  12   6    2.88    0.89
  -5 -12  -7    4.00    1.22
   5  12   7    3.84    0.98
  -5 -13   2    1.38    1.40
   5  13  -2    0.18    1.14
  -5 -13   1    5.43    1.43
   5  13  -1    5.08    1.33
  -5 -13   0   17.54    1.86
   5  13   0   16.22    1.65
  -5 -13  -1   12.08    1.54
   5  13   1   12.04    1.48
  -5 -13  -2    8.93    1.37
   5  13   2    8.62    1.21
  -5 -13  -3   -0.45    1.14
   5  13   3   -0.42    0.89
  -5 -13  -4   17.49    1.82
   5  13   4   17.66    1.58
  -5 -13  -5   29.54    1.90
   5  13   5   29.03    1.64
  -5 -13  -6   -0.11    1.17
   5  13   6    0.89    0.93
  -6   8   1   38.33    2.18
   6  -8  -1   42.90    1.70
  -6   8   0    0.01    1.17
   6  -8   0   -0.08    0.75
   6  -8   1   74.70    2.07
  -6   8  -2    2.95    1.37
   6  -8   2    3.88    0.96
   6  -7  -2    3.71    0.83
  -6   7   1   14.21    1.70
   6  -7  -1   16.06    1.27
  -6   7   0   -0.35    1.03
   6  -7   0   -0.12    0.63
  -6   7  -1   38.32    1.94
  -6   7  -2   -0.09    1.16
   6  -7   2    0.92    0.69
  -6   7  -3   23.18    1.98
   6  -7   3   24.12    1.38
  -6   7  -4   -0.19    1.40
   6  -7   4   -0.05    0.88
  -6   7  -5   22.38    2.07
   6  -7   5   22.86    1.51
  -6   6   2   42.94    1.92
   6  -6  -2   40.42    1.35
  -6   6   1    4.61    1.09
   6  -6  -1    4.99    0.74
  -6   6   0   16.14    1.52
   6  -6   0   15.06    1.01
  -6   6  -1    6.31    1.10
   6  -6   1    8.01    0.91
  -6   6  -2    4.28    1.07
   6  -6   2    3.70    0.70
  -6   6  -3  108.70    2.63
   6  -6   3  115.22    2.20
  -6   6  -4   -0.48    1.06
   6  -6   4    0.49    0.67
  -6   6  -5    6.03    1.31
   6  -6   5    6.35    0.90
  -6   6  -6   26.43    2.12
   6  -6   6   28.20    1.52
  -6   6  -7   39.35    2.43
   6  -6   7   44.90    1.81
  -6   5   2   10.04    1.10
   6  -5  -2    7.79    0.89
  -6   5   1    4.02    0.98
   6  -5  -1    4.57    0.65
  -6   5   0   62.45    1.96
   6  -5   0   64.88    1.56
  -6   5  -1    0.25    1.02
   6  -5   1    0.63    0.61
  -6   5  -2   20.34    1.63
   6  -5   2   20.91    1.13
  -6   5  -3   61.26    2.16
   6  -5   3   61.93    1.66
  -6   5  -4    1.90    1.11
   6  -5   4    3.20    0.74
  -6   5  -5   15.75    1.83
   6  -5   5   18.06    1.27
  -6   5  -6    4.03    1.36
   6  -5   6    4.57    0.90
  -6   5  -7    1.37    1.56
   6  -5   7    0.37    0.87
  -6   5  -8   18.99    2.24
   6  -5   8   18.06    1.49
  -6   4   2  124.71    2.33
   6  -4  -2  127.61    1.92
  -6   4   1   18.95    1.41
   6  -4  -1   19.31    0.92
  -6   4   0    8.28    1.09
   6  -4   0    6.78    0.84
  -6   4  -1   78.92    2.01
   6  -4   1   86.15    1.69
  -6   4  -2    0.72    0.96
   6  -4   2    1.41    0.64
  -6   4  -3   12.90    1.50
   6  -4   3   11.93    0.99
  -6   4  -4    6.71    1.29
   6  -4   4    8.00    0.98
  -6   4  -5   37.40    1.90
   6  -4   5   38.97    1.38
  -6   4  -6   -0.03    1.12
   6  -4   6    0.18    0.68
  -6   4  -7   48.81    2.25
   6  -4   7   52.84    1.68
  -6   4  -8   18.44    1.91
   6  -4   8   20.03    1.32
  -6   4  -9   15.92    1.95
   6  -4   9   16.54    1.43
  -6   3   2  264.34    3.14
   6  -3  -2  253.63    2.68
  -6   3   1   33.42    1.47
   6  -3  -1   33.75    1.16
  -6   3   0    2.19    0.84
   6  -3   0    1.97    0.58
  -6   3  -1  108.62    2.20
   6  -3   1  105.92    1.81
  -6   3  -2   42.95    1.63
   6  -3   2   44.96    1.28
  -6   3  -3    5.97    1.01
   6  -3   3    5.77    0.74
  -6   3  -4    5.94    0.97
   6  -3   4    8.13    0.91
  -6   3  -5   46.17    1.84
   6  -3   5   45.82    1.44
  -6   3  -6    0.24    1.17
   6  -3   6    0.91    0.75
  -6   3  -7   42.53    2.07
   6  -3   7   45.49    1.58
  -6   3  -8   19.12    1.93
   6  -3   8   18.90    1.31
  -6   3  -9   36.57    2.39
   6  -3   9   40.82    1.67
  -6   3 -10    0.75    1.64
   6  -3  10    1.85    0.97
   6  -2  -3  114.50    1.69
  -6   2   2   30.85    1.46
   6  -2  -2   28.72    1.10
  -6   2   1   50.18    1.62
   6  -2  -1   50.90    1.29
  -6   2   0   90.57    1.93
   6  -2   0   88.91    1.56
  -6   2  -1   15.07    1.24
   6  -2   1   11.12    0.92
  -6   2  -2  420.01    4.24
   6  -2   2  421.92    3.85
  -6   2  -3   21.09    1.53
   6  -2   3   22.64    1.12
  -6   2  -4   71.43    2.08
   6  -2   4   66.69    1.60
  -6   2  -5  182.36    2.92
  -6   2  -6   56.93    1.95
   6  -2   6   58.12    1.56
  -6   2  -7   12.03    1.33
   6  -2   7   11.38    1.14
  -6   2  -8   28.30    1.92
   6  -2   8   28.21    1.44
  -6   2  -9   57.78    2.43
   6  -2   9   63.48    1.87
  -6   2 -10   21.32    2.15
   6  -2  10   21.82    1.51
  -6   1   3   75.48    1.69
   6  -1  -3   77.32    1.40
  -6   1   2   29.97    1.26
   6  -1  -2   32.07    0.98
  -6   1   1    3.56    0.69
   6  -1  -1    4.66    0.57
  -6   1   0  176.51    2.41
   6  -1   0  167.23    2.08
  -6   1  -1   41.77    1.40
   6  -1   1   44.64    1.17
  -6   1  -2  350.12    3.66
   6  -1   2  360.68    3.39
  -6   1  -3  113.52    2.22
   6  -1   3  113.06    1.87
  -6   1  -4    4.21    0.89
   6  -1   4    4.94    0.66
  -6   1  -5  999.42    7.67
   6  -1   5  946.94    6.92
  -6   1  -6  300.28    3.79
   6  -1   6  300.58    3.36
  -6   1  -7   88.47    2.25
   6  -1   7   90.12    1.86
  -6   1  -8   66.78    2.22
   6  -1   8   68.10    1.80
  -6   1  -9   81.82    2.50
   6  -1   9   89.04    2.05
  -6   1 -10   78.64    2.64
  -6   0   3   51.10    1.31
   6   0  -3   46.62    1.06
  -6   0   2   30.44    1.12
   6   0  -2   26.47    0.90
  -6   0   1   39.50    1.20
   6   0  -1   44.41    1.09
  -6   0   0   61.80    1.39
   6   0   0   67.00    1.29
  -6   0  -1   77.48    1.58
   6   0   1   78.08    1.43
  -6   0  -2  135.80    2.12
   6   0   2  129.62    1.88
  -6   0  -3    0.59    0.66
   6   0   3    1.19    0.53
  -6   0  -4   43.21    1.55
   6   0   4   34.96    1.23
  -6   0  -5   64.59    1.80
   6   0   5   73.14    1.60
  -6   0  -6  248.51    3.25
   6   0   6  254.27    2.98
  -6   0  -7    2.10    1.03
   6   0   7    0.75    0.70
  -6   0  -8   88.65    2.38
   6   0   8   90.93    1.96
  -6   0  -9  211.46    3.46
   6   0   9  208.47    2.92
  -6   0 -10    0.79    1.20
  -6  -1   3  149.02    1.92
   6   1  -3  147.49    1.81
  -6  -1   2   23.58    1.02
   6   1  -2   27.65    0.99
  -6  -1   1  218.29    2.45
   6   1  -1  211.00    2.29
  -6  -1   0    1.64    0.57
   6   1   0    0.64    0.47
  -6  -1  -1   58.05    1.45
   6   1   1   60.41    1.33
  -6  -1  -2   55.25    1.39
   6   1   2   51.13    1.25
  -6  -1  -3   37.02    1.34
   6   1   3   43.08    1.22
  -6  -1  -4   84.89    1.81
   6   1   4   82.44    1.58
  -6  -1  -5    9.84    1.06
   6   1   5    9.90    0.85
  -6  -1  -6  119.64    2.16
   6   1   6  124.59    2.01
  -6  -1  -7    2.93    0.91
   6   1   7    2.39    0.67
  -6  -1  -8    2.68    0.98
   6   1   8    2.90    0.69
  -6  -1  -9  110.87    2.57
   6   1   9  106.63    2.07
  -6  -2   3   11.26    0.91
   6   2  -3   10.04    0.81
  -6  -2   2   45.60    1.20
   6   2  -2   44.64    1.11
  -6  -2   1    3.21    0.54
   6   2  -1    2.20    0.47
  -6  -2   0   27.08    1.08
   6   2   0   27.69    1.00
  -6  -2  -1   32.40    1.11
  -6  -2  -2   83.27    1.62
   6   2   2   73.36    1.48
  -6  -2  -3  168.11    2.24
   6   2   3  171.35    2.17
  -6  -2  -4   61.91    1.57
   6   2   4   64.74    1.47
  -6  -2  -5    1.74    0.62
   6   2   5    1.29    0.51
  -6  -2  -6   53.29    1.57
   6   2   6   48.10    1.35
  -6  -2  -7   18.82    1.17
   6   2   7   15.89    0.97
  -6  -2  -8   18.95    1.36
   6   2   8   21.04    1.15
  -6  -2  -9   15.94    1.50
   6   2   9   13.86    1.11
  -6  -3   3    5.06    0.62
   6   3  -3    5.26    0.63
  -6  -3   2   33.78    1.12
   6   3  -2   32.77    1.10
  -6  -3   1  133.31    1.84
   6   3  -1  125.90    1.82
  -6  -3   0   81.70    1.56
   6   3   0   81.49    1.55
  -6  -3  -1   24.33    1.06
   6   3   1   23.41    1.01
  -6  -3  -2   27.67    1.17
   6   3   2   26.79    1.14
   6   3   2   26.20    1.14
  -6  -3  -3  236.27    2.66
   6   3   3  240.70    2.62
  -6  -3  -4    8.95    0.94
   6   3   4    9.49    0.84
  -6  -3  -5    5.74    0.66
   6   3   5    6.14    0.65
  -6  -3  -6   19.32    1.16
   6   3   6   19.16    1.07
  -6  -3  -7    2.47    0.68
   6   3   7    1.63    0.58
  -6  -3  -8   24.36    1.35
   6   3   8   24.41    1.17
  -6  -3  -9   10.72    1.19
   6   3   9    9.64    0.95
   6   4  -4  717.85    5.17
  -6  -4   3  114.98    1.80
   6   4  -3  121.69    1.81
  -6  -4   2   24.66    1.11
   6   4  -2   21.11    1.03
  -6  -4   1   51.62    1.31
   6   4  -1   45.55    1.20
  -6  -4   0  276.63    2.79
   6   4   0  295.75    2.93
  -6  -4  -1  155.22    2.07
   6   4   1  156.73    2.12
  -6  -4  -2   10.02    0.90
   6   4   2   11.76    0.96
  -6  -4  -3    1.98    0.62
   6   4   3    3.59    0.64
  -6  -4  -4   21.95    1.19
   6   4   4   19.41    1.10
  -6  -4  -5   -0.06    0.51
   6   4   5    0.33    0.50
   6   4   5    0.77    0.48
  -6  -4  -6    9.79    1.03
   6   4   6   10.15    0.89
  -6  -4  -7   31.03    1.36
   6   4   7   33.21    1.31
  -6  -4  -8  173.70    2.54
   6   4   8  169.13    2.41
  -6  -4  -9    0.62    0.79
   6   4   9    0.90    0.66
  -6  -5   4    0.66    0.69
   6   5  -4    0.62    0.57
  -6  -5   3  141.41    2.05
   6   5  -3  144.70    2.07
  -6  -5   2   10.67    1.09
   6   5  -2   10.51    0.93
  -6  -5   1    2.50    0.60
   6   5  -1    2.66    0.53
  -6  -5   0  566.25    4.50
   6   5   0  580.84    4.63
  -6  -5  -1   40.94    1.30
   6   5   1   44.98    1.28
  -6  -5  -2   48.99    1.39
   6   5   2   45.47    1.34
  -6  -5  -3  163.47    2.25
   6   5   3  165.54    2.26
  -6  -5  -4    4.53    0.73
   6   5   4    7.89    0.80
  -6  -5  -5   58.81    1.58
   6   5   5   58.51    1.54
  -6  -5  -6   10.41    1.18
   6   5   6   10.71    1.07
  -6  -5  -7   20.64    1.33
   6   5   7   21.20    1.20
   6   5   7   21.26    1.26
  -6  -5  -8   24.05    1.35
   6   5   8   23.02    1.25
  -6  -5  -9   11.35    1.21
   6   5   9    7.28    0.85
  -6  -6   4    9.03    0.89
   6   6  -4    9.19    1.10
  -6  -6   3   55.25    1.55
   6   6  -3   56.83    1.52
  -6  -6   2    0.87    0.65
   6   6  -2    0.88    0.55
  -6  -6   1    0.75    0.60
   6   6  -1    0.63    0.46
  -6  -6   0   65.91    1.59
   6   6   0   63.79    1.54
  -6  -6  -1    1.00    0.57
   6   6   1    0.87    0.47
  -6  -6  -2    1.12    0.58
   6   6   2    1.28    0.49
  -6  -6  -3   78.90    1.73
   6   6   3   77.79    1.68
  -6  -6  -4   58.88    1.55
   6   6   4   58.43    1.51
  -6  -6  -5   83.55    1.75
   6   6   5   86.93    1.77
  -6  -6  -6    0.85    0.65
   6   6   6    0.44    0.61
  -6  -6  -7    3.58    0.78
   6   6   7    3.25    0.74
  -6  -6  -8   55.29    1.71
   6   6   8   55.52    1.70
   6   6   8   54.75    1.69
  -6  -6  -9    7.66    0.96
  -6  -7   4   19.27    1.42
   6   7  -4   14.62    1.17
  -6  -7   3   76.43    1.79
   6   7  -3   78.37    1.76
  -6  -7   2   64.90    1.70
   6   7  -2   68.18    1.62
  -6  -7   1   26.50    1.26
   6   7  -1   23.87    1.09
  -6  -7   0   37.72    1.46
   6   7   0   38.23    1.32
  -6  -7  -1    2.44    0.76
   6   7   1    2.84    0.66
  -6  -7  -2   26.55    1.34
   6   7   2   25.87    1.17
  -6  -7  -3    0.07    0.61
   6   7   3    0.22    0.48
  -6  -7  -4    0.25    0.62
   6   7   4    0.22    0.49
  -6  -7  -5  158.07    2.39
   6   7   5  157.70    2.36
  -6  -7  -6   11.83    1.00
   6   7   6   10.22    1.20
  -6  -7  -7    7.21    0.89
   6   7   7    6.53    0.86
  -6  -7  -8    4.23    0.89
   6   7   8    3.55    0.83
  -6  -8   4    3.53    1.00
   6   8  -4    2.42    0.80
  -6  -8   3   24.96    1.46
   6   8  -3   23.19    1.19
  -6  -8   2   34.36    1.49
   6   8  -2   32.04    1.34
  -6  -8   1    6.30    0.85
   6   8  -1    5.30    0.72
  -6  -8   0    1.11    0.78
   6   8   0    1.25    0.56
  -6  -8  -1   15.08    1.24
   6   8   1   12.79    1.02
  -6  -8  -2  222.41    2.89
   6   8   2  213.95    2.86
  -6  -8  -3    6.08    0.83
   6   8   3    6.68    0.74
  -6  -8  -4   58.88    1.69
   6   8   4   54.94    1.63
  -6  -8  -5    2.19    0.82
   6   8   5    1.75    0.68
  -6  -8  -6   66.62    1.79
   6   8   6   67.83    1.75
  -6  -8  -7   -0.76    0.79
   6   8   7    0.65    0.71
  -6  -8  -8    7.86    0.96
   6   8   8   11.10    1.30
  -6  -9   4   17.41    1.56
   6   9  -4   17.46    1.43
  -6  -9   3    5.99    1.11
   6   9  -3    6.84    1.01
  -6  -9   2   82.10    1.97
   6   9  -2   71.61    1.85
  -6  -9   1   72.93    1.88
   6   9  -1   69.33    1.77
  -6  -9   0    4.25    0.87
   6   9   0    4.01    0.76
  -6  -9  -1   32.47    1.56
   6   9   1   32.35    1.37
  -6  -9  -2  190.66    2.77
   6   9   2  183.28    2.71
   6   9   3   26.46    1.28
  -6  -9  -4  149.81    2.52
   6   9   4  146.51    2.48
  -6  -9  -5    0.25    0.77
   6   9   5    1.20    0.65
  -6  -9  -6   32.31    1.58
   6   9   6   35.44    1.51
  -6  -9  -7   21.26    1.61
   6   9   7   21.48    1.49
  -6  -9  -8   15.29    1.31
   6   9   8   13.99    1.54
  -6 -10   4   29.65    1.92
   6  10  -4   29.52    1.74
  -6 -10   3    1.56    1.19
   6  10  -3    0.34    0.93
  -6 -10   2   -0.32    1.01
   6  10  -2    0.49    0.86
  -6 -10   1   60.35    1.94
   6  10  -1   61.42    1.89
  -6 -10   0    0.10    0.98
   6  10   0    0.64    0.78
  -6 -10  -1   20.37    1.45
   6  10   1   19.53    1.30
  -6 -10  -2  107.61    2.25
   6  10   2   92.96    2.06
  -6 -10  -3   17.93    1.52
   6  10   3   17.63    1.25
  -6 -10  -4   -0.44    0.85
   6  10   4   -0.34    0.62
  -6 -10  -5   14.91    1.40
   6  10   5   14.70    1.22
  -6 -10  -6   41.18    1.83
   6  10   6   48.82    1.78
  -6 -10  -7   34.81    1.87
   6  10   7   36.26    1.73
  -6 -10  -8   -0.74    1.03
   6  10   8   -0.03    0.84
  -6 -11   4   44.58    2.33
   6  11  -4   37.98    1.98
  -6 -11   3    1.91    1.29
   6  11  -3    2.81    1.09
  -6 -11   2    7.42    1.26
   6  11  -2    4.61    1.05
  -6 -11   1   99.34    2.48
   6  11  -1   90.59    2.34
  -6 -11   0    5.46    1.10
   6  11   0    5.71    0.97
  -6 -11  -1   23.45    1.68
   6  11   1   21.01    1.40
  -6 -11  -2   48.22    1.83
   6  11   2   54.21    1.80
  -6 -11  -3    7.43    1.19
   6  11   3    8.65    1.05
  -6 -11  -4   53.40    1.99
   6  11   4   55.12    1.83
  -6 -11  -5   15.47    1.57
   6  11   5   16.67    1.30
  -6 -11  -6   19.38    1.68
   6  11   6   20.80    1.49
  -6 -11  -7   28.45    1.81
   6  11   7   24.89    1.66
  -6 -11  -8    3.34    1.21
  -6 -12   4   29.37    2.46
   6  12  -4   28.24    2.12
  -6 -12   3    5.86    1.52
   6  12  -3    5.15    1.20
  -6 -12   2    0.50    1.24
   6  12  -2    0.01    0.99
  -6 -12   1   23.36    1.96
   6  12  -1   25.47    1.74
  -6 -12   0    0.92    1.14
   6  12   0    1.45    0.96
  -6 -12  -1   11.17    1.30
   6  12   1    9.51    1.15
  -6 -12  -2   -0.20    1.12
   6  12   2    0.70    0.86
  -6 -12  -3   44.83    2.00
   6  12   3   45.25    1.88
   6  12   4   31.01    1.60
  -6 -12  -5   27.64    1.95
   6  12   5   27.89    1.65
  -6 -12  -6    5.89    1.27
   6  12   6    5.89    1.07
  -6 -12  -7   11.05    1.37
   6  12   7   10.76    1.19
  -6 -13   1    1.43    1.45
   6  13  -1    2.16    1.23
  -6 -13   0   27.99    2.13
   6  13   0   24.83    1.88
  -6 -13  -1   19.91    2.00
   6  13   1   18.75    1.76
  -6 -13  -2   34.25    2.12
   6  13   2   34.51    1.93
  -6 -13  -3   41.18    2.22
   6  13   3   44.11    1.97
  -6 -13  -4   19.27    1.89
   6  13   4   15.52    1.56
  -6 -13  -5    7.05    1.37
   6  13   5    6.98    1.13
  -7   7   1    6.00    1.36
   7  -7  -1    6.72    0.93
  -7   7   0    6.39    1.40
   7  -7   0    8.17    1.05
  -7   7  -1    2.67    1.49
   7  -7   1    2.07    0.85
  -7   7  -2    8.95    1.66
   7  -7   2   10.89    1.19
  -7   6   1   -0.67    1.11
   7  -6  -1   -0.21    0.65
  -7   6   0    3.58    1.24
   7  -6   0    3.50    0.78
  -7   6  -1    2.31    1.14
   7  -6   1    1.61    0.70
  -7   6  -2    3.95    1.21
   7  -6   2    3.51    0.80
  -7   6  -3   97.50    2.77
   7  -6   3   99.56    2.22
  -7   6  -4    4.51    1.37
   7  -6   4    2.55    0.86
  -7   5   1   24.77    1.73
   7  -5  -1   25.98    1.22
  -7   5   0    8.76    1.21
   7  -5   0    9.18    1.02
  -7   5  -1    0.89    1.14
   7  -5   1    1.40    0.70
  -7   5  -2   73.35    2.29
   7  -5   2   75.33    1.83
  -7   5  -3   14.57    1.78
   7  -5   3   14.90    1.20
  -7   5  -4   53.02    2.41
   7  -5   4   54.56    1.77
  -7   5  -5    1.51    1.49
   7  -5   5    1.70    0.93
  -7   5  -6    3.54    1.56
   7  -5   6    3.64    0.95
   7  -4  -2    2.06    0.66
  -7   4   1   49.41    1.92
   7  -4  -1   47.92    1.39
  -7   4   0   22.65    1.55
   7  -4   0   22.15    1.07
  -7   4  -1    0.11    1.10
   7  -4   1    1.04    0.67
  -7   4  -2    1.34    1.02
   7  -4   2    1.00    0.64
  -7   4  -3   -0.24    1.02
   7  -4   3    0.44    0.65
  -7   4  -4   32.09    1.91
  -7   4  -5    5.62    1.45
   7  -4   5    5.87    0.97
  -7   4  -6   -0.25    1.43
   7  -4   6   -0.42    0.81
  -7   4  -7   34.39    2.30
   7  -4   7   34.23    1.58
  -7   4  -8   -0.56    1.58
   7  -4   8    1.14    0.92
  -7   3   2    5.59    1.05
   7  -3  -2    5.63    0.72
  -7   3   1   71.94    2.01
   7  -3  -1   67.91    1.59
  -7   3   0    2.37    0.98
   7  -3   0    2.75    0.67
  -7   3  -1   75.95    2.12
   7  -3   1   73.60    1.68
  -7   3  -2    6.60    1.17
   7  -3   2    6.34    0.83
  -7   3  -3    1.01    0.96
   7  -3   3    0.31    0.61
  -7   3  -4   41.98    1.87
   7  -3   4   47.36    1.51
  -7   3  -5   29.21    1.80
   7  -3   5   32.90    1.41
  -7   3  -6   -0.05    1.15
   7  -3   6    0.71    0.74
  -7   3  -7   10.11    1.47
   7  -3   7   13.50    1.24
  -7   3  -8    1.41    1.46
   7  -3   8    3.43    0.99
  -7   3  -9   10.67    1.82
   7  -3   9   12.18    1.37
  -7   2   2    3.00    0.88
   7  -2  -2    3.65    0.66
  -7   2   1   36.70    1.59
   7  -2  -1   35.81    1.24
  -7   2   0   67.98    1.93
   7  -2   0   75.88    1.64
  -7   2  -1   25.11    1.59
   7  -2   1   26.73    1.20
  -7   2  -2   25.58    1.54
   7  -2   2   24.39    1.14
  -7   2  -3   16.01    1.49
   7  -2   3   17.45    1.09
  -7   2  -4   71.05    2.23
   7  -2   4   73.41    1.79
  -7   2  -5   30.70    1.86
   7  -2   5   30.69    1.38
  -7   2  -6   46.42    2.09
   7  -2   6   47.95    1.62
  -7   2  -7   44.42    2.18
   7  -2   7   41.89    1.60
  -7   2  -8   42.02    2.31
   7  -2   8   47.89    1.77
  -7   2  -9   60.96    2.70
   7  -2   9   65.60    2.05
  -7   1   2   19.65    1.46
   7  -1  -2   19.95    1.06
  -7   1   1    0.62    0.78
   7  -1  -1    1.24    0.55
  -7   1   0    5.15    0.86
   7  -1   0    6.40    0.79
  -7   1  -1   65.05    1.79
   7  -1   1   66.05    1.47
  -7   1  -2    4.66    1.06
   7  -1   2    4.78    0.75
  -7   1  -3  103.10    2.30
   7  -1   3  105.07    1.94
  -7   1  -4    2.17    0.96
   7  -1   4    1.58    0.66
  -7   1  -5   12.86    1.34
   7  -1   5    9.83    1.13
  -7   1  -6    2.72    1.08
   7  -1   6    3.06    0.75
  -7   1  -7   46.41    2.15
   7  -1   7   46.54    1.63
  -7   1  -8   39.64    2.12
   7  -1   8   40.62    1.64
  -7   1  -9   19.81    2.13
   7  -1   9   18.02    1.48
  -7   1 -10   -0.02    1.53
   7  -1  10    0.15    0.99
  -7   0   2  174.43    2.41
   7   0  -2  180.64    2.21
  -7   0   1   30.56    1.27
   7   0  -1   29.45    1.03
  -7   0   0    5.41    0.86
   7   0   0    6.43    0.72
  -7   0  -1  136.81    2.27
   7   0   1  131.45    2.01
  -7   0  -2   18.87    1.37
   7   0   2   14.54    1.02
  -7   0  -3    7.52    0.89
   7   0   3    9.12    0.91
  -7   0  -4    4.81    0.87
   7   0   4    3.15    0.63
  -7   0  -5   51.54    1.80
   7   0   5   48.54    1.43
  -7   0  -6   16.19    1.50
   7   0   6   18.76    1.15
  -7   0  -7   38.48    1.95
   7   0   7   36.56    1.46
  -7   0  -8    2.30    1.22
   7   0   8    2.96    0.86
  -7   0  -9    2.89    1.30
   7   0   9    5.57    0.96
  -7   0 -10    3.44    1.46
   7   0  10    3.32    1.04
   7   1  -3    0.73    0.54
  -7  -1   2  213.60    2.55
   7   1  -2  230.27    2.49
  -7  -1   1  120.42    1.93
   7   1  -1  127.46    1.85
  -7  -1   0    0.18    0.61
   7   1   0    0.54    0.51
  -7  -1  -1   59.93    1.60
   7   1   1   52.86    1.38
  -7  -1  -2   64.45    1.69
   7   1   2   71.92    1.58
  -7  -1  -3   99.32    2.00
  -7  -1  -4    3.13    0.77
   7   1   4    3.06    0.62
  -7  -1  -5    0.27    0.73
   7   1   5   -0.06    0.55
  -7  -1  -6   19.98    1.52
   7   1   6   20.43    1.23
  -7  -1  -7   15.74    1.40
   7   1   7   12.74    1.04
  -7  -1  -8   10.07    1.31
   7   1   8    9.57    1.12
  -7  -1  -9    1.64    1.19
   7   1   9    2.05    0.81
  -7  -1 -10    6.69    1.43
   7   1  10    5.33    1.02
   7   2  -3   53.10    1.32
  -7  -2   2   82.28    1.65
   7   2  -2   77.10    1.51
  -7  -2   1   46.49    1.38
   7   2  -1   45.69    1.25
  -7  -2   0    6.27    0.71
   7   2   0    7.89    0.86
  -7  -2  -1   51.37    1.46
   7   2   1   46.13    1.31
  -7  -2  -2   46.53    1.44
   7   2   2   51.52    1.37
  -7  -2  -3   70.02    1.75
   7   2   3   74.67    1.64
  -7  -2  -4    5.45    0.83
   7   2   4    5.71    0.72
  -7  -2  -5   44.82    1.58
   7   2   5   44.29    1.39
  -7  -2  -6   24.15    1.40
   7   2   6   21.22    1.17
  -7  -2  -7   29.23    1.42
   7   2   7   33.83    1.28
  -7  -2  -8   12.27    1.24
   7   2   8    9.82    1.14
  -7  -2  -9   52.01    2.02
   7   2   9   44.70    1.56
  -7  -2 -10   14.48    1.49
   7   2  10   16.42    1.36
  -7  -3   3    6.90    0.74
   7   3  -3    4.81    0.62
   7   3  -3    5.90    0.71
  -7  -3   2   50.59    1.38
   7   3  -2   48.87    1.37
   7   3  -2   47.32    1.21
  -7  -3   1    3.30    0.62
   7   3  -1    4.09    0.65
   7   3  -1    4.48    0.59
  -7  -3   0   24.43    1.18
   7   3   0   26.04    1.06
  -7  -3  -1   62.86    1.49
   7   3   1   60.71    1.37
  -7  -3  -2   14.95    1.09
   7   3   2   18.15    1.01
  -7  -3  -4    4.71    0.76
   7   3   4    6.23    0.74
  -7  -3  -5    1.31    0.71
   7   3   5    1.38    0.57
  -7  -3  -6    6.21    0.87
   7   3   6    4.61    0.76
  -7  -3  -7   51.72    1.68
   7   3   7   58.55    1.59
  -7  -3  -8    0.64    0.80
   7   3   8    0.58    0.67
  -7  -3  -9    3.69    0.99
   7   3   9    4.77    0.85
  -7  -3 -10   57.06    2.19
  -7  -4   3   26.61    1.23
   7   4  -3   20.43    1.16
  -7  -4   2  148.66    2.12
   7   4  -2  156.76    2.18
  -7  -4   1   22.95    1.17
   7   4  -1   23.21    1.12
  -7  -4   0  137.16    2.08
   7   4   0  135.15    2.04
  -7  -4  -1    1.59    0.62
   7   4   1    1.39    0.56
  -7  -4  -2   11.27    1.12
   7   4   2    9.86    1.03
  -7  -4  -3    3.08    0.67
   7   4   3    3.19    0.62
   7   4   3    2.82    0.62
  -7  -4  -4   15.65    1.12
   7   4   4   17.76    1.03
  -7  -4  -5    3.06    0.68
   7   4   5    2.42    0.60
  -7  -4  -6   15.89    1.14
   7   4   6   13.02    1.02
  -7  -4  -7   21.98    1.31
   7   4   7   26.10    1.27
  -7  -4  -8   91.05    2.07
   7   4   8   84.35    1.89
  -7  -4  -9    0.23    0.81
   7   4   9   -0.15    0.70
  -7  -5   3  377.72    3.58
   7   5  -3  378.40    3.61
  -7  -5   2   84.15    1.76
   7   5  -2   78.75    1.64
  -7  -5   1   69.42    1.64
   7   5  -1   65.49    1.51
  -7  -5   0  174.94    2.35
   7   5   0  171.88    2.32
  -7  -5  -1   68.90    1.64
   7   5   1   60.44    1.48
  -7  -5  -2  119.61    2.01
   7   5   2  121.27    2.05
  -7  -5  -3   35.94    1.37
   7   5   3   32.90    1.29
   7   5   4   35.95    1.34
  -7  -5  -5   28.22    1.42
   7   5   5   26.72    1.36
  -7  -5  -6    1.63    0.70
   7   5   6    1.69    0.64
   7   5   6    1.93    0.64
  -7  -5  -7   99.34    2.11
   7   5   7   96.26    1.95
  -7  -5  -8    1.93    0.82
   7   5   8    1.68    0.74
  -7  -5  -9   31.85    1.60
   7   5   9   35.38    1.51
  -7  -6   3  172.03    2.45
   7   6  -3  166.14    2.39
  -7  -6   2    2.72    0.75
   7   6  -2    2.87    0.63
  -7  -6   1  166.11    2.35
   7   6  -1  154.92    2.28
  -7  -6   0  332.01    3.45
   7   6   0  314.34    3.37
   7   6   1    2.76    0.61
  -7  -6  -2  127.88    2.15
   7   6   2  120.33    2.09
  -7  -6  -3  122.16    2.13
   7   6   3  122.38    2.10
  -7  -6  -4   23.76    1.31
   7   6   4   25.89    1.27
  -7  -6  -5  200.19    2.76
   7   6   5  197.72    2.75
  -7  -6  -6    6.69    0.96
   7   6   6    7.37    0.94
  -7  -6  -7   26.30    1.46
   7   6   7   28.42    1.39
   7   6   7   27.63    1.47
  -7  -6  -8    2.50    0.88
   7   6   8    1.90    0.77
  -7  -6  -9   59.89    1.85
   7   6   9   66.03    1.83
   7   7  -4    5.31    0.81
  -7  -7   3  114.44    2.20
   7   7  -3   98.56    1.94
  -7  -7   2   16.96    1.39
   7   7  -2   17.32    1.16
  -7  -7   1   11.19    1.27
   7   7  -1   12.02    1.07
  -7  -7   0  169.66    2.51
   7   7   0  152.34    2.36
  -7  -7  -1  126.85    2.27
   7   7   1  134.68    2.30
  -7  -7  -2  118.22    2.20
   7   7   2  112.74    2.10
  -7  -7  -3  277.17    3.30
   7   7   3  276.40    3.28
  -7  -7  -4   73.54    1.92
   7   7   4   75.05    1.87
  -7  -7  -5  315.21    3.59
   7   7   5  313.75    3.59
  -7  -7  -6   31.04    1.43
   7   7   6   32.53    1.43
  -7  -7  -7    3.05    0.88
   7   7   7    3.91    0.84
  -7  -7  -8    5.85    0.99
   7   7   8    3.90    0.90
  -7  -7  -9  109.41    2.34
   7   7   9  116.28    2.28
   7   8  -4    0.49    0.77
  -7  -8   3   51.23    1.83
   7   8  -3   49.39    1.64
  -7  -8   2    0.77    0.84
   7   8  -2    1.75    0.73
  -7  -8   1   -0.34    0.78
   7   8  -1    0.34    0.64
  -7  -8   0    4.22    0.95
  -7  -8  -1  149.24    2.47
   7   8   1  147.37    2.45
  -7  -8  -2   42.75    1.59
   7   8   2   42.08    1.47
  -7  -8  -3  101.57    2.23
   7   8   3   95.39    2.10
  -7  -8  -4  194.22    2.88
   7   8   4  185.04    2.80
  -7  -8  -5   33.73    1.67
   7   8   5   27.66    1.50
  -7  -8  -6  479.45    4.70
   7   8   6  490.13    4.77
  -7  -8  -7   71.11    2.02
   7   8   7   69.87    1.98
  -7  -8  -8    6.89    1.04
   7   8   8    5.66    0.97
  -7  -8  -9  165.61    2.90
   7   8   9  172.30    2.86
   7   9  -4    0.15    0.87
  -7  -9   3   19.57    1.54
   7   9  -3   16.56    1.26
  -7  -9   2    2.13    0.98
   7   9  -2   -0.06    0.69
  -7  -9   1   54.79    1.80
   7   9  -1   56.78    1.68
  -7  -9   0   14.81    1.48
   7   9   0   13.78    1.19
  -7  -9  -1   28.81    1.59
   7   9   1   25.48    1.34
  -7  -9  -2   13.72    1.43
   7   9   2   12.04    1.14
  -7  -9  -3    2.97    0.88
   7   9   3    4.46    0.80
  -7  -9  -4    4.95    0.95
   7   9   4    5.11    0.83
  -7  -9  -5   97.69    2.30
   7   9   5   96.75    2.20
  -7  -9  -6    3.83    0.96
   7   9   6    4.79    0.87
  -7  -9  -7   46.53    1.99
   7   9   7   48.52    1.90
  -7  -9  -8    0.29    0.97
   7   9   8    0.66    0.91
  -7  -9  -9  101.89    2.50
  -7 -10   4    0.26    1.25
   7  10  -4   -0.22    0.96
  -7 -10   3    3.28    1.14
   7  10  -3    3.04    0.96
  -7 -10   2   68.74    2.07
   7  10  -2   62.10    1.92
  -7 -10   1   11.87    1.27
   7  10  -1   12.44    1.27
  -7 -10   0    3.81    1.02
   7  10   0    3.65    0.82
  -7 -10  -1   14.79    1.47
   7  10   1   15.40    1.21
  -7 -10  -2    8.76    1.16
   7  10   2    8.51    1.02
   7  10   3   50.24    1.67
  -7 -10  -4    7.85    1.08
   7  10   4    7.63    0.98
  -7 -10  -5   16.01    1.59
   7  10   5   15.57    1.36
  -7 -10  -6   59.66    2.13
   7  10   6   59.63    1.95
  -7 -10  -7    0.26    1.01
   7  10   7    0.20    0.83
  -7 -10  -8    2.49    1.14
   7  10   8    3.13    1.02
  -7 -11   4   12.14    1.55
   7  11  -4   10.14    1.32
  -7 -11   3    1.86    1.28
   7  11  -3    2.09    0.99
  -7 -11   2    4.20    1.18
   7  11  -2    2.39    0.96
  -7 -11   1    1.87    1.17
   7  11  -1    1.54    0.97
  -7 -11   0    1.04    1.05
   7  11   0   -0.16    0.80
  -7 -11  -1    0.70    1.10
   7  11   1    0.83    0.87
  -7 -11  -2    1.48    1.03
   7  11   2    1.07    0.77
  -7 -11  -3   31.45    1.78
   7  11   3   31.36    1.57
  -7 -11  -4    3.11    1.09
   7  11   4    3.39    0.87
  -7 -11  -5    0.04    1.01
   7  11   5    0.16    0.79
  -7 -11  -6   20.66    1.87
   7  11   6   21.12    1.70
  -7 -11  -7    4.94    1.18
   7  11   7    4.45    0.98
  -7 -11  -8    8.19    1.35
   7  11   8    8.30    1.21
  -7 -12   3    0.55    1.53
   7  12  -3    0.08    1.18
  -7 -12   2   12.17    1.69
   7  12  -2   12.34    1.41
  -7 -12   1    6.02    1.32
   7  12  -1    4.23    1.13
  -7 -12   0   10.12    1.37
   7  12   0    8.98    1.16
  -7 -12  -1    2.06    1.32
   7  12   1    0.47    1.01
  -7 -12  -2   22.89    1.91
   7  12   2   22.55    1.59
  -7 -12  -3    8.06    1.45
   7  12   3    8.11    1.20
  -7 -12  -4    1.31    1.13
   7  12   4    1.16    0.89
  -7 -12  -5    0.78    1.13
   7  12   5    0.81    0.87
  -7 -12  -6   -0.25    1.20
   7  12   6   -0.03    0.95
  -7 -12  -7    0.72    1.33
   7  12   7    0.71    1.04
  -7 -13  -3    7.22    1.42
   7  13   3    6.50    1.15
   7  13   4   13.44    1.54
  -8   6   0    1.23    1.49
   8  -6   0    1.33    0.86
   8  -5  -1   77.93    1.89
  -8   5   0    7.21    1.51
   8  -5   0    8.32    1.03
  -8   5  -1    5.33    1.31
   8  -5   1    6.48    0.91
  -8   5  -2   11.44    1.51
   8  -5   2   11.24    1.19
  -8   5  -3    0.75    1.33
   8  -5   3    0.12    0.80
  -8   4   1   83.89    2.44
   8  -4  -1   82.64    1.84
  -8   4   0    0.60    1.18
   8  -4   0    1.40    0.75
  -8   4  -1    0.86    1.21
   8  -4   1    1.26    0.79
  -8   4  -2   19.10    1.90
   8  -4   2   20.93    1.28
  -8   4  -3   33.08    2.06
   8  -4   3   36.84    1.49
  -8   4  -4   18.17    2.10
   8  -4   4   19.19    1.37
  -8   4  -5    0.29    1.38
   8  -4   5   -0.11    0.77
  -8   3   1   32.76    1.83
   8  -3  -1   35.02    1.40
  -8   3   0   26.31    1.74
   8  -3   0   32.18    1.38
  -8   3  -1    3.76    1.13
   8  -3   1    3.86    0.78
  -8   3  -2   24.44    1.80
   8  -3   2   25.75    1.28
  -8   3  -3   53.25    2.11
   8  -3   3   60.53    1.72
  -8   3  -4   36.55    1.98
   8  -3   4   40.11    1.56
  -8   3  -5   11.13    1.56
   8  -3   5   12.92    1.28
  -8   3  -6    0.92    1.35
   8  -3   6   -0.03    0.79
  -8   3  -7    2.26    1.72
   8  -3   7    2.53    1.06
  -8   2   1    8.73    1.23
   8  -2  -1    6.93    0.88
  -8   2   0   33.34    1.77
   8  -2   0   35.90    1.35
  -8   2  -1   13.41    1.52
   8  -2   1   13.07    1.10
  -8   2  -2   10.16    1.24
   8  -2   2   13.20    1.12
  -8   2  -3   26.40    1.76
   8  -2   3   29.80    1.35
  -8   2  -4   16.34    1.78
   8  -2   4   15.93    1.23
  -8   2  -5    7.38    1.32
   8  -2   5    9.62    1.16
  -8   2  -6   24.74    2.02
   8  -2   6   23.22    1.45
  -8   2  -7    7.82    1.68
   8  -2   7    7.16    1.15
  -8   2  -8  117.99    3.15
   8  -2   8  137.70    2.75
   8  -1  -2   16.35    1.14
  -8   1   1    3.84    0.96
   8  -1  -1    4.74    0.74
  -8   1   0    3.80    1.04
   8  -1   0    6.68    0.83
  -8   1  -1   40.32    1.87
   8  -1   1   42.71    1.49
  -8   1  -2    0.22    0.96
   8  -1   2   -0.03    0.63
  -8   1  -3    6.69    1.15
   8  -1   3    8.82    1.04
  -8   1  -4    6.10    1.27
   8  -1   4    6.05    0.91
  -8   1  -5    3.37    1.21
   8  -1   5    3.74    0.83
  -8   1  -6    1.49    1.20
   8  -1   6    1.93    0.78
  -8   1  -7  102.35    2.89
   8  -1   7  105.04    2.29
  -8   1  -8   35.76    2.21
   8  -1   8   38.57    1.70
  -8   1  -9    2.79    1.53
   8  -1   9    4.29    1.08
  -8   0   2   18.86    1.41
   8   0  -2   20.32    1.07
  -8   0   1    1.31    0.79
   8   0  -1    1.46    0.60
  -8   0   0   41.15    1.50
   8   0   0   39.78    1.26
  -8   0  -1  114.37    2.21
   8   0   1  105.08    1.90
  -8   0  -2   18.94    1.34
   8   0   2   18.72    1.06
  -8   0  -3    0.06    0.95
   8   0   3    0.23    0.66
  -8   0  -4    8.48    1.09
   8   0   4    8.23    1.00
  -8   0  -5  157.61    2.99
   8   0   5  172.33    2.72
  -8   0  -6   76.33    2.41
   8   0   6   79.08    2.00
  -8   0  -7   32.41    2.21
   8   0   7   35.15    1.66
  -8   0  -8   15.63    1.75
   8   0   8   15.70    1.49
  -8   0  -9    1.15    1.41
   8   0   9    3.55    1.01
  -8  -1   2   85.13    1.82
   8   1  -2   86.30    1.64
  -8  -1   1    0.94    0.73
   8   1  -1    0.22    0.55
  -8  -1   0    9.83    0.98
   8   1   0   10.54    0.94
  -8  -1  -1    6.51    0.89
   8   1   1    4.26    0.68
  -8  -1  -2   24.87    1.38
   8   1   2   26.83    1.22
  -8  -1  -3   17.20    1.26
   8   1   3   14.89    1.05
  -8  -1  -4   19.53    1.48
   8   1   4   20.20    1.22
  -8  -1  -5   69.88    2.09
   8   1   5   68.00    1.80
  -8  -1  -6   -0.01    1.00
   8   1   6    0.29    0.68
  -8  -1  -7    3.49    1.26
   8   1   7    3.15    0.86
  -8  -1  -8   28.65    1.97
   8   1   8   30.65    1.50
  -8  -1  -9    6.15    1.48
   8   1   9    6.92    1.07
  -8  -1 -10   36.45    2.68
   8   1  10   39.54    1.99
  -8  -2   2   98.15    1.93
   8   2  -2  102.88    1.83
  -8  -2   1    3.61    0.81
   8   2  -1    4.00    0.71
  -8  -2   0   43.04    1.46
   8   2   0   46.73    1.34
  -8  -2  -1   17.45    1.25
   8   2   1   13.71    1.04
  -8  -2  -2  121.98    2.22
   8   2   2  132.31    2.13
  -8  -2  -3   39.34    1.56
   8   2   3   37.37    1.38
  -8  -2  -4   16.34    1.25
   8   2   4   14.59    1.07
  -8  -2  -5   11.85    1.34
   8   2   5   12.32    1.13
  -8  -2  -6    0.82    0.90
   8   2   6    0.87    0.71
  -8  -2  -7   13.41    1.54
   8   2   7   12.78    1.12
  -8  -2  -8   12.50    1.38
   8   2   8   12.17    1.24
  -8  -2  -9   16.64    1.95
   8   2   9   17.86    1.41
  -8  -2 -10   28.13    2.36
   8   2  10   29.64    1.76
  -8  -3   2  162.12    2.39
   8   3  -2  168.06    2.33
  -8  -3   1    1.59    0.71
   8   3  -1    2.47    0.67
  -8  -3   0    3.53    0.79
   8   3   0    3.55    0.71
  -8  -3  -1    1.71    0.69
   8   3   1    1.99    0.61
  -8  -3  -2  175.73    2.63
   8   3   2  172.23    2.47
  -8  -3  -3  152.80    2.50
   8   3   3  142.47    2.27
  -8  -3  -4   64.37    1.84
   8   3   4   65.51    1.65
  -8  -3  -5    0.31    0.82
   8   3   5    0.73    0.68
  -8  -3  -6    1.64    0.80
   8   3   6    2.38    0.73
  -8  -3  -7  113.13    2.39
   8   3   7  110.64    2.15
  -8  -3  -8   12.38    1.49
   8   3   8   12.36    1.17
  -8  -3  -9    2.94    1.13
   8   3   9    2.14    0.86
  -8  -3 -10   57.60    2.43
   8   3  10   58.39    1.95
  -8  -4   2   25.82    1.36
   8   4  -2   31.95    1.30
   8   4  -2   30.36    1.34
  -8  -4   1   52.49    1.55
   8   4  -1   55.10    1.51
   8   4  -1   53.00    1.46
  -8  -4   0    6.83    0.85
   8   4   0    6.49    0.83
   8   4   0    5.95    0.77
  -8  -4  -1    7.13    0.81
   8   4   1    6.49    0.75
   8   4   1    7.03    0.75
  -8  -4  -2   74.74    1.82
   8   4   2   73.54    1.68
  -8  -4  -3    2.30    0.70
   8   4   3    2.37    0.63
  -8  -4  -5   34.14    1.50
   8   4   5   32.75    1.39
  -8  -4  -6    9.70    1.05
   8   4   6   11.00    1.17
  -8  -4  -7  117.52    2.45
   8   4   7  111.39    2.24
  -8  -4  -8    0.38    0.92
   8   4   8    0.75    0.83
  -8  -4  -9    1.01    0.97
   8   4   9    0.75    0.80
  -8  -4 -10    5.53    1.21
   8   4  10    3.71    0.98
   8   5  -3   80.49    1.82
  -8  -5   2    3.06    0.81
   8   5  -2    1.64    0.74
  -8  -5   1   80.05    1.84
   8   5  -1   76.66    1.76
  -8  -5   0    0.35    0.75
   8   5   0    0.62    0.72
  -8  -5  -1   35.56    1.40
   8   5   1   34.05    1.34
  -8  -5  -2    6.39    0.84
   8   5   2    7.21    0.79
  -8  -5  -3    0.32    0.69
   8   5   3    0.18    0.63
   8   5   3    0.10    0.58
  -8  -5  -4   22.50    1.34
   8   5   4   26.35    1.33
   8   5   4   25.40    1.23
  -8  -5  -5   -0.65    0.65
   8   5   5   -0.21    0.60
  -8  -5  -6    0.20    0.71
   8   5   6    0.17    0.66
  -8  -5  -7   44.36    1.66
   8   5   7   45.54    1.56
  -8  -5  -8    3.92    0.93
   8   5   8    5.32    0.87
  -8  -5  -9    1.41    1.04
   8   5   9    1.81    0.86
  -8  -5 -10   17.18    1.69
   8   6  -3   16.94    1.21
  -8  -6   2    6.89    0.98
   8   6  -2    7.94    0.92
  -8  -6   1   27.89    1.40
   8   6  -1   25.26    1.26
  -8  -6   0    4.34    0.81
   8   6   0    6.47    0.82
  -8  -6  -1   -1.05    0.77
   8   6   1    0.44    0.75
  -8  -6  -2    4.60    0.82
   8   6   2    5.14    0.78
  -8  -6  -3   44.34    1.57
   8   6   3   44.40    1.52
  -8  -6  -4   78.38    1.95
   8   6   4   76.33    1.87
  -8  -6  -5    2.07    0.79
   8   6   5    1.84    0.74
  -8  -6  -6    7.62    1.06
   8   6   6    7.99    1.03
   8   6   6    8.15    0.98
  -8  -6  -7   11.07    1.16
   8   6   7   10.47    1.09
  -8  -6  -8   18.04    1.37
   8   6   8   24.71    1.46
  -8  -6  -9    6.72    1.11
   8   6   9    8.01    1.10
  -8  -6 -10    0.90    1.04
  -8  -7   3    8.21    1.10
   8   7  -3    6.64    0.92
  -8  -7   2    1.84    0.86
   8   7  -2    1.13    0.72
  -8  -7   1    4.34    0.98
   8   7  -1    5.33    0.84
  -8  -7   0   11.96    1.33
   8   7   0   12.23    1.14
  -8  -7  -1   37.91    1.61
   8   7   1   35.25    1.44
  -8  -7  -2    7.80    1.00
   8   7   2    6.09    0.87
  -8  -7  -3   55.33    1.76
   8   7   3   53.34    1.67
  -8  -7  -4   15.39    1.36
   8   7   4   16.69    1.24
  -8  -7  -5    4.58    0.98
   8   7   5    3.85    0.90
  -8  -7  -6   32.65    1.62
   8   7   6   28.85    1.48
  -8  -7  -7   31.26    1.60
   8   7   7   33.01    1.60
   8   7   7   33.93    1.51
  -8  -7  -8   83.08    2.24
   8   7   8   88.66    2.15
  -8  -7  -9   26.38    1.70
   8   7   9   27.16    1.57
  -8  -8   3    1.74    1.06
   8   8  -3    1.32    0.83
  -8  -8   2   34.79    1.63
   8   8  -2   31.92    1.42
  -8  -8   1    2.16    1.05
   8   8  -1    1.61    0.83
  -8  -8   0    0.29    0.88
   8   8   0    0.10    0.71
  -8  -8  -1   22.87    1.52
   8   8   1   24.41    1.34
  -8  -8  -2   32.92    1.55
   8   8   2   28.48    1.34
  -8  -8  -3    2.73    0.90
   8   8   3    3.49    0.80
  -8  -8  -4   13.46    1.47
   8   8   4   12.00    1.27
  -8  -8  -5   95.83    2.26
   8   8   5   86.75    2.13
  -8  -8  -6   99.41    2.25
   8   8   6  100.41    2.25
  -8  -8  -7   43.86    1.84
   8   8   7   45.76    1.79
  -8  -8  -8    2.00    1.06
   8   8   8    1.57    0.99
  -8  -8  -9   12.08    1.35
   8   8   9   12.35    1.34
   8   8   9   11.38    1.25
  -8  -9   3    2.34    1.11
   8   9  -3    2.28    0.91
  -8  -9   2   16.85    1.63
   8   9  -2   16.41    1.41
  -8  -9   1   -0.11    0.97
   8   9  -1    0.68    0.78
  -8  -9   0   41.36    1.81
   8   9   0   40.85    1.57
  -8  -9  -1   30.96    1.63
   8   9   1   31.08    1.47
  -8  -9  -2    1.70    1.03
   8   9   2    1.74    0.81
  -8  -9  -3   64.58    2.04
   8   9   3   60.21    1.80
  -8  -9  -4   -0.24    0.88
   8   9   4    0.53    0.76
  -8  -9  -5    5.21    1.11
   8   9   5    7.78    1.06
  -8  -9  -6   10.10    1.22
   8   9   6   10.26    1.14
  -8  -9  -7   -0.75    1.00
   8   9   7    0.27    0.93
  -8  -9  -8   20.96    1.75
   8   9   8   22.74    1.76
  -8  -9  -9   33.00    2.02
   8   9   9   32.00    1.94
  -8 -10   3    1.42    1.23
   8  10  -3    0.54    0.90
  -8 -10   2   53.30    2.08
   8  10  -2   54.73    1.91
  -8 -10   1    4.72    1.16
   8  10  -1    5.75    0.95
  -8 -10   0    5.03    1.14
   8  10   0    4.35    0.87
  -8 -10  -1    2.09    1.04
   8  10   1    3.48    0.90
  -8 -10  -2   22.16    1.63
   8  10   2   21.86    1.43
  -8 -10  -3    6.67    1.13
   8  10   3    7.13    1.00
  -8 -10  -4    0.49    0.97
   8  10   4   -0.66    0.72
  -8 -10  -5    0.74    1.01
   8  10   5    0.42    0.81
  -8 -10  -6   60.84    2.32
   8  10   6   56.25    2.12
  -8 -10  -7    8.23    1.39
   8  10   7    8.50    1.23
  -8 -10  -8    8.97    1.33
   8  10   8    8.99    1.30
  -8 -11   3    1.16    1.51
   8  11  -3    0.18    1.11
  -8 -11   2   47.64    2.23
   8  11  -2   42.29    1.85
  -8 -11   1    0.44    1.35
   8  11  -1    0.02    0.99
  -8 -11   0    2.19    1.31
   8  11   0    1.56    0.99
  -8 -11  -1    0.08    1.07
   8  11   1    0.74    0.83
  -8 -11  -2    9.00    1.28
   8  11   2    8.39    1.04
  -8 -11  -3   16.17    1.80
   8  11   3   16.06    1.56
  -8 -11  -4   -0.26    1.07
   8  11   4   -0.01    0.85
  -8 -11  -5    9.47    1.45
   8  11   5    7.22    1.20
  -8 -11  -6    5.02    1.24
   8  11   6    3.27    1.01
  -8 -11  -7   10.97    1.58
   8  11   7   10.38    1.44
  -8 -12   1    2.09    1.37
   8  12  -1    2.40    1.09
  -8 -12   0   14.48    1.63
   8  12   0   12.79    1.59
  -8 -12  -1    3.40    1.30
   8  12   1    2.80    1.03
   8  12   2   43.65    1.92
  -8 -12  -3   39.97    2.23
   8  12   3   34.48    1.85
  -8 -12  -4   33.81    2.22
   8  12   4   34.48    1.98
  -8 -12  -5    1.56    1.25
   8  12   5   -0.03    0.97
  -9   4   0   19.26    2.14
   9  -4   0   17.94    1.39
  -9   4  -1    2.60    1.43
   9  -4   1    2.12    0.87
  -9   4  -2    1.15    1.58
   9  -4   2    0.91    0.98
  -9   3   0   28.48    2.05
   9  -3   0   32.90    1.54
  -9   3  -1   -0.48    1.36
   9  -3   1    0.40    0.90
  -9   3  -2    1.13    1.32
   9  -3   2    2.52    0.90
  -9   3  -3   45.38    2.35
   9  -3   3   43.93    1.77
  -9   3  -4    1.87    1.47
   9  -3   4    2.51    0.94
   9  -2  -1    0.38    0.78
  -9   2   0   53.87    2.20
   9  -2   0   58.99    1.78
  -9   2  -1    0.20    1.21
   9  -2   1    0.39    0.80
  -9   2  -2    6.55    1.31
   9  -2   2    7.07    0.97
  -9   2  -3   51.62    2.37
   9  -2   3   54.55    1.83
  -9   2  -4    0.98    1.33
   9  -2   4    0.44    0.80
  -9   2  -5   14.11    1.84
   9  -2   5   17.07    1.47
  -9   2  -6    1.15    1.59
   9  -2   6    1.61    1.03
  -9   1   1    0.77    1.19
   9  -1  -1    0.89    0.81
  -9   1   0   35.73    1.89
   9  -1   0   36.51    1.47
  -9   1  -1    0.21    1.28
   9  -1   1    0.75    0.83
  -9   1  -2   -0.18    1.20
   9  -1   2    1.00    0.79
  -9   1  -3   39.59    2.18
   9  -1   3   35.83    1.59
  -9   1  -4    1.10    1.29
   9  -1   4    1.16    0.81
  -9   1  -5   46.97    2.25
  -9   1  -6    7.38    1.71
   9  -1   6    6.00    1.12
  -9   1  -7   76.15    2.88
   9  -1   7   75.29    2.24
  -9   0   1   11.46    1.29
   9   0  -1    9.40    1.08
  -9   0   0   33.50    1.75
   9   0   0   33.05    1.36
  -9   0  -1   12.96    1.51
   9   0   1   11.16    1.12
  -9   0  -2   25.24    1.61
   9   0   2   29.57    1.31
  -9   0  -3    3.10    1.17
   9   0   3    2.07    0.77
  -9   0  -4   23.98    1.80
   9   0   4   27.20    1.39
  -9   0  -5   46.89    2.33
   9   0   5   46.58    1.75
  -9   0  -6    2.68    1.40
   9   0   6    2.37    0.94
  -9   0  -7    0.96    1.63
   9   0   7    0.18    1.04
  -9   0  -8    2.64    1.65
   9   0   8    1.39    1.00
  -9  -1   1    0.51    0.91
   9   1  -1    1.14    0.70
  -9  -1   0   55.60    1.90
   9   1   0   53.22    1.59
  -9  -1  -1   59.52    1.87
   9   1   1   65.58    1.68
  -9  -1  -2   38.41    1.70
   9   1   2   38.52    1.43
  -9  -1  -3   12.34    1.38
   9   1   3   12.13    1.19
  -9  -1  -4   12.65    1.58
   9   1   4   11.20    1.20
  -9  -1  -5   50.31    2.08
   9   1   5   49.17    1.72
  -9  -1  -6   13.95    1.58
   9   1   6   17.10    1.33
  -9  -1  -7    0.09    1.31
   9   1   7    0.45    0.84
  -9  -1  -8    4.39    1.71
   9   1   8    3.30    1.07
  -9  -2   1    0.22    0.86
   9   2  -1    0.05    0.69
  -9  -2   0    5.68    1.02
   9   2   0    5.15    0.86
  -9  -2  -1   57.49    1.79
   9   2   1   60.40    1.65
  -9  -2  -2   17.11    1.41
   9   2   2   15.52    1.18
  -9  -2  -3   23.83    1.54
   9   2   3   25.79    1.32
  -9  -2  -4   13.17    1.32
   9   2   4   13.89    1.12
  -9  -2  -5   39.70    1.82
   9   2   5   36.02    1.53
  -9  -2  -6   18.33    1.65
   9   2   6   22.97    1.37
  -9  -2  -7    0.59    1.14
   9   2   7    1.46    0.85
  -9  -2  -8   -0.43    1.24
   9   2   8   -0.04    0.84
  -9  -2  -9   33.28    2.28
   9   2   9   33.88    1.72
   9   3  -2   32.60    1.40
  -9  -3   1    6.49    0.91
   9   3  -1    9.57    1.08
  -9  -3   0   43.81    1.65
   9   3   0   45.35    1.53
  -9  -3  -1   44.35    1.66
   9   3   1   45.25    1.54
  -9  -3  -2   10.57    1.28
   9   3   2    9.71    1.14
  -9  -3  -3    1.57    0.84
   9   3   3    1.36    0.71
  -9  -3  -4    1.87    0.91
   9   3   4    2.11    0.81
  -9  -3  -5   54.80    1.89
   9   3   5   64.49    1.79
  -9  -3  -6   12.65    1.43
  -9  -3  -7    0.90    1.08
   9   3   7    0.34    0.82
  -9  -3  -8   -0.19    1.08
   9   3   8    0.20    0.81
  -9  -3  -9   13.47    1.72
   9   3   9   14.63    1.54
  -9  -4   2   20.54    1.39
   9   4  -2   20.83    1.24
  -9  -4   1  200.98    2.82
   9   4  -1  187.55    2.61
  -9  -4   0    0.55    0.73
   9   4   0    0.82    0.65
  -9  -4  -1    0.06    0.71
   9   4   1    2.10    0.71
  -9  -4  -2   24.20    1.41
   9   4   2   20.36    1.28
  -9  -4  -3    7.93    0.95
   9   4   3    9.98    1.10
  -9  -4  -4   67.11    1.95
   9   4   4   69.85    1.88
  -9  -4  -5    1.19    0.87
   9   4   5    1.02    0.74
  -9  -4  -6    5.59    1.15
   9   4   6    6.91    1.03
  -9  -4  -7    5.23    1.02
   9   4   7    4.53    0.89
  -9  -4  -8    0.73    1.01
   9   4   8    0.70    0.81
  -9  -4  -9    3.91    1.19
   9   4   9    5.40    1.06
  -9  -5   2   67.67    1.87
   9   5  -2   63.69    1.75
   9   5  -2   65.41    1.79
  -9  -5   1    3.12    0.90
   9   5  -1    1.88    0.84
   9   5  -1    2.47    0.80
  -9  -5   0   53.17    1.73
   9   5   0   56.31    1.62
   9   5   0   51.78    1.63
  -9  -5  -1    0.23    0.81
   9   5   1    0.10    0.75
   9   5   1    0.40    0.70
  -9  -5  -2   13.84    1.22
   9   5   2   13.18    1.12
   9   5   3   50.98    1.58
  -9  -5  -4    2.50    0.90
   9   5   4    2.43    0.87
  -9  -5  -5    6.70    1.03
   9   5   5    6.22    1.00
  -9  -5  -6    6.05    1.00
   9   5   6    6.68    0.95
  -9  -5  -7   36.67    1.71
   9   5   7   34.81    1.58
  -9  -5  -8    2.75    1.14
   9   5   8    3.16    0.96
  -9  -5  -9   18.69    1.71
   9   5   9   16.76    1.39
  -9  -6   2    4.87    1.05
   9   6  -2    5.41    1.01
  -9  -6   1   15.90    1.42
   9   6  -1   13.57    1.30
  -9  -6   0   17.45    1.40
   9   6   0   19.89    1.38
  -9  -6  -1    0.95    0.85
   9   6   1    0.28    0.75
  -9  -6  -2    1.18    0.91
   9   6   2    0.82    0.81
  -9  -6  -3   56.25    1.87
   9   6   3   59.09    1.82
  -9  -6  -4    2.24    0.94
   9   6   4    1.45    0.86
   9   6   4    1.80    0.84
  -9  -6  -5   12.37    1.39
   9   6   5   13.64    1.30
  -9  -6  -6    2.98    0.99
   9   6   6    3.46    0.90
  -9  -6  -7    5.85    1.17
   9   6   7    2.53    0.98
  -9  -6  -8   12.47    1.42
   9   6   8   13.16    1.33
  -9  -6  -9    0.91    1.04
   9   6   9    1.16    0.90
  -9  -7   2   10.82    1.17
   9   7  -2    9.75    1.06
  -9  -7   1   12.39    1.30
   9   7  -1   11.92    1.19
  -9  -7   0    9.97    1.13
   9   7   0   11.48    1.28
  -9  -7  -1   10.47    1.24
   9   7   1    7.27    0.95
  -9  -7  -2    0.68    0.88
   9   7   2    1.26    0.85
  -9  -7  -4    5.93    1.02
   9   7   4    5.49    0.94
  -9  -7  -5   12.32    1.54
   9   7   5   14.05    1.41
  -9  -7  -6    1.11    0.93
   9   7   6    1.65    0.88
   9   7   6    1.26    0.83
  -9  -7  -7   30.51    1.77
   9   7   7   33.94    1.70
  -9  -7  -8   83.97    2.30
   9   7   8   84.40    2.17
  -9  -7  -9   14.70    1.66
   9   7   9   17.80    1.56
  -9  -8   2   24.62    1.73
   9   8  -2   26.20    1.51
  -9  -8   1    1.31    1.02
   9   8  -1    0.25    0.84
  -9  -8   0    5.46    1.05
   9   8   0    6.26    0.97
  -9  -8  -1   26.41    1.56
   9   8   1   23.47    1.37
  -9  -8  -2    6.67    1.05
   9   8   2    5.57    0.93
  -9  -8  -3   25.45    1.64
   9   8   3   23.07    1.55
  -9  -8  -4    3.88    1.07
   9   8   4    2.87    0.98
  -9  -8  -5   15.09    1.50
   9   8   5   18.23    1.54
  -9  -8  -6   27.58    1.85
   9   8   6   26.27    1.68
   9   8   7   54.74    2.03
   9   8   7   49.88    1.91
  -9  -8  -8    0.63    1.05
   9   8   8    0.28    0.93
   9   8   8    0.96    0.95
  -9  -8  -9    3.61    1.21
   9   8   9    4.15    1.07
  -9  -9   2   52.59    2.08
   9   9  -2   48.11    1.87
  -9  -9   1    3.77    1.21
   9   9  -1    5.71    1.09
  -9  -9   0   27.71    1.79
   9   9   0   29.74    1.59
  -9  -9  -1   12.91    1.38
   9   9   1   10.93    1.19
  -9  -9  -2   59.02    2.11
   9   9   2   59.71    1.99
  -9  -9  -3    1.48    1.00
   9   9   3    0.82    0.84
  -9  -9  -4    0.81    1.02
   9   9   4    0.02    0.89
  -9  -9  -5   88.79    2.35
   9   9   5   84.22    2.29
  -9  -9  -6    6.71    1.18
   9   9   6    8.81    1.18
  -9  -9  -7   24.22    1.98
   9   9   7   22.08    1.82
  -9  -9  -8   36.69    2.15
   9   9   8   39.65    2.10
   9  10  -3    8.63    1.30
  -9 -10   2   57.01    2.33
   9  10  -2   51.51    2.02
  -9 -10   1   19.33    1.90
   9  10  -1   19.40    1.59
  -9 -10   0    6.26    1.25
   9  10   0    4.89    1.01
  -9 -10  -1    9.43    1.25
   9  10   1   11.09    1.31
   9  10   2   35.73    1.71
  -9 -10  -3   -0.08    1.08
   9  10   3    0.02    0.90
  -9 -10  -4   -0.49    1.08
   9  10   4    0.14    0.90
  -9 -10  -5   17.87    1.66
   9  10   5   14.78    1.62
  -9 -10  -6   10.58    1.49
   9  10   6   12.21    1.43
  -9 -10  -7    6.99    1.34
   9  10   7    6.94    1.30
  -9 -11   1   28.45    2.00
   9  11  -1   31.06    1.79
  -9 -11   0    0.15    1.31
   9  11   0    0.99    1.10
  -9 -11  -1    6.11    1.35
   9  11   1    5.41    1.17
  -9 -11  -2   67.58    2.49
   9  11   2   64.71    2.27
  -9 -11  -3    0.34    1.15
   9  11   3    1.81    1.02
  -9 -11  -4    4.21    1.38
   9  11   4    3.60    1.20
  -9 -11  -5   24.13    2.04
   9  11   5   23.15    1.75
 -10   2   0   55.66    2.50
  10  -2   0   62.04    1.98
 -10   2  -1    6.70    1.54
  10  -2   1    7.13    1.08
 -10   2  -2    5.64    1.68
  10  -2   2    6.03    1.12
 -10   1   0   62.03    2.54
  10  -1   0   59.48    1.88
 -10   1  -1   56.74    2.36
  10  -1   1   60.94    1.87
 -10   1  -2    2.19    1.40
  10  -1   2    3.09    0.92
 -10   1  -3   47.67    2.53
  10  -1   3   44.06    1.80
 -10   1  -4   85.30    2.89
  10  -1   4   88.65    2.28
 -10   0   0   25.20    2.02
  10   0   0   24.56    1.43
 -10   0  -1    5.49    1.42
  10   0   1    7.02    1.00
 -10   0  -2    2.56    1.42
  10   0   2    1.29    0.83
 -10   0  -3    0.19    1.39
  10   0   3   -0.39    0.85
 -10   0  -4  106.52    3.11
  10   0   4  112.75    2.58
 -10   0  -5    7.35    1.81
  10   0   5    5.83    1.23
  10   1  -1    1.23    0.79
 -10  -1   0    5.06    1.22
  10   1   0    4.63    0.97
 -10  -1  -1   21.68    1.68
  10   1   1   25.87    1.47
 -10  -1  -2    0.66    1.06
  10   1   2    0.56    0.77
 -10  -1  -3    2.77    1.21
  10   1   3    1.74    0.83
 -10  -1  -4   44.52    2.14
  10   1   4   46.38    1.69
 -10  -1  -5    1.70    1.42
  10   1   5    2.04    0.99
 -10  -1  -6    5.02    1.52
  10   1   6    4.75    1.05
 -10  -2   1    8.55    1.17
  10   2  -1    9.69    1.16
 -10  -2   0    9.21    1.23
  10   2   0    8.22    1.05
 -10  -2  -1   41.06    1.79
  10   2   1   40.08    1.57
 -10  -2  -2    1.24    1.06
  10   2   2    0.76    0.80
 -10  -2  -3    7.59    1.27
  10   2   3    8.86    1.07
 -10  -2  -4   13.81    1.72
  10   2   4   15.05    1.38
 -10  -2  -5    5.46    1.34
  10   2   5    4.20    0.97
 -10  -2  -6   20.26    1.89
  10   2   6   23.32    1.53
 -10  -2  -7    0.89    1.46
  10   2   7    0.05    0.99
 -10  -3   1    0.45    0.98
  10   3  -1    0.58    0.77
 -10  -3   0    4.68    1.08
  10   3   0    6.90    0.98
 -10  -3  -1   76.87    2.14
  10   3   1   72.25    1.93
 -10  -3  -2    5.57    1.18
  10   3   2    5.05    0.98
 -10  -3  -3   50.00    1.99
  10   3   3   53.73    1.81
 -10  -3  -4   10.08    1.24
  10   3   4    9.64    1.20
 -10  -3  -5    9.57    1.26
  10   3   5   11.76    1.27
 -10  -3  -6   49.14    2.08
  10   3   6   51.57    1.82
 -10  -3  -7    4.75    1.34
  10   3   7    4.74    1.03
 -10  -4   1  117.80    2.46
  10   4  -1  108.76    2.21
 -10  -4   0   11.63    1.26
  10   4   0   13.84    1.18
 -10  -4  -1   14.86    1.35
  10   4   1   13.27    1.22
 -10  -4  -2    3.27    1.08
  10   4   2    6.10    1.01
 -10  -4  -3   62.05    2.01
  10   4   3   66.75    1.96
 -10  -4  -4    0.57    1.11
  10   4   4    0.19    0.93
 -10  -4  -5    0.25    1.03
  10   4   5    0.57    0.89
 -10  -4  -6   22.25    1.79
  10   4   6   24.11    1.53
 -10  -4  -7    6.10    1.40
  10   4   7    8.47    1.18
 -10  -4  -8    0.88    1.17
  10   4   8    0.87    0.91
 -10  -5   1    7.67    1.08
  10   5  -1   11.52    1.25
 -10  -5   0   33.78    1.64
  10   5   0   31.35    1.48
 -10  -5  -1    3.23    0.90
  10   5   1    2.59    0.81
 -10  -5  -2    2.51    0.90
  10   5   2    3.88    0.86
 -10  -5  -3   41.72    1.81
  10   5   3   46.88    1.79
 -10  -5  -4   24.06    1.63
  10   5   4   24.94    1.56
 -10  -5  -5    2.54    0.99
  10   5   5    3.11    0.95
 -10  -5  -6   37.25    1.90
  10   5   6   36.45    1.78
 -10  -5  -8   -0.73    1.11
  10   5   8    0.04    0.93
 -10  -6   1    0.76    1.04
  10   6  -1    0.19    0.88
  10   6  -1    1.20    0.98
 -10  -6   0   21.02    1.61
  10   6   0   19.28    1.48
  10   6   0   18.06    1.37
 -10  -6  -1    1.45    0.89
  10   6   1    1.99    0.89
  10   6   1    1.35    0.77
 -10  -6  -2    1.50    0.88
  10   6   2    2.13    0.81
 -10  -6  -3   24.69    1.61
  10   6   3   28.60    1.53
 -10  -6  -4    4.37    0.97
  10   6   4    5.73    0.99
 -10  -6  -5   -0.71    0.99
  10   6   5    0.00    0.98
 -10  -6  -6    8.80    1.32
  10   6   6    9.72    1.29
 -10  -6  -7   15.14    1.58
  10   6   7   17.09    1.48
 -10  -6  -8    1.70    1.14
  10   6   8    2.32    1.00
  10   7  -2    1.59    1.04
 -10  -7   1    0.44    1.04
  10   7  -1    0.57    0.96
 -10  -7   0   35.52    1.81
  10   7   0   38.44    1.69
 -10  -7  -1   -0.15    1.09
  10   7   1    1.66    1.02
 -10  -7  -2    0.02    0.94
  10   7   2    0.55    0.89
 -10  -7  -3   53.37    2.02
  10   7   3   52.92    1.96
  10   7   3   55.19    2.00
 -10  -7  -4    6.12    1.08
  10   7   4   12.19    1.41
  10   7   4   12.14    1.35
 -10  -7  -5   22.52    1.67
  10   7   5   22.71    1.60
 -10  -7  -6    0.62    0.99
  10   7   6    0.79    0.92
 -10  -7  -7    3.30    1.24
  10   7   7    6.15    1.25
  10   8  -2    1.97    1.11
 -10  -8   1   -0.09    1.02
  10   8  -1    0.03    0.93
 -10  -8   0   15.93    1.60
  10   8   0   16.72    1.53
 -10  -8  -1    0.45    0.99
  10   8   1    0.67    0.92
 -10  -8  -2    3.45    1.16
  10   8   2    3.49    1.09
 -10  -8  -3    9.73    1.26
  10   8   3    8.87    1.18
 -10  -8  -4   32.46    1.95
  10   8   4   33.63    1.80
 -10  -8  -5   30.09    1.93
  10   8   5   29.42    1.84
 -10  -8  -6    2.25    1.10
  10   8   6    1.67    1.04
  10   8   6    1.31    1.02
 -10  -8  -7   75.09    2.43
  10   8   7   74.19    2.32
 -10  -9   2    6.37    1.43
  10   9  -2    4.90    1.20
 -10  -9   1    0.54    1.21
  10   9  -1    1.90    1.05
 -10  -9   0   25.55    1.88
  10   9   0   27.11    1.74
 -10  -9  -1    3.07    1.29
  10   9   1    5.25    1.22
 -10  -9  -2   21.33    1.72
  10   9   2   20.46    1.62
 -10  -9  -3    0.54    1.07
  10   9   3    2.20    1.04
 -10  -9  -4   16.16    1.69
  10   9   4   18.60    1.68
 -10  -9  -5    8.13    1.29
  10   9   5    8.91    1.25
 -10  -9  -6    1.06    1.38
  10   9   6    1.50    1.21
 -10 -10   1    7.13    1.48
  10  10  -1    6.86    1.31
 -10 -10   0    0.64    1.26
  10  10   0    0.70    1.04
 -10 -10  -1   31.75    1.98
  10  10   1   33.95    1.85
 -10 -10  -2    1.10    1.25
  10  10   2    0.21    1.03
 -10 -10  -3    0.75    1.19
  10  10   3    1.15    1.08
 -10 -10  -4    6.25    1.43
  10  10   4    6.41    1.37
 -11  -1   0   -0.33    1.38
  11   1   0    0.34    0.93
 -11  -1  -1   17.44    1.93
  11   1   1   20.39    1.53
 -11  -1  -2    0.06    1.43
  11   1   2    0.16    0.94
 -11  -2   0    5.99    1.43
  11   2   0    6.14    1.11
 -11  -2  -1   19.66    1.89
  11   2   1   18.77    1.54
 -11  -2  -2    1.29    1.38
  11   2   2    1.54    1.00
 -11  -2  -3   -0.83    1.29
  11   2   3   -0.35    0.92
 -11  -2  -4   17.26    2.07
 -11  -3   0    9.19    1.39
  11   3   0   10.58    1.32
 -11  -3  -1   66.61    2.30
  11   3   1   62.45    1.94
 -11  -3  -2   22.34    1.83
  11   3   2   28.90    1.60
 -11  -3  -3    7.02    1.29
  11   3   3    7.68    1.08
 -11  -3  -4    9.73    1.44
  11   3   4   11.49    1.40
 -11  -4   0   -0.35    1.19
  11   4   0    1.45    0.99
 -11  -4  -1    0.20    1.08
  11   4   1    0.79    0.86
 -11  -4  -2   48.02    2.08
  11   4   2   50.85    1.92
 -11  -4  -3    6.67    1.25
  11   4   3    8.11    1.11
 -11  -4  -4    4.18    1.23
  11   4   4    4.41    1.02
 -11  -4  -5   25.32    1.90
  11   4   5   23.40    1.57
  11   5  -1    7.34    1.08
 -11  -5   0   63.85    2.15
  11   5   0   67.93    2.04
 -11  -5  -1    1.13    1.03
  11   5   1    2.07    0.90
 -11  -5  -2    8.92    1.38
  11   5   2   13.07    1.31
 -11  -5  -3    3.42    1.24
  11   5   3    3.10    1.08
 -11  -5  -4    7.56    1.34
  11   5   4    9.07    1.24
 -11  -5  -5    5.51    1.35
  11   5   5    7.01    1.19
  11   6  -1    7.98    1.11
 -11  -6   0   27.51    1.81
  11   6   0   26.49    1.69
 -11  -6  -1   10.77    1.30
  11   6   1   11.12    1.23
 -11  -6  -2    4.51    1.10
  11   6   2    5.59    1.05
 -11  -6  -3    9.25    1.23
  11   6   3    8.63    1.14
 -11  -6  -4   16.18    1.68
  11   6   4   17.53    1.67
 -11  -6  -5    0.49    1.09
  11   6   5    1.80    1.05
 -11  -7   1   28.18    1.95
  11   7  -1   30.12    1.83
  11   7  -1   27.95    1.71
 -11  -7   0   15.34    1.70
  11   7   0   17.63    1.67
  11   7   0   15.13    1.50
 -11  -7  -1   27.76    1.87
  11   7   1   30.54    1.71
 -11  -7  -2   15.03    1.66
  11   7   2   14.55    1.52
 -11  -7  -3   22.04    1.85
  11   7   3   16.39    1.59
 -11  -7  -4   49.15    2.11
  11   7   4   58.27    2.15
 -11  -8   0    1.42    1.25
  11   8   0    1.41    1.10
 -11  -8  -1   27.87    1.95
  11   8   1   26.29    1.80
  11   8   2   38.06    1.94
  11   8   2   35.32    1.84
 -11  -8  -3    2.89    1.36
  11   8   3    3.23    1.28
  11   8   3    2.13    1.27
   0   0   2 1767.96   10.41
   0   0   3  860.26    5.16
   0   0   4  772.01    4.76
   0   0   6  197.98    1.91
   0   0   7    0.46    0.33
   0   0   8   83.57    1.38
   0   0   9   -0.14    0.38
   0   0  10   43.59    1.15
   0   0  11    5.63    0.61
   0   0  12  127.82    2.07
   0   0  13    1.52    0.63
   0  -1  13   27.58    1.23
   0  -1  12   18.77    1.07
   0  -1  11   37.19    1.18
   0  -1  10   16.88    0.87
   0  -1   9    0.07    0.35
   0  -1   8   51.10    1.07
   0  -1   7  136.48    1.60
   0  -1   6   52.74    0.93
   0  -1   5  116.98    1.28
   0  -1   4  142.59    1.32
   0  -1   3  207.04    1.57
   0  -1   2  744.40    4.46
   0   1   3 3117.66   17.34
   0   1   4 2414.40   13.41
   0   1   5  268.23    2.24
   0   1   6  372.88    2.96
   0   1   7  268.24    2.50
   0   1   8   42.20    1.06
   0   1   9   89.13    1.53
   0   1  10    0.22    0.45
   0   1  11    3.25    0.57
   0   1  12   38.10    1.29
   0   1  13    3.77    0.73
   0  -2  11   30.47    1.18
   0  -2  10   44.97    1.19
   0  -2   9    4.44    0.49
   0  -2   8  203.49    2.17
   0  -2   7   97.50    1.36
   0  -2   6  376.34    2.91
   0  -2   5  151.07    1.50
   0   2   5    5.63    0.63
   0   2   6  265.76    2.39
   0   2   7  734.37    5.11
   0   2   8    6.24    0.58
   0   2   9  367.33    3.41
   0   2  10   12.93    0.91
   0   2  11   13.13    0.94
   0   2  12   95.54    1.89
   0   2  13    1.26    0.71
   0   3   7   98.08    1.49
   0   3   8   11.80    0.82
   0   3   9  330.30    3.20
   0   3  10   23.03    1.09
   0   3  11   19.82    1.13
   0   3  12   59.40    1.64
   0   3  13   19.58    1.28
   0   4   8  136.23    1.91
   0   4   9   49.14    1.31
   0   4  10   68.10    1.54
   0   4  11   13.21    1.00
   0   4  12    3.64    0.78
   0   4  13   35.42    1.57
   0   5   9   45.85    1.33
   0   5  10   -0.05    0.56
   0   5  11   31.93    1.33
   0   5  12    0.07    0.63
   0   5  13    6.18    0.97
   0   6  10   23.11    1.21
   0   6  11   98.03    1.98
   0   6  12    0.81    0.76
   0   6  13    2.42    0.92
   0   7  11   53.32    1.63
   0   7  12    0.31    0.70
  -1   8  11   16.20    1.43
  -1   7  12    2.20    0.82
  -1   7  11   68.19    1.81
  -1   6  12   15.95    1.39
  -1   6  11   79.67    1.78
  -1   6  10    3.30    0.68
  -1   5  13    0.42    0.77
  -1   5  12   12.73    1.18
  -1   5  11    5.87    0.79
  -1   5  10    0.52    0.58
  -1   5   9   25.46    1.09
  -1   4  13    0.09    0.70
  -1   4  12    2.58    0.70
  -1   4  11   19.83    1.17
  -1   4  10   25.03    1.18
  -1   4   9    1.56    0.51
  -1   4   8   93.96    1.63
  -1   3  13    9.46    1.08
  -1   3  12    1.29    0.64
  -1   3  11    2.51    0.62
  -1   3  10   14.35    0.94
  -1   3   9  208.88    2.46
  -1   3   8    0.21    0.43
  -1   3   7   10.44    0.76
  -1   2  13   42.34    1.48
  -1   2  12   50.08    1.45
  -1   2  11    1.34    0.56
  -1   2  10   62.98    1.42
  -1   2   9    7.88    0.69
  -1   2   8   42.76    1.12
  -1   2   7    1.68    0.38
  -1   2   6   75.25    1.20
  -1   2   5  507.44    3.60
   1  -2   6   34.79    0.80
   1  -2   7  209.49    2.12
   1  -2   8   14.64    0.74
   1  -2   9    9.64    0.69
   1  -2  10   54.07    1.29
   1  -2  11    6.97    0.81
  -1   1  13   93.08    1.93
  -1   1  12   44.44    1.35
  -1   1  11   10.74    0.83
  -1   1  10   49.50    1.23
  -1   1   9    0.99    0.46
  -1   1   8   91.25    1.43
  -1   1   7   11.07    0.70
  -1   1   6  164.14    1.73
  -1   1   5   43.06    0.83
  -1   1   4  135.94    1.33
   1  -1   2 1866.14   10.55
   1  -1   3  507.75    3.22
   1  -1   4   20.42    0.54
   1  -1   5   22.29    0.62
   1  -1   6  126.38    1.44
   1  -1   7  912.10    5.88
   1  -1   8    1.27    0.38
   1  -1   9   16.91    0.77
   1  -1  10   32.69    1.03
   1  -1  12    2.53    0.56
   1  -1  13    1.34    0.59
  -1   0  13   60.36    1.59
  -1   0  12   17.69    0.99
  -1   0  11   32.08    1.08
  -1   0  10    0.22    0.40
  -1   0   9    6.20    0.63
  -1   0   8  131.69    1.68
  -1   0   7    1.91    0.34
  -1   0   6   54.61    0.95
  -1   0   5  288.18    2.28
  -1   0   4  137.50    1.32
  -1   0   3    4.38    0.36
  -1   0   2 2046.76   12.15
   1   0   1   54.50    0.53
   1   0   2 1972.85   11.45
   1   0   3   45.83    0.69
   1   0   4  422.37    2.90
   1   0   5  130.83    1.40
   1   0   6   72.15    1.14
   1   0   7  100.48    1.40
   1   0   8   69.52    1.27
   1   0   9    8.67    0.69
   1   0  10   13.72    0.79
   1   0  11   29.77    1.10
   1   0  12   79.85    1.70
   1   0  13    0.68    0.64
  -1  -1  13   28.04    1.31
  -1  -1  12    1.59    0.56
  -1  -1  11  128.64    1.95
  -1  -1  10    0.38    0.40
  -1  -1   9   51.25    1.15
  -1  -1   8  120.91    1.58
  -1  -1   7   62.43    1.06
  -1  -1   6  192.68    1.82
  -1  -1   5   38.53    0.71
  -1  -1   4  128.53    1.23
  -1  -1   3  652.79    3.97
  -1  -1   2  542.25    3.35
   1   1   3  308.40    2.23
   1   1   4   60.13    0.88
   1   1   5  190.53    1.80
   1   1   6  132.85    1.57
   1   1   7   59.66    1.18
   1   1   8    1.97    0.40
   1   1   9   34.51    1.08
   1   1  10    1.53    0.53
   1   1  11   57.69    1.43
   1   1  12   56.42    1.49
   1   1  13    0.57    0.60
  -1  -2  11   85.02    1.68
  -1  -2  10    2.77    0.50
  -1  -2   9    5.77    0.57
  -1  -2   8   59.53    1.16
  -1  -2   7   70.19    1.16
  -1  -2   6  167.88    1.71
  -1  -2   5    6.62    0.44
   1   2   5 1150.29    6.99
   1   2   6  135.29    1.64
   1   2   7   35.24    1.01
   1   2   8    2.11    0.43
   1   2   9  155.04    2.08
   1   2  10    0.99    0.53
   1   2  11   35.65    1.24
   1   2  12    8.41    0.94
   1   2  13   39.92    1.47
   1   3   7   27.67    0.95
   1   3   8    7.61    0.74
   1   3   9  968.13    6.72
   1   3  10   37.47    1.21
   1   3  11  120.66    2.06
   1   3  12   18.15    1.12
   1   3  13   81.75    1.90
   1   4   8    0.66    0.43
   1   4   9  328.86    3.23
   1   4  10  251.94    2.90
   1   4  11    1.57    0.58
   1   4  13   72.39    1.87
   1   5   9    4.75    0.62
   1   5  10   59.31    1.51
   1   5  11   -0.11    0.58
   1   5  12   67.12    1.76
   1   5  13  180.40    2.79
   1   6  10  147.19    2.27
   1   6  11    1.45    0.71
   1   6  12    0.59    0.68
   1   6  13   37.03    1.59
   1   7  11   27.68    1.38
   1   7  12    3.01    0.75
   1   8  12   21.51    1.35
  -2   6  10   21.05    1.27
  -2   5  11   -0.36    0.69
  -2   5  10   26.49    1.26
  -2   5   9   39.01    1.28
  -2   4  12   11.72    1.31
  -2   4  11    1.68    0.67
  -2   4  10   42.73    1.42
  -2   4   9    8.28    0.93
  -2   4   8   36.73    1.14
  -2   3  13   11.58    1.22
  -2   3  12    0.13    0.65
  -2   3  11   18.18    1.20
  -2   3  10  107.17    1.89
  -2   3   9   12.85    0.93
  -2   3   8   27.88    1.06
  -2   3   7    5.53    0.56
  -2   2  13   42.06    1.50
  -2   2  12    1.80    0.71
  -2   2  11    3.92    0.67
  -2   2  10   48.58    1.34
  -2   2   9    0.47    0.45
  -2   2   8   13.12    0.83
  -2   2   7    2.67    0.44
  -2   2   6  210.99    2.05
  -2   2   5   11.39    0.65
   2  -2   7  230.05    2.23
   2  -2   8   49.01    1.06
   2  -2   9    0.73    0.44
  -2   1  13   12.73    1.03
  -2   1  12    0.76    0.55
  -2   1  11   12.43    0.92
  -2   1  10    4.23    0.56
  -2   1   9   44.97    1.16
  -2   1   8   46.71    1.10
  -2   1   7    1.52    0.38
  -2   1   6  235.16    2.16
  -2   1   5    1.77    0.31
  -2   1   4  227.36    1.86
  -2   1   3    3.71    0.28
   2  -1   3   64.71    0.78
   2  -1   4  346.55    2.49
   2  -1   5   19.99    0.62
   2  -1   6   83.63    1.18
   2  -1   7  752.62    5.06
   2  -1   8   72.04    1.26
   2  -1   9   67.20    1.29
   2  -1  10   35.64    1.06
   2  -1  11   58.90    1.41
   2  -1  12    3.63    0.68
   2  -1  13    0.05    0.66
  -2   0  13   36.95    1.32
[truncated: 1,550,003 more chars]
