# Supplementary material for: Syntheses and crystal structures of two di­naph­tho[2,1-d:1′,2′-f][1,3]dithiepine atropisomers
Source: Acta Crystallogr E Crystallogr Commun. 2023 Jan 24;79(Pt 2):107–11. doi: 10.1107/S2056989023000476 (PMC9912471; doi:10.1107/S2056989023000476)
Supplement: Supplementary file 2 [file e-79-00107-1sup2.hkl]

data_1                                                                          
_shelx_title ' shelxt_a.res in P-1'                                             
_shelx_refln_list_code          4                                               
_shelx_F_calc_maximum      102.48                                               
_exptl_crystal_F_000       440.00                                               
_reflns_d_resolution_high  0.7985                                               
                                                                                
loop_                                                                           
 _space_group_symop_operation_xyz                                               
 'x, y, z'                                                                      
 '-x, -y, -z'                                                                   
                                                                                
_cell_length_a     9.3224                                                       
_cell_length_b    11.0639                                                       
_cell_length_c    11.2068                                                       
_cell_angle_alpha  81.607                                                       
_cell_angle_beta   84.444                                                       
_cell_angle_gamma  69.411                                                       
                                                                                
_shelx_F_squared_multiplier     1.000                                           
                                                                                
loop_                                                                           
 _refln_index_h                                                                 
 _refln_index_k                                                                 
 _refln_index_l                                                                 
 _refln_F_squared_calc                                                          
 _refln_F_squared_meas                                                          
 _refln_F_squared_sigma                                                         
 _refln_observed_status                                                         
   1   0   0       3413.79       3211.31        65.78 o                         
   2   0   0       1697.14       1684.76        14.74 o                         
   3   0   0       1207.58        979.24         8.81 o                         
   4   0   0        266.58        399.06         4.89 o                         
   5   0   0          2.56          5.05         0.58 o                         
   6   0   0        245.90        224.86         5.11 o                         
   7   0   0          9.63         18.91         1.24 o                         
   8   0   0        138.20        144.10         3.47 o                         
   9   0   0        120.78        111.51         3.00 o                         
  10   0   0         69.12         83.55         3.19 o                         
 -10   1   0        185.08        210.26         4.19 o                         
  -9   1   0        112.30        120.82         3.17 o                         
  -8   1   0         22.34         17.35         2.10 o                         
  -7   1   0         20.91         16.98         1.57 o                         
  -6   1   0        519.94        601.48         8.84 o                         
  -5   1   0         36.33         51.13         1.64 o                         
  -4   1   0        196.25        152.89         2.86 o                         
  -3   1   0         10.91         20.16         0.96 o                         
  -2   1   0         89.77         79.04         4.29 o                         
  -1   1   0        690.44        756.43         8.92 o                         
   1   1   0       1797.40       1618.49         7.89 o                         
   2   1   0        713.97        754.02         9.49 o                         
   3   1   0        732.50        691.79         3.95 o                         
   4   1   0        941.78        929.94         6.09 o                         
   5   1   0        771.01        888.31         8.82 o                         
   6   1   0          0.01          3.38         0.69 o                         
   7   1   0          0.28          0.75         0.90 o                         
   8   1   0         56.61         33.20         1.62 o                         
   9   1   0        206.95        185.72         3.34 o                         
  10   1   0         10.67         17.28         2.11 o                         
  11   1   0          0.45         -0.17         2.11 o                         
 -10   2   0        164.41        206.85         6.39 o                         
  -9   2   0        193.63        194.63         4.19 o                         
  -8   2   0        112.11        118.15         2.91 o                         
  -7   2   0        238.89        245.27         5.52 o                         
  -6   2   0        291.38        307.78         2.88 o                         
  -5   2   0        387.65        409.54         2.63 o                         
  -4   2   0        121.30        115.84         1.46 o                         
  -3   2   0        124.80        108.30         4.21 o                         
  -2   2   0       1423.70       1279.59         4.66 o                         
  -1   2   0       3145.29       3127.52        14.42 o                         
   0   2   0        167.90        221.37         1.73 o                         
   1   2   0       5206.33       5057.04        53.29 o                         
   2   2   0        892.86       1103.03         8.62 o                         
   3   2   0       1690.36       1587.55         6.04 o                         
   4   2   0         71.76         89.36         3.49 o                         
   5   2   0        761.83        906.96         7.47 o                         
   6   2   0         71.77         96.97         1.81 o                         
   7   2   0         22.71         24.67         1.43 o                         
   8   2   0        173.27        156.36         2.52 o                         
   9   2   0         16.67         17.66         1.71 o                         
  10   2   0         35.15         29.55         2.18 o                         
  11   2   0         21.30         20.63         2.36 o                         
  -9   3   0         97.44        105.72         4.20 o                         
  -8   3   0        100.13         98.37         6.75 o                         
  -7   3   0          6.62          9.70         1.26 o                         
  -6   3   0          7.16          6.44         1.05 o                         
  -5   3   0       1179.81       1291.28         9.50 o                         
  -4   3   0          0.07          5.48         0.65 o                         
  -3   3   0         40.48         36.71         1.75 o                         
  -2   3   0        539.32        631.63         5.32 o                         
  -1   3   0         20.01         15.70         0.63 o                         
   0   3   0        194.12        320.21         6.73 o                         
   1   3   0        773.62        638.88         9.60 o                         
   2   3   0       1166.89       1278.14         7.06 o                         
   3   3   0       4970.78       4682.21        14.83 o                         
   4   3   0        714.57        755.07         9.54 o                         
   5   3   0          9.12         29.71         1.57 o                         
   6   3   0        246.85        280.02         2.16 o                         
   7   3   0         87.92         86.91         1.87 o                         
   8   3   0          9.12         11.09         1.23 o                         
   9   3   0        174.61        154.36         3.04 o                         
  10   3   0         10.06         18.42         3.00 o                         
  11   3   0         42.27         33.19         2.53 o                         
  -9   4   0         55.57         63.93         3.15 o                         
  -8   4   0          6.10          3.51         1.69 o                         
  -7   4   0         78.25         77.21         2.47 o                         
  -6   4   0         29.30         23.99         1.86 o                         
  -5   4   0       1134.96       1252.13        22.82 o                         
  -4   4   0        244.76        221.88         3.39 o                         
  -3   4   0         72.85         70.92         1.33 o                         
  -2   4   0        177.46        251.46         2.45 o                         
  -1   4   0          8.57         12.24         0.97 o                         
   0   4   0          6.27         34.39         2.54 o                         
   1   4   0         37.42         22.43         0.97 o                         
   2   4   0        737.75        655.64         6.01 o                         
   3   4   0        253.83        285.07         1.61 o                         
   4   4   0        166.21        112.31         1.37 o                         
   5   4   0        391.67        374.89         9.85 o                         
   6   4   0       1066.70        995.38         9.92 o                         
   7   4   0        457.29        486.49        11.59 o                         
   8   4   0         26.18         21.79         1.24 o                         
   9   4   0          1.84          2.93         1.43 o                         
  10   4   0         48.14         43.30         2.44 o                         
  11   4   0          6.23          2.33         2.01 o                         
  -8   5   0         21.69         25.16         2.19 o                         
  -7   5   0         33.31         31.08         2.14 o                         
  -6   5   0        224.50        216.15         3.36 o                         
  -5   5   0         54.36         57.29         2.03 o                         
  -4   5   0        118.63        117.71         2.78 o                         
  -3   5   0       1265.12       1268.06         5.13 o                         
  -2   5   0        609.94        547.86         6.68 o                         
  -1   5   0        183.23        216.20         1.90 o                         
   0   5   0         52.52         33.10         0.96 o                         
   1   5   0         10.84         29.15         1.14 o                         
   2   5   0       1049.42       1078.49        10.42 o                         
   3   5   0          0.42          0.89         0.45 o                         
   4   5   0        234.49        200.03         1.60 o                         
   5   5   0        648.39        708.06         3.82 o                         
   6   5   0       1983.33       1954.54        12.31 o                         
   7   5   0        595.81        606.99         8.14 o                         
   8   5   0          0.04          1.67         1.06 o                         
   9   5   0        185.62        188.04         5.02 o                         
  10   5   0        121.31        113.90         3.46 o                         
  11   5   0        210.41        230.20         5.40 o                         
  -8   6   0          2.81          4.41         2.54 o                         
  -7   6   0          9.46         11.58         1.89 o                         
  -6   6   0         50.34         50.37         2.63 o                         
  -5   6   0         93.90         87.75         3.76 o                         
  -4   6   0         10.75          3.24         1.08 o                         
  -3   6   0        631.16        666.39         4.16 o                         
  -2   6   0       1515.53       1435.88         5.62 o                         
  -1   6   0        102.89         91.69         1.54 o                         
   0   6   0         70.28         43.52         1.58 o                         
   1   6   0         57.00         70.99         1.55 o                         
   2   6   0         25.21         19.54         0.87 o                         
   3   6   0          3.47          4.21         0.61 o                         
   4   6   0          0.57          1.96         0.60 o                         
   5   6   0          0.20          1.08         0.67 o                         
   6   6   0        245.19        220.91         2.57 o                         
   7   6   0       1207.46       1130.16        15.27 o                         
   8   6   0         23.57         19.93         1.99 o                         
   9   6   0         65.48         65.50         2.46 o                         
  10   6   0         78.70         68.54         2.95 o                         
  11   6   0         68.23         90.72         3.40 o                         
  -7   7   0         19.03         25.95         2.44 o                         
  -6   7   0          2.59         -0.18         1.59 o                         
  -5   7   0         24.02         29.84         2.01 o                         
  -4   7   0        150.94        131.18         3.42 o                         
  -3   7   0        209.04        200.84         4.19 o                         
  -2   7   0        548.49        477.03        10.26 o                         
  -1   7   0         51.61         57.05         1.55 o                         
   0   7   0         30.60         23.24         1.20 o                         
   1   7   0        744.00        749.97         4.53 o                         
   2   7   0        334.05        343.87         3.02 o                         
   3   7   0          3.86          8.72         0.81 o                         
   4   7   0        236.18        252.74         2.25 o                         
   5   7   0         13.94         12.47         0.88 o                         
   6   7   0        157.28        131.80         1.99 o                         
   7   7   0        557.07        546.20        15.22 o                         
   8   7   0         43.17         42.27         2.29 o                         
   9   7   0         41.98         38.44         2.29 o                         
  10   7   0        138.79        129.75         3.32 o                         
  11   7   0         52.30         56.84         2.83 o                         
  -6   8   0          0.05          0.41         1.86 o                         
  -5   8   0          2.25          2.24         1.71 o                         
  -4   8   0         45.81         42.97         4.04 o                         
  -3   8   0        300.54        264.87         3.69 o                         
  -2   8   0         35.16         43.34         2.16 o                         
  -1   8   0        123.21        132.50         3.67 o                         
   0   8   0        304.08        258.64         5.09 o                         
   1   8   0       1281.33       1249.58         9.73 o                         
   2   8   0         85.19        107.47         2.03 o                         
   3   8   0         30.34         28.53         1.48 o                         
   4   8   0         86.16         75.45         1.96 o                         
   5   8   0         44.79         48.03         1.73 o                         
   6   8   0          8.77          3.99         1.05 o                         
   7   8   0          8.14         13.64         2.09 o                         
   8   8   0          0.01          1.29         1.50 o                         
   9   8   0         23.38         20.97         1.88 o                         
  10   8   0         59.58         58.69         2.81 o                         
  11   8   0          3.89          4.61         2.12 o                         
  -5   9   0          2.19          3.93         1.85 o                         
  -4   9   0          0.87          2.71         1.70 o                         
  -3   9   0        130.66        109.44         2.92 o                         
  -2   9   0         27.13         34.31         2.19 o                         
  -1   9   0          8.74          6.77         1.43 o                         
   0   9   0        246.53        227.75         5.44 o                         
   1   9   0       1912.80       1820.76        20.22 o                         
   2   9   0        865.57        894.13        12.77 o                         
   3   9   0          6.90          9.89         1.44 o                         
   4   9   0        258.07        271.30         3.04 o                         
   5   9   0         21.46         17.81         1.29 o                         
   6   9   0         21.81         15.71         1.60 o                         
   7   9   0         46.26         49.29         2.50 o                         
   8   9   0        164.67        141.52         3.29 o                         
   9   9   0        124.23        104.05         4.67 o                         
  10   9   0         94.47         93.11         3.42 o                         
  -4  10   0          0.42          2.69         2.01 o                         
  -3  10   0         12.74         12.09         1.98 o                         
  -2  10   0          7.56          8.67         1.72 o                         
  -1  10   0          9.74          9.50         1.56 o                         
   0  10   0         21.91         21.18         2.51 o                         
   1  10   0         54.60         55.42         2.09 o                         
   2  10   0          4.90          8.51         1.74 o                         
   3  10   0        408.69        379.87         7.88 o                         
   4  10   0        290.97        297.86         6.06 o                         
   5  10   0          0.91          4.19         1.25 o                         
   6  10   0          0.02          1.89         1.60 o                         
   7  10   0         19.53         12.71         1.80 o                         
   8  10   0         16.48         16.15         1.97 o                         
   9  10   0         15.41         18.81         2.15 o                         
  10  10   0          0.71          1.69         2.15 o                         
  -3  11   0          2.14          1.58         1.88 o                         
  -2  11   0         10.44          8.91         1.97 o                         
  -1  11   0          1.01          1.94         1.86 o                         
   0  11   0        156.46        170.78         3.55 o                         
   1  11   0        217.92        214.08         3.71 o                         
   2  11   0        288.63        307.25         4.29 o                         
   3  11   0        133.39        127.97         2.84 o                         
   4  11   0        186.86        185.55         5.45 o                         
   5  11   0         33.76         37.34         2.44 o                         
   6  11   0         24.39         19.22         1.96 o                         
   7  11   0          1.10          0.95         1.78 o                         
   8  11   0          3.15          5.64         2.11 o                         
   9  11   0          0.16          1.73         2.26 o                         
  -1  12   0          1.90          1.51         2.11 o                         
   0  12   0         11.76         14.25         2.17 o                         
   1  12   0          7.00          2.25         1.98 o                         
   2  12   0          3.52          3.18         2.03 o                         
   3  12   0        124.88        125.38         3.41 o                         
   4  12   0        126.36        124.69         3.70 o                         
   5  12   0        121.85        128.69         3.54 o                         
   6  12   0          7.10          5.32         2.01 o                         
   7  12   0         31.38         34.21         2.52 o                         
   8  12   0         46.28         49.05         3.22 o                         
   1  13   0          3.83          3.65         2.21 o                         
   2  13   0          0.35          3.04         2.21 o                         
   3  13   0         48.92         50.49         4.11 o                         
   4  13   0         24.57         40.45         3.66 o                         
   5  13   0         50.65         57.43         4.21 o                         
   6  13   0         78.71         92.28         3.83 o                         
   7  13   0         75.90         79.35         6.25 o                         
  -6 -13   1          8.73          4.12         2.35 o                         
  -5 -13   1         22.22         18.16         2.43 o                         
  -4 -13   1         30.71         37.91         2.84 o                         
  -3 -13   1         46.75         52.99         5.05 o                         
  -2 -13   1          0.32          0.85         2.79 o                         
  -8 -12   1          5.64          8.35         2.37 o                         
  -7 -12   1         13.85         18.94         2.42 o                         
  -6 -12   1         95.65         85.90         3.42 o                         
  -5 -12   1         41.14         40.65         2.84 o                         
  -4 -12   1         16.77         12.47         1.99 o                         
  -3 -12   1          3.80          4.31         2.16 o                         
  -2 -12   1         32.04         32.85         2.37 o                         
  -1 -12   1         51.01         58.78         2.97 o                         
   0 -12   1         67.03         71.66         3.28 o                         
   1 -12   1          3.36          5.82         2.34 o                         
  -9 -11   1         94.04        103.76         3.72 o                         
  -8 -11   1          0.87          2.14         2.12 o                         
  -7 -11   1          3.43          5.39         2.00 o                         
  -6 -11   1        356.79        327.23         8.29 o                         
  -5 -11   1        107.73        109.63         5.70 o                         
  -4 -11   1          3.81          3.75         1.58 o                         
  -3 -11   1         15.76         15.16         1.75 o                         
  -2 -11   1         39.72         43.77         2.25 o                         
  -1 -11   1         62.02         71.89         2.49 o                         
   0 -11   1          0.06          1.31         1.76 o                         
   1 -11   1         17.93         13.71         1.91 o                         
   2 -11   1         99.89        109.63         3.39 o                         
   3 -11   1        126.07        132.46         4.57 o                         
 -10 -10   1         34.63         24.68         2.53 o                         
  -9 -10   1         42.99         66.63         3.24 o                         
  -8 -10   1         23.31         21.70         3.04 o                         
  -7 -10   1         44.11         42.53         2.59 o                         
  -6 -10   1        239.78        214.68         5.70 o                         
  -5 -10   1        219.29        200.36         5.07 o                         
  -4 -10   1         46.69         48.51         3.90 o                         
  -3 -10   1         18.79         21.57         1.45 o                         
  -2 -10   1        113.85        103.04         2.49 o                         
  -1 -10   1        309.88        297.24         4.68 o                         
   0 -10   1        133.78        135.99         5.11 o                         
   1 -10   1        186.50        185.08         3.68 o                         
   2 -10   1          0.49          0.68         1.61 o                         
   3 -10   1         56.86         59.80         3.25 o                         
   4 -10   1         66.77         66.24         3.23 o                         
 -10  -9   1          3.70          3.91         2.07 o                         
  -9  -9   1         16.65         14.95         2.49 o                         
  -8  -9   1          1.20          2.50         1.67 o                         
  -7  -9   1        191.72        195.12         4.22 o                         
  -6  -9   1        283.36        242.54         6.14 o                         
  -5  -9   1        182.73        141.37         2.98 o                         
  -4  -9   1          6.01         10.50         1.29 o                         
  -3  -9   1        165.01        170.00         4.08 o                         
  -2  -9   1          2.18          4.80         1.14 o                         
  -1  -9   1       1640.52       1533.87        23.98 o                         
   0  -9   1        367.13        346.97         6.49 o                         
   1  -9   1        420.51        448.27         9.09 o                         
   2  -9   1        356.14        322.08         5.19 o                         
   3  -9   1         48.49         44.66         2.43 o                         
   4  -9   1         10.24         15.03         1.98 o                         
   5  -9   1         73.05         86.93         5.63 o                         
 -10  -8   1          0.02          0.51         1.76 o                         
  -9  -8   1          2.86          2.52         1.64 o                         
  -8  -8   1          4.40          4.76         1.67 o                         
  -7  -8   1          0.01          0.68         1.41 o                         
  -6  -8   1          9.97         19.92         1.56 o                         
  -5  -8   1         22.17         28.58         1.53 o                         
  -4  -8   1         97.02         86.05         1.98 o                         
  -3  -8   1        133.51        121.19         4.03 o                         
  -2  -8   1        138.08        148.42         3.13 o                         
  -1  -8   1        114.40        105.92         2.17 o                         
   0  -8   1          9.25         17.76         1.27 o                         
   1  -8   1        434.92        400.84         4.39 o                         
   2  -8   1         40.32         48.54         2.10 o                         
   3  -8   1        198.42        183.63         3.73 o                         
   4  -8   1         37.39         31.10         2.16 o                         
   5  -8   1         63.19         76.85         3.06 o                         
   6  -8   1        209.04        241.46        15.07 o                         
 -11  -7   1         95.38        100.53         3.17 o                         
 -10  -7   1          1.12          2.10         1.66 o                         
  -9  -7   1         45.11         41.32         2.39 o                         
  -8  -7   1         13.23         14.93         1.60 o                         
  -7  -7   1         46.68         40.47         1.93 o                         
  -6  -7   1         74.03         86.06         1.97 o                         
  -5  -7   1          7.84         12.64         0.93 o                         
  -4  -7   1        314.61        304.66         2.96 o                         
  -3  -7   1        308.34        309.83         3.21 o                         
  -2  -7   1        114.28        121.42         1.70 o                         
  -1  -7   1        111.68        121.57         2.07 o                         
   0  -7   1         28.27         31.33         1.53 o                         
   1  -7   1        395.67        395.97         5.21 o                         
   2  -7   1        242.32        212.35         6.82 o                         
   3  -7   1        296.08        256.29         7.05 o                         
   4  -7   1         20.08         25.35         1.93 o                         
   5  -7   1          3.41          1.01         1.65 o                         
   6  -7   1        109.03        137.41         6.07 o                         
   7  -7   1         10.82          7.11         2.11 o                         
 -11  -6   1         30.80         31.81         4.73 o                         
 -10  -6   1          2.67          2.33         1.63 o                         
  -9  -6   1         53.41         53.25         2.68 o                         
  -8  -6   1         92.05         90.19         2.38 o                         
  -7  -6   1        556.13        564.87         9.70 o                         
  -6  -6   1          2.49          1.99         0.86 o                         
  -5  -6   1        101.13        104.47         1.64 o                         
  -4  -6   1          0.60          0.08         0.61 o                         
  -3  -6   1        325.70        273.82         2.82 o                         
  -2  -6   1        115.17         93.03         1.37 o                         
  -1  -6   1          4.09          4.18         0.61 o                         
   0  -6   1        376.59        429.93         3.18 o                         
   1  -6   1       1425.34       1367.41         5.38 o                         
   2  -6   1        494.69        476.51         3.05 o                         
   3  -6   1          3.28          7.48         1.02 o                         
   4  -6   1         24.97         23.46         1.69 o                         
   5  -6   1         31.85         33.50         2.08 o                         
   6  -6   1         18.27         26.14         1.98 o                         
   7  -6   1          7.88          8.85         2.13 o                         
 -11  -5   1         28.00         26.57         2.68 o                         
 -10  -5   1         27.76         31.97         3.61 o                         
  -9  -5   1          9.43          8.29         1.27 o                         
  -8  -5   1        264.39        268.70         2.88 o                         
  -7  -5   1        247.54        230.40         2.54 o                         
  -6  -5   1          7.93          8.32         0.89 o                         
  -5  -5   1        312.71        298.42         5.98 o                         
  -4  -5   1         81.81        106.38         1.45 o                         
  -3  -5   1        940.79       1097.00        11.10 o                         
  -2  -5   1       1603.49       1739.36         9.64 o                         
  -1  -5   1          4.78          2.03         0.49 o                         
   0  -5   1        439.04        587.65         5.95 o                         
   1  -5   1       2120.44       2031.90         9.12 o                         
   2  -5   1         28.77         21.93         1.02 o                         
   3  -5   1        284.34        282.64         3.26 o                         
   4  -5   1        913.62        965.17        15.74 o                         
   5  -5   1        518.63        485.50         5.83 o                         
   6  -5   1          0.91          1.38         1.39 o                         
   7  -5   1          4.81          3.84         1.60 o                         
   8  -5   1         22.93         21.82         2.07 o                         
 -11  -4   1         39.09         29.86         4.03 o                         
 -10  -4   1        396.29        394.12        11.00 o                         
  -9  -4   1        701.50        687.86        14.05 o                         
  -8  -4   1        191.04        182.36         2.41 o                         
  -7  -4   1         69.98         84.69         2.86 o                         
  -6  -4   1        151.60        168.54         3.68 o                         
  -5  -4   1         59.52         92.81         2.44 o                         
  -4  -4   1       2137.63       2033.53        15.12 o                         
  -3  -4   1       1095.87       1253.08         7.73 o                         
  -2  -4   1         20.28         32.20         0.89 o                         
  -1  -4   1          2.99         12.93         0.62 o                         
   0  -4   1        126.32        165.08         3.23 o                         
   1  -4   1       1206.95       1508.50        15.39 o                         
   2  -4   1         78.50        110.32         1.31 o                         
   3  -4   1         31.95         24.87         1.01 o                         
   4  -4   1        630.95        631.29         4.61 o                         
   5  -4   1        393.87        416.00         5.37 o                         
   6  -4   1        285.23        284.62         5.96 o                         
   7  -4   1          1.48          2.77         1.54 o                         
   8  -4   1          4.68          3.93         1.77 o                         
   9  -4   1          9.24          7.09         2.06 o                         
 -11  -3   1         87.99         87.30         5.26 o                         
 -10  -3   1          0.80          0.51         1.65 o                         
  -9  -3   1         24.25         28.02         2.27 o                         
  -8  -3   1          6.30          5.71         1.14 o                         
  -7  -3   1         10.11         12.92         0.94 o                         
  -6  -3   1        466.77        452.99         6.00 o                         
  -5  -3   1        215.80        258.87         4.76 o                         
  -4  -3   1        754.41        711.14        10.19 o                         
  -3  -3   1        157.33        120.30         1.64 o                         
  -2  -3   1        109.36        111.72         1.90 o                         
  -1  -3   1        252.67        213.67         2.43 o                         
   0  -3   1        603.78        504.28         4.30 o                         
   1  -3   1       1008.07       1287.61         8.97 o                         
   2  -3   1        127.12        112.14         2.29 o                         
   3  -3   1        668.19        698.92         6.16 o                         
   4  -3   1        841.62        767.22         7.51 o                         
   5  -3   1         13.68         31.73         2.27 o                         
   6  -3   1        379.41        359.68         5.71 o                         
   7  -3   1        255.46        251.99         3.65 o                         
   8  -3   1         14.55         12.05         1.70 o                         
   9  -3   1          2.27          2.43         2.08 o                         
 -11  -2   1          0.15          0.68         3.41 o                         
 -10  -2   1         33.82         33.34         2.35 o                         
  -9  -2   1          0.20         -0.11         1.19 o                         
  -8  -2   1         12.10         12.08         1.22 o                         
  -7  -2   1        175.11        160.19         2.80 o                         
  -6  -2   1         13.64          8.67         0.82 o                         
  -5  -2   1        796.67        916.59         3.60 o                         
  -4  -2   1        240.31        259.95         2.45 o                         
  -3  -2   1        395.69        319.99         2.95 o                         
  -2  -2   1       1595.40       1337.15        12.04 o                         
  -1  -2   1        149.71        117.16         1.00 o                         
   0  -2   1       3685.13       3350.43        20.86 o                         
   1  -2   1        962.02       1006.99        11.46 o                         
   2  -2   1        140.83        145.87         1.37 o                         
   3  -2   1       3792.92       3667.34        10.12 o                         
   4  -2   1        168.10        164.27         2.19 o                         
   5  -2   1         18.02         34.22         2.05 o                         
   6  -2   1         40.25         46.24         3.00 o                         
   7  -2   1         95.54         90.62         2.65 o                         
   8  -2   1         48.04         42.78         2.40 o                         
   9  -2   1          1.50          0.82         1.83 o                         
  10  -2   1         18.71         22.48         2.43 o                         
 -10  -1   1          4.95          5.70         2.05 o                         
  -9  -1   1          0.60          2.41         1.27 o                         
  -8  -1   1          0.81          2.55         1.05 o                         
  -7  -1   1        424.41        419.92         6.01 o                         
  -6  -1   1        729.61        725.90         5.15 o                         
  -5  -1   1        430.06        507.52         5.56 o                         
  -4  -1   1       1456.14       1569.94        10.00 o                         
  -3  -1   1         99.59        121.58         8.87 o                         
  -2  -1   1        567.61        529.85         5.98 o                         
  -1  -1   1       5002.56       4568.63        46.22 o                         
   0  -1   1       2321.86       2507.29        52.03 o                         
   1  -1   1        115.64        140.31         1.95 o                         
   2  -1   1        643.86        562.38         8.07 o                         
   3  -1   1        901.51        932.47         6.89 o                         
   4  -1   1       1053.99       1041.78         9.26 o                         
   5  -1   1        217.25        242.66         8.02 o                         
   6  -1   1        159.13        152.19         3.84 o                         
   7  -1   1        199.59        223.65         2.68 o                         
   8  -1   1        148.62        141.91         3.13 o                         
   9  -1   1          3.13          1.63         1.82 o                         
  10  -1   1        184.31        198.02         5.67 o                         
 -10   0   1         24.60         26.65         3.79 o                         
  -9   0   1         27.63         35.87         1.99 o                         
  -8   0   1          2.58          5.51         1.13 o                         
  -7   0   1         93.96        102.32         1.91 o                         
  -6   0   1        182.38        140.37         3.62 o                         
  -5   0   1         42.23         40.15         1.39 o                         
  -4   0   1        882.48       1138.95         9.16 o                         
  -3   0   1        670.09        878.66        19.81 o                         
  -2   0   1       2192.52       1986.71        17.87 o                         
  -1   0   1         87.95         42.39         1.08 o                         
   1   0   1        188.29        187.73         2.73 o                         
   2   0   1       4182.53       4293.94        27.60 o                         
   3   0   1        398.56        591.66        10.07 o                         
   4   0   1       1789.74       1849.98        14.76 o                         
   5   0   1         58.99         63.56         2.28 o                         
   6   0   1        287.37        268.17         3.23 o                         
   7   0   1        413.18        464.48         4.62 o                         
   8   0   1        369.72        378.61        10.37 o                         
   9   0   1         41.55         42.00         2.48 o                         
  10   0   1         21.58         21.85         2.25 o                         
 -10   1   1         61.71         75.25         5.39 o                         
  -9   1   1          4.20          3.41         1.49 o                         
  -8   1   1         21.56         16.40         1.37 o                         
  -7   1   1          6.81          4.09         1.07 o                         
  -6   1   1         27.30         12.59         1.09 o                         
  -5   1   1          5.73          5.78         1.92 o                         
  -4   1   1        202.17        149.09         1.74 o                         
  -3   1   1        265.63        215.99         5.86 o                         
  -2   1   1        618.91        657.57         4.37 o                         
  -1   1   1        381.05        295.78         2.94 o                         
   0   1   1        837.24        855.04         7.18 o                         
   1   1   1       1364.02       1456.69         9.43 o                         
   2   1   1      10503.08      11062.24        46.35 o                         
   3   1   1       2819.11       2774.03        22.55 o                         
   4   1   1        439.27        484.94         3.41 o                         
   5   1   1         22.58         32.16         1.28 o                         
   6   1   1        220.78        198.45         2.25 o                         
   7   1   1        192.61        201.80         6.01 o                         
   8   1   1         10.31         18.34         1.89 o                         
   9   1   1        216.49        211.35         6.78 o                         
  10   1   1         99.89         81.66         3.87 o                         
  11   1   1         58.57         64.15         3.27 o                         
  -9   2   1          0.05         -0.49         1.95 o                         
  -8   2   1         19.72         24.77         1.57 o                         
  -7   2   1        123.94        125.02         2.27 o                         
  -6   2   1        169.17        169.74         2.28 o                         
  -5   2   1         72.38         90.50         1.70 o                         
  -4   2   1          5.57          4.91         0.56 o                         
  -3   2   1        240.63        222.58         1.87 o                         
  -2   2   1        250.36        331.50         9.62 o                         
  -1   2   1         13.11         17.30         0.64 o                         
   0   2   1       2400.16       2312.66         8.30 o                         
   1   2   1        125.46        144.00         3.62 o                         
   2   2   1        710.72        869.97         5.68 o                         
   3   2   1          0.30          3.15         0.33 o                         
   4   2   1         51.30         50.28         0.87 o                         
   5   2   1        482.81        532.18         4.72 o                         
   6   2   1        136.93        111.28         2.51 o                         
   7   2   1        173.68        168.78         2.82 o                         
   8   2   1         49.14         53.32         3.26 o                         
   9   2   1        218.99        200.99         3.31 o                         
  10   2   1        153.30        138.02         3.30 o                         
  11   2   1         62.13         62.01         3.39 o                         
  -9   3   1          0.21         -0.44         2.83 o                         
  -8   3   1        115.81        115.81         2.53 o                         
  -7   3   1        237.50        239.29         2.91 o                         
  -6   3   1        112.08        120.15         2.82 o                         
  -5   3   1          7.43          7.24         0.86 o                         
  -4   3   1         16.51         24.00         1.05 o                         
  -3   3   1        696.99        616.62         4.25 o                         
  -2   3   1         21.96         14.77         0.70 o                         
  -1   3   1         77.14         77.84         1.37 o                         
   0   3   1       1096.51        870.73         6.63 o                         
   1   3   1        857.88        783.30         5.56 o                         
   2   3   1       1738.54       2014.81        27.42 o                         
   3   3   1          2.64          9.69         0.43 o                         
   4   3   1        196.58        189.18         5.35 o                         
   5   3   1        145.41        130.16         1.33 o                         
   6   3   1         84.54         79.91         1.72 o                         
   7   3   1        210.23        209.83         2.11 o                         
   8   3   1          2.93          6.42         1.32 o                         
   9   3   1        159.27        157.47         4.14 o                         
  10   3   1        278.42        256.58         4.83 o                         
  11   3   1        249.57        228.21         7.49 o                         
  -9   4   1         81.66         82.66         5.36 o                         
  -8   4   1        261.18        282.36         4.06 o                         
  -7   4   1        164.81        164.39         2.66 o                         
  -6   4   1         71.35         64.56         1.82 o                         
  -5   4   1        430.42        374.08         5.67 o                         
  -4   4   1        223.62        309.67         4.28 o                         
  -3   4   1         67.08         66.46         2.06 o                         
  -2   4   1          8.11          7.96         0.60 o                         
  -1   4   1       1290.63       1207.05         5.71 o                         
   0   4   1       1005.91        817.40        10.89 o                         
   1   4   1       1562.96       1399.67         4.57 o                         
   2   4   1       3218.77       3296.00        13.51 o                         
   3   4   1          0.43          6.93         0.66 o                         
   4   4   1       1642.61       1794.60        15.28 o                         
   5   4   1       3035.85       2878.03        11.62 o                         
   6   4   1        507.82        536.72         5.60 o                         
   7   4   1          3.32          6.60         0.80 o                         
   8   4   1         20.34         24.94         1.35 o                         
   9   4   1          5.48          4.24         1.95 o                         
  10   4   1         55.38         48.47         2.50 o                         
  11   4   1          1.19          1.52         1.87 o                         
  -8   5   1        268.25        273.19         7.93 o                         
  -7   5   1         87.50         86.09         2.68 o                         
  -6   5   1         20.58         16.48         1.35 o                         
  -5   5   1        577.18        524.49         4.32 o                         
  -4   5   1        311.94        343.44         6.23 o                         
  -3   5   1        955.59       1004.81         4.93 o                         
  -2   5   1        534.48        644.10         4.10 o                         
  -1   5   1        207.42        264.76         3.52 o                         
   0   5   1         18.42         37.44         1.04 o                         
   1   5   1       1621.94       1459.10        10.52 o                         
   2   5   1        371.57        350.26         3.40 o                         
   3   5   1        325.01        509.25         4.57 o                         
   4   5   1        109.94        114.03         2.12 o                         
   5   5   1        476.01        401.03         2.91 o                         
   6   5   1        130.49        152.04         2.55 o                         
   7   5   1        204.86        219.68         7.98 o                         
   8   5   1        120.15        120.86         2.55 o                         
   9   5   1          0.14          0.71         1.27 o                         
  10   5   1         13.51         10.87         1.76 o                         
  11   5   1         10.79          5.92         1.91 o                         
  -7   6   1          0.10         -1.56         1.60 o                         
  -6   6   1         21.13         18.15         1.75 o                         
  -5   6   1        283.22        294.60         3.23 o                         
  -4   6   1        188.00        152.53         2.40 o                         
  -3   6   1        474.05        512.04         6.94 o                         
  -2   6   1        248.48        263.83         3.49 o                         
  -1   6   1        107.35        108.78         2.63 o                         
   0   6   1        299.57        254.27         4.07 o                         
   1   6   1        144.85        119.99         1.44 o                         
   2   6   1         72.45         74.16         1.53 o                         
   3   6   1        115.35        192.70         2.34 o                         
   4   6   1        265.15        275.94         1.93 o                         
   5   6   1        405.94        407.84         2.65 o                         
   6   6   1          2.23          2.88         0.78 o                         
   7   6   1          7.77         10.30         1.23 o                         
   8   6   1          1.39         -0.06         1.50 o                         
   9   6   1          0.01          1.29         1.40 o                         
  10   6   1          7.39          5.78         1.50 o                         
  11   6   1         35.34         37.12         2.57 o                         
  -7   7   1         23.12         24.04         2.25 o                         
  -6   7   1         57.75         55.09         2.82 o                         
  -5   7   1         93.58         83.72         2.78 o                         
  -4   7   1         64.01         55.65         2.03 o                         
  -3   7   1        220.37        249.63         2.83 o                         
  -2   7   1         67.34         55.83         1.86 o                         
  -1   7   1        302.94        283.41         2.85 o                         
   0   7   1          7.10          5.93         0.79 o                         
   1   7   1         13.62          8.27         0.79 o                         
   2   7   1         98.13        104.27         1.64 o                         
   3   7   1        149.30        120.40         1.95 o                         
   4   7   1        645.76        611.29         3.90 o                         
   5   7   1          3.89          8.31         0.90 o                         
   6   7   1          7.31          7.87         1.05 o                         
   7   7   1        463.86        442.99         7.75 o                         
   8   7   1        118.78        125.90         2.83 o                         
   9   7   1         30.21         31.67         3.18 o                         
  10   7   1          2.36          1.55         1.83 o                         
  11   7   1         95.95        102.62         3.62 o                         
  -6   8   1        105.43        140.10         3.98 o                         
  -5   8   1        120.13         99.76         2.98 o                         
  -4   8   1         40.23         45.43         2.27 o                         
  -3   8   1         11.56         12.43         1.47 o                         
  -2   8   1         14.26         12.92         1.39 o                         
  -1   8   1        306.86        305.14         3.25 o                         
   0   8   1        598.84        535.86         3.41 o                         
   1   8   1          0.09          3.00         0.83 o                         
   2   8   1        374.00        381.27         4.23 o                         
   3   8   1        105.35         82.52         1.91 o                         
   4   8   1        314.53        304.31         5.34 o                         
   5   8   1         27.62         40.06         1.74 o                         
   6   8   1         34.78         48.74         1.88 o                         
   7   8   1        570.52        519.50         7.35 o                         
   8   8   1         94.57         80.61         2.73 o                         
   9   8   1         85.71         88.17         3.78 o                         
  10   8   1          0.86          2.08         1.67 o                         
  11   8   1         95.44         95.16         3.77 o                         
  -5   9   1          0.25         -0.25         1.80 o                         
  -4   9   1          0.38          0.93         1.57 o                         
  -3   9   1         59.52         53.65         2.54 o                         
  -2   9   1        187.75        173.70         5.47 o                         
  -1   9   1        139.89        152.93         3.35 o                         
   0   9   1         47.38         42.07         2.09 o                         
   1   9   1       2409.80       2457.24        35.43 o                         
   2   9   1        925.04        807.11        14.58 o                         
   3   9   1         76.44         76.39         1.99 o                         
   4   9   1         65.09         62.82         2.24 o                         
   5   9   1        175.33        179.70         2.60 o                         
   6   9   1         97.89        113.02         2.35 o                         
   7   9   1         95.12         95.25         3.99 o                         
   8   9   1        121.95        109.83         3.64 o                         
   9   9   1         38.24         40.62         2.56 o                         
  10   9   1          9.84         12.49         2.74 o                         
  -4  10   1          0.82          0.14         1.97 o                         
  -3  10   1         47.76         42.32         2.65 o                         
  -2  10   1         40.00         37.42         2.19 o                         
  -1  10   1        211.39        212.33         3.55 o                         
   0  10   1         67.61         70.00         2.42 o                         
   1  10   1          1.97          0.90         1.54 o                         
   2  10   1        671.22        646.66         4.63 o                         
   3  10   1        255.44        239.80         6.87 o                         
   4  10   1        123.26        137.18         2.54 o                         
   5  10   1          4.79          7.37         1.20 o                         
   6  10   1         85.84         71.15         2.30 o                         
   7  10   1         45.71         52.13         2.65 o                         
   8  10   1         11.47          8.93         1.94 o                         
   9  10   1         40.55         40.08         4.68 o                         
  10  10   1        131.30        114.02         3.71 o                         
  -3  11   1          0.07          0.97         1.85 o                         
  -2  11   1         78.19         78.61         2.97 o                         
  -1  11   1        131.19        122.74         6.53 o                         
   0  11   1          0.24         -0.35         1.55 o                         
   1  11   1         66.50         71.63         2.84 o                         
   2  11   1        465.74        434.19        15.58 o                         
   3  11   1         38.40         35.79         2.28 o                         
   4  11   1          1.02          1.38         1.29 o                         
   5  11   1         12.36          9.99         1.55 o                         
   6  11   1         81.85         73.62         2.49 o                         
   7  11   1          2.61          2.65         1.88 o                         
   8  11   1          3.03          2.72         1.87 o                         
   9  11   1         19.21         20.54         2.44 o                         
  -1  12   1          8.83         13.01         2.22 o                         
   0  12   1          5.78          1.78         1.94 o                         
   1  12   1        105.78        117.47         3.51 o                         
   2  12   1         91.63         77.97         3.10 o                         
   3  12   1         49.94         49.56         2.83 o                         
   4  12   1          0.27          2.75         1.74 o                         
   5  12   1         48.40         50.58         2.50 o                         
   6  12   1         37.91         34.17         2.33 o                         
   7  12   1          9.64          5.31         2.23 o                         
   8  12   1         15.53         10.20         2.29 o                         
   1  13   1         69.34         76.04         3.55 o                         
   2  13   1         64.14         67.35         3.35 o                         
   3  13   1          7.77          9.21         2.31 o                         
   4  13   1         25.25         26.04         2.46 o                         
   5  13   1         49.91         41.16         3.64 o                         
   6  13   1         57.18         65.78         4.51 o                         
   7  13   1         12.26          7.95         4.27 o                         
  -5 -13   2          2.03          2.51         2.19 o                         
  -4 -13   2        153.23        165.06         4.53 o                         
  -3 -13   2         68.43         74.70         4.86 o                         
  -2 -13   2        232.95        262.45         7.41 o                         
  -7 -12   2         35.82         41.78         3.00 o                         
  -6 -12   2          3.07          0.56         2.01 o                         
  -5 -12   2          0.15          2.04         1.91 o                         
  -4 -12   2         50.47         57.68         3.01 o                         
  -3 -12   2          4.46          5.56         2.06 o                         
  -2 -12   2         30.89         34.64         2.56 o                         
  -1 -12   2         22.66         24.42         3.12 o                         
   0 -12   2         27.08         26.38         3.14 o                         
  -8 -11   2        137.92        152.68         4.48 o                         
  -7 -11   2         10.54         12.27         2.05 o                         
  -6 -11   2         23.10         20.46         2.39 o                         
  -5 -11   2          0.14          0.31         1.67 o                         
  -4 -11   2          1.40          2.20         1.56 o                         
  -3 -11   2         16.60         21.22         3.05 o                         
  -2 -11   2          2.78          1.19         1.76 o                         
  -1 -11   2         65.16         72.72         3.83 o                         
   0 -11   2          3.41          3.89         1.52 o                         
   1 -11   2         13.78         19.09         3.70 o                         
   2 -11   2         15.57         18.96         2.30 o                         
  -9 -10   2        160.85        182.99         4.97 o                         
  -8 -10   2        171.66        190.00         4.82 o                         
  -7 -10   2        241.64        220.46         6.47 o                         
  -6 -10   2          0.02          0.23         1.63 o                         
  -5 -10   2        119.33        101.65         3.06 o                         
  -4 -10   2         17.54         15.94         1.98 o                         
  -3 -10   2          9.89          8.72         1.52 o                         
  -2 -10   2         12.58         13.02         1.63 o                         
  -1 -10   2         12.37         14.67         1.58 o                         
   0 -10   2        134.30        136.07         2.75 o                         
   1 -10   2        646.51        603.87        13.05 o                         
   2 -10   2         73.21         77.05         2.97 o                         
   3 -10   2         10.00         15.18         2.24 o                         
   4 -10   2        130.16        135.12         4.87 o                         
 -10  -9   2         18.30         20.33         2.42 o                         
  -9  -9   2        184.61        174.51         4.84 o                         
  -8  -9   2         50.56         59.68         2.86 o                         
  -7  -9   2          5.10          2.49         1.95 o                         
  -6  -9   2        315.22        264.64         9.35 o                         
  -5  -9   2        170.42        166.34         3.54 o                         
  -4  -9   2         17.43         16.35         1.58 o                         
  -3  -9   2        101.81        106.14         2.74 o                         
  -2  -9   2         35.19         32.86         1.75 o                         
  -1  -9   2        120.01        132.72         2.93 o                         
   0  -9   2          4.32          3.90         1.22 o                         
   1  -9   2         10.42         10.58         1.36 o                         
   2  -9   2         92.51        105.29         4.60 o                         
   3  -9   2         21.86         15.20         2.27 o                         
   4  -9   2         20.83         23.33         3.31 o                         
   5  -9   2        164.54        198.74         4.21 o                         
 -10  -8   2          7.54          5.98         2.27 o                         
  -9  -8   2         86.77         87.59         3.01 o                         
  -8  -8   2        110.96        114.67         2.91 o                         
  -7  -8   2          2.63          3.77         1.30 o                         
  -6  -8   2        116.38        112.12         3.60 o                         
  -5  -8   2        768.96        698.88         4.44 o                         
  -4  -8   2        157.84        162.58         3.82 o                         
  -3  -8   2         19.62         13.62         0.99 o                         
  -2  -8   2          0.05         -0.97         0.98 o                         
  -1  -8   2       1068.08       1063.60         5.65 o                         
   0  -8   2          6.81          5.81         1.12 o                         
   1  -8   2         45.07         31.17         1.68 o                         
   2  -8   2         19.40         18.27         1.61 o                         
   3  -8   2        232.01        237.89         4.36 o                         
   4  -8   2        269.15        288.83         5.10 o                         
   5  -8   2         91.00        110.86         5.97 o                         
   6  -8   2         12.42         12.48         2.27 o                         
 -10  -7   2          4.95          4.78         2.02 o                         
  -9  -7   2         30.31         35.29         2.20 o                         
  -8  -7   2          6.78          5.23         1.26 o                         
  -7  -7   2         59.20         57.05         1.99 o                         
  -6  -7   2        243.67        230.83         3.09 o                         
  -5  -7   2        517.94        514.37         3.58 o                         
  -4  -7   2        220.16        223.42         2.17 o                         
  -3  -7   2          6.02          8.48         0.83 o                         
  -2  -7   2        255.21        252.39         4.14 o                         
  -1  -7   2        578.92        564.24         4.08 o                         
   0  -7   2        576.70        558.23         7.21 o                         
   1  -7   2          1.73          1.43         0.92 o                         
   2  -7   2          5.35          2.61         0.92 o                         
   3  -7   2          5.68          3.99         1.03 o                         
   4  -7   2        108.17        126.03         2.95 o                         
   5  -7   2        129.63        126.93         3.22 o                         
   6  -7   2          2.70          2.36         1.78 o                         
   7  -7   2         31.26         33.44         2.70 o                         
 -11  -6   2        109.89        134.71         6.35 o                         
 -10  -6   2          0.05         -2.46         3.28 o                         
  -9  -6   2         14.33         15.01         1.45 o                         
  -8  -6   2         24.36         23.54         1.41 o                         
  -7  -6   2          7.75          8.78         1.10 o                         
  -6  -6   2          3.05          2.59         0.96 o                         
  -5  -6   2        110.95        108.95         1.87 o                         
  -4  -6   2        706.73        728.91         6.87 o                         
  -3  -6   2          1.94          2.49         0.64 o                         
  -2  -6   2        459.89        431.61         4.12 o                         
  -1  -6   2        717.29        723.87         4.91 o                         
   0  -6   2        893.59        855.48         9.46 o                         
   1  -6   2         13.20         13.63         1.00 o                         
   2  -6   2         45.37         59.52         1.71 o                         
   3  -6   2          2.25          2.57         0.95 o                         
   4  -6   2          5.84          8.81         1.54 o                         
   5  -6   2        135.39        142.53         3.10 o                         
   6  -6   2         15.60         14.20         1.71 o                         
   7  -6   2         13.22         12.88         1.99 o                         
 -11  -5   2        252.60        281.67         7.37 o                         
 -10  -5   2        301.17        319.32         5.12 o                         
  -9  -5   2        227.98        226.71         2.67 o                         
  -8  -5   2          5.40          6.64         1.28 o                         
  -7  -5   2        299.59        282.64         3.81 o                         
  -6  -5   2         30.02         36.08         1.58 o                         
  -5  -5   2         19.72         16.60         0.94 o                         
  -4  -5   2        205.55        216.44         2.82 o                         
  -3  -5   2       1112.76       1287.10         6.51 o                         
  -2  -5   2         21.46         29.73         2.90 o                         
  -1  -5   2        508.86        426.21         6.65 o                         
   0  -5   2         26.94         19.06         1.17 o                         
   1  -5   2         25.98         18.73         0.86 o                         
   2  -5   2         61.50         50.56         1.31 o                         
   3  -5   2         27.07         23.42         1.31 o                         
   4  -5   2         64.75         67.44         2.39 o                         
   5  -5   2         25.35         23.78         2.12 o                         
   6  -5   2         84.87         69.50         2.60 o                         
   7  -5   2        262.65        256.65         4.01 o                         
   8  -5   2         39.99         37.94         2.56 o                         
 -11  -4   2         57.36         61.84         4.91 o                         
 -10  -4   2        157.19        162.38         6.71 o                         
  -9  -4   2         61.71         67.66         2.18 o                         
  -8  -4   2         94.49         99.89         2.88 o                         
  -7  -4   2        501.84        521.05         5.00 o                         
  -6  -4   2         66.37         76.29         2.23 o                         
  -5  -4   2         26.93         31.78         1.32 o                         
  -4  -4   2        230.92        187.49         1.67 o                         
  -3  -4   2        659.00        692.17         2.92 o                         
  -2  -4   2       3357.53       3542.83        41.44 o                         
  -1  -4   2       2401.31       2481.64         9.42 o                         
   0  -4   2        578.67        722.29         3.70 o                         
   1  -4   2        585.84        589.03         4.07 o                         
   2  -4   2          4.40          3.46         0.56 o                         
   3  -4   2        233.19        222.45         2.17 o                         
   4  -4   2          9.30          8.48         0.92 o                         
   5  -4   2        338.22        332.07         3.12 o                         
   6  -4   2          3.16          3.51         1.44 o                         
   7  -4   2          5.13          4.33         1.57 o                         
   8  -4   2         67.10         69.69         2.87 o                         
   9  -4   2          0.48          2.85         2.23 o                         
 -11  -3   2        108.22        113.24         5.43 o                         
 -10  -3   2         88.86         95.51         3.50 o                         
  -9  -3   2        112.81        111.21         2.70 o                         
  -8  -3   2        549.14        553.75         5.61 o                         
  -7  -3   2        187.42        174.99         4.60 o                         
  -6  -3   2        105.11        110.34         1.71 o                         
  -5  -3   2         55.37         52.41         1.64 o                         
  -4  -3   2        834.44        778.93         6.42 o                         
  -3  -3   2         15.55         39.53         0.95 o                         
  -2  -3   2       2110.97       2167.28        19.41 o                         
  -1  -3   2        452.09        505.47         7.13 o                         
   0  -3   2         77.96         86.75         2.14 o                         
   1  -3   2       2579.80       2273.42        11.90 o                         
   2  -3   2        877.39        826.43         9.30 o                         
   3  -3   2         93.87        108.09         1.31 o                         
   4  -3   2         49.31         50.69         1.34 o                         
   5  -3   2        714.70        667.10        13.33 o                         
   6  -3   2        156.99        156.55         3.20 o                         
   7  -3   2         21.03         19.82         1.98 o                         
   8  -3   2         84.75         87.26         2.85 o                         
   9  -3   2          6.53          7.23         2.01 o                         
 -11  -2   2        116.21        110.41         5.67 o                         
 -10  -2   2         93.67         89.87         3.40 o                         
  -9  -2   2         76.03         63.52         2.77 o                         
  -8  -2   2        365.63        348.40         5.39 o                         
  -7  -2   2        275.51        274.06         3.22 o                         
  -6  -2   2        140.62        148.33         2.98 o                         
  -5  -2   2        218.75        228.71         3.74 o                         
  -4  -2   2         99.74        116.81         1.48 o                         
  -3  -2   2         18.34         10.49         0.75 o                         
  -2  -2   2        438.49        486.57         4.62 o                         
  -1  -2   2        631.04        567.64         8.93 o                         
   0  -2   2         63.11        102.38         3.78 o                         
   1  -2   2        248.87        186.90         1.91 o                         
   2  -2   2        844.15        801.08         7.09 o                         
   3  -2   2         77.01         61.15         1.08 o                         
   4  -2   2        394.07        389.23         7.30 o                         
   5  -2   2        231.72        201.98         4.77 o                         
   6  -2   2       1395.70       1459.73        12.05 o                         
   7  -2   2         80.89         83.89         2.58 o                         
   8  -2   2         42.84         40.44         2.81 o                         
   9  -2   2         26.63         22.71         2.14 o                         
  10  -2   2         13.92         19.31         2.54 o                         
 -10  -1   2         45.98         51.80         3.23 o                         
  -9  -1   2         11.10          8.32         1.84 o                         
  -8  -1   2        326.28        309.71         9.48 o                         
  -7  -1   2        795.54        768.91        13.95 o                         
  -6  -1   2         89.23         83.79         3.15 o                         
  -5  -1   2          4.61         14.29         0.75 o                         
  -4  -1   2        760.94        858.13         9.68 o                         
  -3  -1   2         63.93         70.85         1.53 o                         
  -2  -1   2        541.65        495.87         5.97 o                         
  -1  -1   2       1894.49       1882.23        11.74 o                         
   0  -1   2       2893.16       2565.72         9.18 o                         
   1  -1   2       6350.25       6392.32        31.58 o                         
   2  -1   2       9587.55       9738.71        44.87 o                         
   3  -1   2       5846.84       5945.83        28.84 o                         
   4  -1   2        128.09        128.03         2.44 o                         
   5  -1   2       1068.40       1013.66        26.58 o                         
   6  -1   2       1191.64       1228.99         8.83 o                         
   7  -1   2          7.45         13.87         1.23 o                         
   8  -1   2          0.13          0.05         1.44 o                         
   9  -1   2          2.37          2.54         1.84 o                         
  10  -1   2         15.72         10.41         2.20 o                         
 -10   0   2         67.25         68.84         3.41 o                         
  -9   0   2          8.47          6.93         2.18 o                         
  -8   0   2         66.63         68.34         1.97 o                         
  -7   0   2        607.77        611.17         4.17 o                         
  -6   0   2         70.90         97.50         2.79 o                         
  -5   0   2        758.81        745.39        12.56 o                         
  -4   0   2       4742.98       5011.70        37.41 o                         
  -3   0   2        795.39        939.83         9.29 o                         
  -2   0   2        672.94        571.47        10.45 o                         
  -1   0   2       7109.64       6953.40        69.76 o                         
   0   0   2       6316.78       6083.23        32.35 o                         
   1   0   2       6997.34       6997.36        55.64 o                         
   2   0   2       7760.11       8112.98       112.58 o                         
   3   0   2       1152.18       1141.89         6.74 o                         
   4   0   2        467.48        538.46         2.66 o                         
   5   0   2       1116.99       1050.00         7.69 o                         
   6   0   2        473.24        458.31         6.20 o                         
   7   0   2         36.83         55.22         4.91 o                         
   8   0   2         60.06         63.66         2.41 o                         
   9   0   2         94.93         94.40         4.09 o                         
  10   0   2          3.96          4.76         1.97 o                         
 -10   1   2          7.44          7.34         3.48 o                         
  -9   1   2          9.51          6.60         1.93 o                         
  -8   1   2         55.69         51.72         2.13 o                         
  -7   1   2         54.18         65.41         1.90 o                         
  -6   1   2        118.85        108.85         1.98 o                         
  -5   1   2        101.25         81.86         1.99 o                         
  -4   1   2        747.78        668.87        12.80 o                         
  -3   1   2        219.05        351.29         8.18 o                         
  -2   1   2        975.91        901.83         2.88 o                         
  -1   1   2        276.43        404.57         2.33 o                         
   0   1   2         69.74         86.12         0.82 o                         
   1   1   2       7254.33       7357.18        22.40 o                         
   2   1   2        405.45        420.78         2.54 o                         
   3   1   2         26.02         17.00         0.53 o                         
   4   1   2       2650.21       2875.20        16.27 o                         
   5   1   2        641.18        617.78         3.55 o                         
   6   1   2        172.83        179.82         2.61 o                         
   7   1   2        231.63        241.58         8.93 o                         
   8   1   2         96.71         90.36         2.54 o                         
   9   1   2        120.28        131.88         3.06 o                         
  10   1   2          4.00          2.47         1.81 o                         
  11   1   2          2.85          1.40         2.27 o                         
  -9   2   2          4.91          3.88         2.01 o                         
  -8   2   2         63.08         51.80         3.45 o                         
  -7   2   2         17.05         11.41         1.16 o                         
  -6   2   2         84.48        100.83         1.98 o                         
  -5   2   2        666.52        637.33         9.64 o                         
  -4   2   2        717.98        677.70         7.44 o                         
  -3   2   2        133.73        162.10         3.25 o                         
  -2   2   2         17.92         16.74         0.61 o                         
  -1   2   2        678.22        717.21        10.33 o                         
   0   2   2       1564.41       1347.38        15.00 o                         
   1   2   2       5281.42       5402.96        54.75 o                         
   2   2   2         28.21         14.20         0.81 o                         
   3   2   2         68.01         53.03         0.88 o                         
   4   2   2       1095.71       1115.80         7.79 o                         
   5   2   2        747.64        724.44         3.14 o                         
   6   2   2        271.19        263.97         5.83 o                         
   7   2   2        154.95        168.35         3.91 o                         
   8   2   2        445.30        428.83        11.26 o                         
   9   2   2         38.19         58.02         2.50 o                         
  10   2   2          3.15          3.08         1.80 o                         
  11   2   2          4.09          4.21         2.23 o                         
  -9   3   2         19.29         23.28         2.44 o                         
  -8   3   2          0.00          0.89         1.64 o                         
  -7   3   2         21.01         20.88         1.34 o                         
  -6   3   2        893.87        890.08         7.55 o                         
  -5   3   2         88.56         84.85         2.58 o                         
  -4   3   2        564.83        529.29         9.40 o                         
  -3   3   2        280.64        288.91         7.00 o                         
  -2   3   2        240.31        173.78         1.83 o                         
  -1   3   2        963.06        887.30         5.05 o                         
   0   3   2       2732.80       2559.51        24.24 o                         
   1   3   2        183.68        216.19         4.51 o                         
   2   3   2        173.96         91.71         1.66 o                         
   3   3   2        296.33        352.03         4.56 o                         
   4   3   2         65.67         71.91         1.49 o                         
   5   3   2         63.08         81.74         1.93 o                         
   6   3   2         65.79         89.42         1.45 o                         
   7   3   2         57.60         58.09         2.10 o                         
   8   3   2        651.54        603.02         3.75 o                         
   9   3   2         26.65         36.91         2.32 o                         
  10   3   2         16.56         19.06         2.06 o                         
  11   3   2         91.28         87.64         6.48 o                         
  -9   4   2        181.73        194.77         6.66 o                         
  -8   4   2        123.35        133.55         3.73 o                         
  -7   4   2          4.28          6.04         1.33 o                         
  -6   4   2        456.84        434.66         3.53 o                         
  -5   4   2         68.24         78.87         1.79 o                         
  -4   4   2         66.71         50.23         1.88 o                         
  -3   4   2         17.56         17.31         0.93 o                         
  -2   4   2       1236.89       1135.13         7.41 o                         
  -1   4   2       3172.36       3316.42        16.28 o                         
   0   4   2       4918.28       4381.64        13.52 o                         
   1   4   2         29.55         44.19         1.01 o                         
   2   4   2       1081.28        908.95         6.62 o                         
   3   4   2        454.20        421.77         2.44 o                         
   4   4   2         84.10        104.82         2.69 o                         
   5   4   2        181.05        226.02         1.71 o                         
   6   4   2         43.56         35.70         1.23 o                         
   7   4   2         33.14         38.00         1.63 o                         
   8   4   2        298.38        263.82        10.01 o                         
   9   4   2         69.32         77.89         3.90 o                         
  10   4   2         15.68         15.73         3.31 o                         
  11   4   2        156.21        169.52         3.84 o                         
  -8   5   2        100.35         97.78         5.36 o                         
  -7   5   2          9.18         11.68         2.06 o                         
  -6   5   2         20.81         31.85         2.43 o                         
  -5   5   2         88.91        109.31         2.08 o                         
  -4   5   2        180.65        218.62         2.43 o                         
  -3   5   2          7.03          8.48         0.87 o                         
  -2   5   2        125.47        168.23         2.69 o                         
  -1   5   2       1457.62       1645.60        18.17 o                         
   0   5   2       1295.30       1303.20         5.65 o                         
   1   5   2       1075.87       1069.72         9.55 o                         
   2   5   2       1923.99       1904.80         6.04 o                         
   3   5   2        349.28        270.24         3.10 o                         
   4   5   2        390.41        461.26         3.53 o                         
   5   5   2          1.54          0.96         0.55 o                         
   6   5   2        128.30        159.72         2.17 o                         
   7   5   2        419.57        407.99         8.13 o                         
   8   5   2         23.66         27.84         2.59 o                         
   9   5   2         51.73         46.10         2.34 o                         
  10   5   2         18.87         13.30         2.04 o                         
  11   5   2         29.59         38.30         3.75 o                         
  -7   6   2        112.07        117.23         5.56 o                         
  -6   6   2        145.21        138.59         2.64 o                         
  -5   6   2          0.62          0.93         1.10 o                         
  -4   6   2          1.93          2.87         1.06 o                         
  -3   6   2        139.50        150.68         2.17 o                         
  -2   6   2        149.23        149.48         2.04 o                         
  -1   6   2        237.64        229.53         2.21 o                         
   0   6   2        106.90         99.78         1.49 o                         
   1   6   2         74.39         99.38         2.07 o                         
   2   6   2       1012.44       1031.93         4.26 o                         
   3   6   2       1971.01       1948.12         6.04 o                         
   4   6   2          2.73          6.23         0.65 o                         
   5   6   2          7.45          9.92         2.13 o                         
   6   6   2          5.84          4.26         0.89 o                         
   7   6   2        434.14        417.11         5.32 o                         
   8   6   2         19.35         18.08         1.24 o                         
   9   6   2          0.01          2.59         1.74 o                         
  10   6   2          5.37          7.17         1.76 o                         
  11   6   2         25.92         19.20         2.20 o                         
  -7   7   2         56.13         59.52         5.26 o                         
  -6   7   2         10.74         11.85         2.12 o                         
  -5   7   2         80.80         83.23         2.54 o                         
  -4   7   2          5.67         10.73         1.30 o                         
  -3   7   2          9.11          4.23         1.03 o                         
  -2   7   2          0.96          3.24         0.96 o                         
  -1   7   2         12.62          9.24         0.95 o                         
   0   7   2          8.34         18.27         0.93 o                         
   1   7   2        530.34        537.33         8.23 o                         
   2   7   2        609.83        546.85         8.17 o                         
   3   7   2       1432.66       1452.81         9.39 o                         
   4   7   2         75.76         83.76         2.17 o                         
   5   7   2        183.24        169.44         3.26 o                         
   6   7   2         87.16         90.86         2.04 o                         
   7   7   2        414.52        389.98         4.05 o                         
   8   7   2         21.45         24.82         1.55 o                         
   9   7   2          2.13          2.80         1.47 o                         
  10   7   2          0.46          1.37         1.88 o                         
  11   7   2         51.00         53.98         3.32 o                         
  -6   8   2         98.40        119.18         5.56 o                         
  -5   8   2         32.56         45.95         2.53 o                         
  -4   8   2          0.10         -0.86         1.44 o                         
  -3   8   2        457.85        415.74         3.70 o                         
  -2   8   2          0.02          2.13         1.02 o                         
  -1   8   2        122.67        121.08         2.49 o                         
   0   8   2         18.06         15.41         1.45 o                         
   1   8   2          7.22          4.09         0.86 o                         
   2   8   2        378.30        367.44         3.33 o                         
   3   8   2        412.52        394.74         6.85 o                         
   4   8   2        357.64        364.45         9.08 o                         
   5   8   2        571.57        527.07         3.82 o                         
   6   8   2        701.28        735.13         6.65 o                         
   7   8   2        170.21        148.76         3.25 o                         
   8   8   2        118.26        108.61         3.22 o                         
   9   8   2         29.21         23.40         2.02 o                         
  10   8   2         11.41         12.40         2.03 o                         
  11   8   2        119.94        126.92         3.82 o                         
  -5   9   2          2.71          3.89         2.12 o                         
  -4   9   2         77.22         90.31         4.94 o                         
  -3   9   2        466.98        430.92        11.70 o                         
  -2   9   2        175.17        143.11         2.84 o                         
  -1   9   2          0.28          1.26         1.22 o                         
   0   9   2         27.76         21.71         1.40 o                         
   1   9   2         31.60         38.98         2.89 o                         
   2   9   2        200.48        186.04         3.27 o                         
   3   9   2        411.45        424.46         7.49 o                         
   4   9   2        438.63        437.30         4.63 o                         
   5   9   2        823.36        741.49        10.32 o                         
   6   9   2        641.46        638.89         6.30 o                         
   7   9   2         45.09         43.54         2.08 o                         
   8   9   2          0.14          5.65         1.70 o                         
   9   9   2        228.55        206.50         3.92 o                         
  10   9   2         80.45         70.99         3.09 o                         
  -4  10   2         50.09         66.35         3.58 o                         
  -3  10   2         25.50         33.49         2.24 o                         
  -2  10   2        201.16        171.17         3.24 o                         
  -1  10   2          9.94         14.31         1.64 o                         
   0  10   2         79.08         80.16         2.64 o                         
   1  10   2        152.47        151.75         3.08 o                         
   2  10   2        103.87         93.93         2.73 o                         
   3  10   2        432.79        430.40         9.42 o                         
   4  10   2         87.03         78.13         2.12 o                         
   5  10   2         14.31          8.88         1.27 o                         
   6  10   2        366.92        355.04        17.22 o                         
   7  10   2         31.22         27.56         1.68 o                         
   8  10   2         62.86         76.66         3.00 o                         
   9  10   2        114.55        115.95         6.06 o                         
  10  10   2          0.57          2.33         2.09 o                         
  -3  11   2        125.40        132.23         3.61 o                         
  -2  11   2         43.08         48.60         2.82 o                         
  -1  11   2         11.80         10.77         1.82 o                         
   0  11   2         41.23         41.18         2.45 o                         
   1  11   2          2.59          0.74         1.64 o                         
   2  11   2         35.59         34.87         2.24 o                         
   3  11   2        109.55        102.77         3.62 o                         
   4  11   2         30.63         38.49         2.25 o                         
   5  11   2          6.56          6.16         1.55 o                         
   6  11   2        186.77        183.00         4.83 o                         
   7  11   2          6.53          3.92         1.44 o                         
   8  11   2         23.48         31.67         2.29 o                         
   9  11   2        211.10        232.80         6.09 o                         
  -1  12   2         23.06         26.04         3.89 o                         
   0  12   2         98.60         98.54         3.29 o                         
   1  12   2        164.62        185.07         3.89 o                         
   2  12   2          2.68          5.15         1.82 o                         
   3  12   2          0.30          1.26         1.66 o                         
   4  12   2         13.05          9.13         1.92 o                         
   5  12   2          8.28          6.18         1.84 o                         
   6  12   2          3.27          2.33         1.77 o                         
   7  12   2         65.66         77.44         4.17 o                         
   8  12   2        113.52        149.92         4.83 o                         
   1  13   2         85.59        106.70         3.85 o                         
   2  13   2          2.72          4.21         2.09 o                         
   3  13   2         90.54        115.57         3.49 o                         
   4  13   2         62.23         60.99         3.14 o                         
   5  13   2         24.23         31.27         2.37 o                         
   6  13   2        109.89        116.81         3.76 o                         
  -7 -12   3          1.53          0.89         2.37 o                         
  -6 -12   3         16.36         17.10         2.34 o                         
  -5 -12   3         43.32         47.64         2.97 o                         
  -4 -12   3         27.80         28.40         2.42 o                         
  -3 -12   3         99.20        117.56         3.57 o                         
  -2 -12   3          1.55         -0.01         2.01 o                         
  -1 -12   3        150.80        161.65         3.95 o                         
   0 -12   3        177.68        201.32         4.66 o                         
  -8 -11   3          1.25          2.48         2.43 o                         
  -7 -11   3          2.28          5.50         2.07 o                         
  -6 -11   3          9.67          8.75         2.10 o                         
  -5 -11   3         26.05         25.89         2.31 o                         
  -4 -11   3          0.35          1.35         1.86 o                         
  -3 -11   3          0.62          1.85         1.74 o                         
  -2 -11   3         14.93         17.60         2.09 o                         
  -1 -11   3         68.01         59.40         2.90 o                         
   0 -11   3        241.31        241.85         4.40 o                         
   1 -11   3         40.63         45.33         2.98 o                         
   2 -11   3         15.86         14.65         2.96 o                         
  -9 -10   3         23.31         26.68         2.94 o                         
  -8 -10   3          0.30          2.70         1.99 o                         
  -7 -10   3         11.77         10.97         2.01 o                         
  -6 -10   3          0.89          1.50         1.75 o                         
  -5 -10   3         19.71         24.53         2.80 o                         
  -4 -10   3         20.73         14.31         1.70 o                         
  -3 -10   3          2.82          2.30         1.54 o                         
  -2 -10   3        525.55        513.35        13.40 o                         
  -1 -10   3         54.01         60.03         2.78 o                         
   0 -10   3        149.26        142.32         4.67 o                         
   1 -10   3         84.04         88.71         3.14 o                         
   2 -10   3         21.93         20.37         2.15 o                         
   3 -10   3        101.93         92.70         6.54 o                         
  -9  -9   3          4.96          6.31         3.11 o                         
  -8  -9   3          4.97          9.45         1.87 o                         
  -7  -9   3         57.79         60.88         2.74 o                         
  -6  -9   3         19.06         21.20         1.92 o                         
  -5  -9   3        173.60        131.86         3.12 o                         
  -4  -9   3         41.17         24.25         1.74 o                         
  -3  -9   3        167.11        146.41         2.96 o                         
  -2  -9   3        723.41        675.01         7.48 o                         
  -1  -9   3        238.48        247.68         3.70 o                         
   0  -9   3          5.17          8.84         1.58 o                         
   1  -9   3         56.42         60.54         2.31 o                         
   2  -9   3        569.47        523.00        12.06 o                         
   3  -9   3        744.00        721.35         5.48 o                         
   4  -9   3        186.89        171.09         3.88 o                         
 -10  -8   3        222.48        239.45         6.83 o                         
  -9  -8   3          6.86          6.72         2.70 o                         
  -8  -8   3          7.96          5.98         1.47 o                         
  -7  -8   3        177.55        173.43         2.82 o                         
  -6  -8   3         75.51         83.82         2.16 o                         
  -5  -8   3         32.87         35.18         1.83 o                         
  -4  -8   3        162.90        142.22         2.27 o                         
  -3  -8   3         15.83         16.06         1.19 o                         
  -2  -8   3        129.12        128.48         3.63 o                         
  -1  -8   3        715.78        677.40        12.97 o                         
   0  -8   3        148.07        144.25         2.48 o                         
   1  -8   3        218.94        190.35         2.76 o                         
   2  -8   3         54.47         59.25         2.08 o                         
   3  -8   3        683.66        618.83        11.87 o                         
   4  -8   3         34.50         33.61         2.26 o                         
   5  -8   3          9.54          9.22         2.07 o                         
 -10  -7   3         43.60         38.94         4.03 o                         
  -9  -7   3         17.55         21.37         2.18 o                         
  -8  -7   3         28.61         25.83         1.56 o                         
  -7  -7   3        369.57        367.15         8.98 o                         
  -6  -7   3        261.87        265.18         2.87 o                         
  -5  -7   3         21.15         19.17         1.19 o                         
  -4  -7   3         30.86         31.29         1.58 o                         
  -3  -7   3        111.54        111.24         1.96 o                         
  -2  -7   3         24.53         25.25         1.20 o                         
  -1  -7   3        365.77        334.85         3.56 o                         
   0  -7   3         75.75         76.33         1.92 o                         
   1  -7   3         30.06         24.95         1.48 o                         
   2  -7   3        136.83        140.19         2.32 o                         
   3  -7   3        296.46        267.55         4.27 o                         
   4  -7   3        190.73        200.04         5.14 o                         
   5  -7   3         35.41         35.23         2.36 o                         
   6  -7   3         68.84         79.21         3.27 o                         
 -10  -6   3         13.94         10.02         2.40 o                         
  -9  -6   3         18.35         21.47         4.91 o                         
  -8  -6   3         54.48         54.93         2.18 o                         
  -7  -6   3        615.96        582.80         4.40 o                         
  -6  -6   3        186.70        189.68         2.43 o                         
  -5  -6   3         91.97         95.41         1.88 o                         
  -4  -6   3          8.57          7.21         0.86 o                         
  -3  -6   3        314.24        280.84         4.75 o                         
  -2  -6   3          0.03          0.67         0.69 o                         
  -1  -6   3        228.88        264.79         4.55 o                         
   0  -6   3         11.40         21.96         1.60 o                         
   1  -6   3          1.68          5.01         0.78 o                         
   2  -6   3        112.05         93.99         1.94 o                         
   3  -6   3          2.81          1.46         0.97 o                         
   4  -6   3         56.53         50.24         1.98 o                         
   5  -6   3        428.92        405.85         8.19 o                         
   6  -6   3        405.81        385.17         5.64 o                         
   7  -6   3        302.43        340.43         4.93 o                         
 -10  -5   3          0.52         -0.87         2.05 o                         
  -9  -5   3         41.00         41.55         2.56 o                         
  -8  -5   3        271.25        260.28         6.04 o                         
  -7  -5   3       1360.53       1305.64         8.39 o                         
  -6  -5   3        484.75        487.27         3.33 o                         
  -5  -5   3          2.71          3.50         0.81 o                         
  -4  -5   3         33.70         28.19         1.32 o                         
  -3  -5   3        112.41         99.64         1.42 o                         
  -2  -5   3        634.68        744.23         4.40 o                         
  -1  -5   3        744.47        791.87         6.79 o                         
   0  -5   3         68.70         97.77         1.59 o                         
   1  -5   3         20.99         44.04         1.44 o                         
   2  -5   3          7.54          8.38         0.73 o                         
   3  -5   3         45.32         44.87         1.60 o                         
   4  -5   3         15.42         18.67         1.84 o                         
   5  -5   3         73.70         68.23         2.06 o                         
   6  -5   3        231.39        213.56         3.68 o                         
   7  -5   3         44.17         49.64         2.82 o                         
   8  -5   3          0.07          1.07         2.00 o                         
 -11  -4   3          9.91         10.28         2.49 o                         
 -10  -4   3         83.59         84.55         3.38 o                         
  -9  -4   3        371.10        348.15        17.15 o                         
  -8  -4   3         99.65        106.85         4.25 o                         
  -7  -4   3         66.20         82.62         3.34 o                         
  -6  -4   3        413.67        395.21         5.31 o                         
  -5  -4   3        473.64        441.65         6.14 o                         
  -4  -4   3        665.30        628.32         4.98 o                         
  -3  -4   3         23.23          9.19         0.93 o                         
  -2  -4   3         53.49         76.91         1.54 o                         
  -1  -4   3        214.06        238.21         2.12 o                         
   0  -4   3        105.70         74.93         1.49 o                         
   1  -4   3         50.37         72.41         2.03 o                         
   2  -4   3          0.17          3.03         0.62 o                         
   3  -4   3         24.39         19.28         1.18 o                         
   4  -4   3         47.23         37.11         1.49 o                         
   5  -4   3        286.63        304.63         3.55 o                         
   6  -4   3         48.44         44.06         1.88 o                         
   7  -4   3          0.42          0.32         1.52 o                         
   8  -4   3        135.02        120.57         3.54 o                         
 -11  -3   3          0.26          1.47         3.38 o                         
 -10  -3   3         68.18         67.06         3.27 o                         
  -9  -3   3         30.16         28.30         5.20 o                         
  -8  -3   3          0.76          1.18         1.44 o                         
  -7  -3   3         18.71         21.69         1.39 o                         
  -6  -3   3         17.41         17.66         0.93 o                         
  -5  -3   3        310.76        280.22         2.18 o                         
  -4  -3   3        999.80        951.57        11.61 o                         
  -3  -3   3         10.62         32.29         0.88 o                         
  -2  -3   3          6.81          4.25         0.45 o                         
  -1  -3   3        227.69        190.40         1.79 o                         
   0  -3   3       1953.52       1877.24         8.10 o                         
   1  -3   3        962.70        876.23         6.38 o                         
   2  -3   3       1029.14       1271.64         8.14 o                         
   3  -3   3        423.26        399.76         6.93 o                         
   4  -3   3          3.33          3.54         0.76 o                         
   5  -3   3        524.19        529.45         5.40 o                         
   6  -3   3         19.14         19.03         1.30 o                         
   7  -3   3          1.10          1.10         1.40 o                         
   8  -3   3        206.91        190.99         9.02 o                         
   9  -3   3        140.07        150.14         3.87 o                         
 -10  -2   3         65.53         60.27         3.15 o                         
  -9  -2   3        108.89        116.49         3.24 o                         
  -8  -2   3         72.96         75.61         4.86 o                         
  -7  -2   3        190.16        184.08         2.51 o                         
  -6  -2   3         37.83         36.58         1.38 o                         
  -5  -2   3         40.77         50.85         1.20 o                         
  -4  -2   3        866.14        870.75         9.33 o                         
  -3  -2   3        260.46        219.45         2.46 o                         
  -2  -2   3        387.54        371.27         6.07 o                         
  -1  -2   3        159.28        161.03         1.29 o                         
   0  -2   3       1237.86       1282.46        11.98 o                         
   1  -2   3       2223.41       2144.63        11.76 o                         
   2  -2   3       2975.63       3175.75        34.85 o                         
   3  -2   3         39.06         22.57         1.25 o                         
   4  -2   3        379.51        355.81         3.10 o                         
   5  -2   3         16.34         15.80         1.06 o                         
   6  -2   3         69.75         78.87         1.99 o                         
   7  -2   3         54.09         60.64         2.20 o                         
   8  -2   3         96.09         99.67         3.71 o                         
   9  -2   3        191.50        186.15         4.04 o                         
 -10  -1   3         62.66         63.90         3.34 o                         
  -9  -1   3        275.68        270.83         4.23 o                         
  -8  -1   3          6.78         10.53         1.52 o                         
  -7  -1   3          1.93          3.68         1.04 o                         
  -6  -1   3        466.91        505.55         3.07 o                         
  -5  -1   3          1.37          1.35         0.58 o                         
  -4  -1   3        235.59        345.18         1.78 o                         
  -3  -1   3         44.67         45.77         1.21 o                         
  -2  -1   3        228.88        226.43         2.15 o                         
  -1  -1   3       2094.45       2224.35        14.89 o                         
   0  -1   3        585.88        704.90         9.90 o                         
   1  -1   3       1824.44       1736.66         5.48 o                         
   2  -1   3        191.79        218.39         2.07 o                         
   3  -1   3         26.25         23.18         0.84 o                         
   4  -1   3          6.02         10.09         1.66 o                         
   5  -1   3          6.84         15.47         1.00 o                         
   6  -1   3        367.19        384.45         3.27 o                         
   7  -1   3        347.37        359.77         3.41 o                         
   8  -1   3         29.53         27.96         2.15 o                         
   9  -1   3        122.49        126.32         3.53 o                         
  10  -1   3        151.67        156.75         4.08 o                         
 -10   0   3        123.42        121.45         3.78 o                         
  -9   0   3        353.29        318.58         4.67 o                         
  -8   0   3         15.86         11.39         1.71 o                         
  -7   0   3          0.25          1.98         1.23 o                         
  -6   0   3        174.37        167.02         2.83 o                         
  -5   0   3         60.06         87.28         1.37 o                         
  -4   0   3         30.32         36.20         0.81 o                         
  -3   0   3        431.03        491.53         5.60 o                         
  -2   0   3       1555.22       1535.60        10.20 o                         
  -1   0   3         11.49         14.95         1.23 o                         
   0   0   3       2532.41       2943.40        12.49 o                         
   1   0   3        164.43        161.25         2.19 o                         
   2   0   3         67.68         78.53         0.99 o                         
   3   0   3       2501.78       2563.02         8.36 o                         
   4   0   3       5564.51       5890.81        19.72 o                         
   5   0   3       1396.68       1512.03         6.16 o                         
   6   0   3          2.59          2.56         0.89 o                         
   7   0   3         34.58         30.37         1.52 o                         
   8   0   3          2.55          0.89         1.52 o                         
   9   0   3          8.64          9.56         1.89 o                         
  10   0   3          0.25         -0.45         2.00 o                         
 -10   1   3        130.84        139.85         4.02 o                         
  -9   1   3        209.43        200.09         4.11 o                         
  -8   1   3          0.28          0.90         1.52 o                         
  -7   1   3        141.96        129.42         3.04 o                         
  -6   1   3        250.11        259.47         2.72 o                         
  -5   1   3        170.29        176.90         2.43 o                         
  -4   1   3        273.69        415.95         7.10 o                         
  -3   1   3        127.72        106.40         2.26 o                         
  -2   1   3         13.24         11.27         0.42 o                         
  -1   1   3          2.56         29.18         0.89 o                         
   0   1   3      10006.13      10649.17        47.70 o                         
   1   1   3       1099.74       1086.06        12.26 o                         
   2   1   3        367.31        348.22         4.62 o                         
   3   1   3         28.30          9.80         0.78 o                         
   4   1   3         32.07         48.29         1.04 o                         
   5   1   3         88.20         86.97         2.26 o                         
   6   1   3        133.12        136.53         4.27 o                         
   7   1   3        363.76        342.09         3.64 o                         
   8   1   3         60.73         51.69         1.96 o                         
   9   1   3         46.85         41.01         2.54 o                         
  10   1   3          7.89          7.05         1.96 o                         
  11   1   3          0.00         -2.22         4.16 o                         
  -9   2   3          5.87          6.13         1.97 o                         
  -8   2   3          0.13          2.44         1.65 o                         
  -7   2   3        256.57        230.25         3.61 o                         
  -6   2   3        338.83        386.44         3.34 o                         
  -5   2   3        207.97        206.97         2.08 o                         
  -4   2   3         26.67         33.47         1.14 o                         
  -3   2   3         39.85         20.19         0.76 o                         
  -2   2   3        196.25        198.95         3.83 o                         
  -1   2   3        360.01        299.18         2.19 o                         
   0   2   3        815.19        759.83         7.04 o                         
   1   2   3       1271.00       1329.90        23.55 o                         
   2   2   3        311.58        326.72         5.59 o                         
   3   2   3       1601.70       1512.17        14.62 o                         
   4   2   3          9.02          4.88         0.38 o                         
   5   2   3        311.42        396.73         9.11 o                         
   6   2   3        578.81        572.92         5.07 o                         
   7   2   3        249.27        244.33         3.32 o                         
   8   2   3        151.71        126.71         3.90 o                         
   9   2   3         91.76         85.51         2.78 o                         
  10   2   3         21.70         28.06         2.31 o                         
  11   2   3          0.00         -1.51         2.16 o                         
  -9   3   3          0.56         -0.13         1.89 o                         
  -8   3   3          3.73          3.46         1.60 o                         
  -7   3   3        186.58        180.81         3.40 o                         
  -6   3   3        174.66        176.99         6.04 o                         
  -5   3   3        304.58        305.30         5.55 o                         
  -4   3   3          0.30          1.38         0.63 o                         
  -3   3   3        539.40        550.72         9.23 o                         
  -2   3   3        580.24        518.18        11.65 o                         
  -1   3   3        221.21        244.16         5.09 o                         
   0   3   3        583.92        486.18         7.83 o                         
   1   3   3       1532.61       1525.73         5.21 o                         
   2   3   3         11.02         39.87         0.87 o                         
   3   3   3        787.21        687.41         5.94 o                         
   4   3   3          0.12          1.89         0.43 o                         
   5   3   3          9.11         19.35         0.98 o                         
   6   3   3        792.28        820.45         6.40 o                         
   7   3   3       1316.97       1227.93        15.82 o                         
   8   3   3        538.74        527.02        14.57 o                         
   9   3   3          4.00          4.91         1.55 o                         
  10   3   3        177.13        174.17         4.76 o                         
  11   3   3         32.30         26.66         2.36 o                         
  -8   4   3          5.79          6.70         1.97 o                         
  -7   4   3         97.25         99.43         5.15 o                         
  -6   4   3         17.48         16.91         1.65 o                         
  -5   4   3        166.65        182.16         2.40 o                         
  -4   4   3        155.00        164.23         1.97 o                         
  -3   4   3        603.77        592.99         5.87 o                         
  -2   4   3        282.43        206.64         2.58 o                         
  -1   4   3        846.93        898.89         9.29 o                         
   0   4   3       1034.23       1109.09         3.77 o                         
   1   4   3         54.11         33.14         0.91 o                         
   2   4   3         79.96        126.88         1.43 o                         
   3   4   3        357.82        375.73         3.64 o                         
   4   4   3          6.00          4.84         0.51 o                         
   5   4   3         55.53         41.66         1.42 o                         
   6   4   3         14.56          8.65         1.08 o                         
   7   4   3         16.79         12.17         1.27 o                         
   8   4   3          6.65          9.38         1.06 o                         
   9   4   3         22.08         28.27         2.66 o                         
  10   4   3        233.44        223.70         5.34 o                         
  11   4   3         31.25         26.38         2.27 o                         
  -8   5   3         60.90         51.25         3.33 o                         
  -7   5   3        164.84        169.40         3.90 o                         
  -6   5   3        348.00        396.08         5.09 o                         
  -5   5   3          8.70          5.75         1.14 o                         
  -4   5   3        315.50        333.41         4.69 o                         
  -3   5   3         75.91         68.54         1.59 o                         
  -2   5   3        324.39        255.05         2.20 o                         
  -1   5   3        766.48        799.37         3.71 o                         
   0   5   3        134.94        192.14         2.25 o                         
   1   5   3       1978.79       2018.39        14.77 o                         
   2   5   3        149.28        130.09         1.66 o                         
   3   5   3        461.82        445.04         3.85 o                         
   4   5   3         14.74         26.36         1.09 o                         
   5   5   3         44.44         32.70         2.76 o                         
   6   5   3        588.20        558.05         3.66 o                         
   7   5   3        104.69        113.51         2.98 o                         
   8   5   3          1.87          0.25         0.88 o                         
   9   5   3        173.64        174.92         3.93 o                         
  10   5   3        157.41        151.99         4.24 o                         
  11   5   3         10.22         11.81         2.29 o                         
  -7   6   3         48.25         50.00         3.34 o                         
  -6   6   3         55.68         59.34         3.08 o                         
  -5   6   3          9.89          9.75         1.80 o                         
  -4   6   3        145.22        146.02         3.30 o                         
  -3   6   3         96.54         94.41         1.83 o                         
  -2   6   3          8.27          9.13         0.91 o                         
  -1   6   3        196.70        209.72         2.76 o                         
   0   6   3         95.81         77.04         2.04 o                         
   1   6   3          9.95         12.63         0.78 o                         
   2   6   3        284.31        299.62         3.07 o                         
   3   6   3         55.09         66.89         1.28 o                         
   4   6   3          3.61          2.36         0.60 o                         
   5   6   3        155.56        140.78         1.80 o                         
   6   6   3        268.22        264.86         2.76 o                         
   7   6   3        424.03        409.89         3.97 o                         
   8   6   3        155.78        152.48         2.40 o                         
   9   6   3        194.53        195.32         3.59 o                         
  10   6   3        110.28         90.98         3.59 o                         
  11   6   3         40.61         34.60         3.92 o                         
  -6   7   3         18.98         22.78         2.46 o                         
  -5   7   3          0.11          2.35         1.77 o                         
  -4   7   3          4.64          2.80         1.15 o                         
  -3   7   3        437.12        465.14         7.35 o                         
  -2   7   3         45.72         47.35         1.66 o                         
  -1   7   3        261.49        258.49         2.55 o                         
   0   7   3        738.13        704.93         4.43 o                         
   1   7   3        366.36        368.99         2.98 o                         
   2   7   3        171.57        168.17         2.07 o                         
   3   7   3         48.04         52.73         1.37 o                         
   4   7   3         16.09         10.73         0.80 o                         
   5   7   3          1.18          1.95         0.80 o                         
   6   7   3          0.46          0.06         0.91 o                         
   7   7   3        956.46        945.00         6.33 o                         
   8   7   3        197.53        192.08         5.46 o                         
   9   7   3        159.95        165.93         5.26 o                         
  10   7   3        201.20        186.23         3.42 o                         
  11   7   3         69.34         68.55         5.84 o                         
  -6   8   3         35.51         32.18         3.89 o                         
  -5   8   3         71.40         87.24         6.83 o                         
  -4   8   3         17.07         17.64         1.65 o                         
  -3   8   3          0.64          0.29         1.12 o                         
  -2   8   3          3.24          5.23         1.08 o                         
  -1   8   3        279.13        259.26         7.39 o                         
   0   8   3         62.22         58.61         1.76 o                         
   1   8   3        636.10        653.55         4.62 o                         
   2   8   3         22.38         17.59         1.14 o                         
   3   8   3       1005.45        974.18        10.16 o                         
   4   8   3       1077.98        997.73        14.59 o                         
   5   8   3        824.12        781.02         4.68 o                         
   6   8   3         25.79         22.73         1.37 o                         
   7   8   3        299.19        332.54         4.59 o                         
   8   8   3         15.15         12.28         1.68 o                         
   9   8   3         77.22         82.98         2.92 o                         
  10   8   3         39.27         32.96         2.41 o                         
  11   8   3          0.22          9.86         2.24 o                         
  -5   9   3         54.17         70.95         4.91 o                         
  -4   9   3          3.52          4.78         2.56 o                         
  -3   9   3         90.38         78.42         2.22 o                         
  -2   9   3         26.83         27.13         1.57 o                         
  -1   9   3         20.38         25.22         1.45 o                         
   0   9   3          2.89          5.67         1.16 o                         
   1   9   3         95.67        117.64         2.18 o                         
   2   9   3        240.83        259.72         2.90 o                         
   3   9   3         32.23         27.82         1.48 o                         
   4   9   3         36.83         37.75         1.78 o                         
   5   9   3        579.14        581.75        13.70 o                         
   6   9   3         73.64         89.90         2.53 o                         
   7   9   3         10.37         14.69         1.43 o                         
   8   9   3        212.49        217.02         5.43 o                         
   9   9   3          1.24          4.20         1.74 o                         
  10   9   3          6.18          4.55         1.97 o                         
  -4  10   3         83.00        102.63         5.19 o                         
  -3  10   3          4.07          1.89         1.82 o                         
  -2  10   3         24.56         26.92         1.96 o                         
  -1  10   3         82.05         66.59         4.38 o                         
   0  10   3          6.87          4.30         1.47 o                         
   1  10   3          2.65          2.28         1.36 o                         
   2  10   3        130.16        151.76         3.00 o                         
   3  10   3         80.16         84.46         2.57 o                         
   4  10   3         54.11         60.31         2.32 o                         
   5  10   3        117.47        111.09         2.73 o                         
   6  10   3         59.67         62.19         2.51 o                         
   7  10   3        165.82        171.31         4.19 o                         
   8  10   3         24.93         26.64         1.82 o                         
   9  10   3          3.66          0.74         1.90 o                         
  10  10   3          1.73          1.80         2.01 o                         
  -2  11   3         21.28         21.73         2.10 o                         
  -1  11   3         24.39         23.34         2.54 o                         
   0  11   3         12.87         11.31         1.76 o                         
   1  11   3        124.19        116.47         3.09 o                         
   2  11   3         39.24         47.57         2.63 o                         
   3  11   3         21.51         25.18         1.99 o                         
   4  11   3         64.41         74.95         2.64 o                         
   5  11   3          2.59          5.08         1.53 o                         
   6  11   3         21.50         28.35         2.07 o                         
   7  11   3         95.36        107.16         4.02 o                         
   8  11   3         52.06         56.43         3.14 o                         
   9  11   3          2.25          3.82         2.60 o                         
  -1  12   3         69.55         82.72         3.67 o                         
   0  12   3         36.35         37.51         2.50 o                         
   1  12   3         14.21         11.41         1.97 o                         
   2  12   3          4.57          8.52         2.01 o                         
   3  12   3          6.67          7.62         1.91 o                         
   4  12   3         26.38         33.03         2.27 o                         
   5  12   3          0.05          0.00         1.64 o                         
   6  12   3        161.96        162.96         7.51 o                         
   7  12   3         18.71         26.68         2.30 o                         
   8  12   3        103.11        125.99         9.37 o                         
   1  13   3         30.51         32.57         2.66 o                         
   2  13   3         20.73         24.80         2.39 o                         
   3  13   3          7.80          7.85         1.98 o                         
   4  13   3          0.16          0.17         1.84 o                         
   5  13   3          0.09         -1.04         1.70 o                         
   6  13   3        132.48        144.30         3.89 o                         
   7  13   3         20.49         25.77         2.42 o                         
  -6 -12   4         82.52         98.06         5.48 o                         
  -5 -12   4         60.36         70.21         3.56 o                         
  -4 -12   4         22.86         18.11         3.19 o                         
  -3 -12   4        186.83        186.40         4.25 o                         
  -2 -12   4          0.34          0.12         2.24 o                         
  -1 -12   4         17.55         22.80         2.71 o                         
  -7 -11   4         37.92         41.54         2.94 o                         
  -6 -11   4        146.54        141.49         5.79 o                         
  -5 -11   4         20.13         14.30         2.04 o                         
  -4 -11   4          9.45          5.63         1.82 o                         
  -3 -11   4        194.42        206.76         3.97 o                         
  -2 -11   4          1.70          0.76         1.99 o                         
  -1 -11   4          6.70          6.42         2.15 o                         
   0 -11   4          2.25          4.74         2.10 o                         
   1 -11   4         12.71         15.15         2.29 o                         
  -8 -10   4          0.05         -3.62         3.62 o                         
  -7 -10   4          0.18          0.57         2.05 o                         
  -6 -10   4        103.08        102.18         3.36 o                         
  -5 -10   4         26.91         20.95         2.07 o                         
  -4 -10   4        378.35        346.46         4.33 o                         
  -3 -10   4        343.73        322.80         4.51 o                         
  -2 -10   4        134.86        145.99         3.97 o                         
  -1 -10   4         24.71         24.68         2.13 o                         
   0 -10   4         16.94         14.68         2.04 o                         
   1 -10   4         45.99         44.81         3.53 o                         
   2 -10   4          6.51          4.98         1.93 o                         
   3 -10   4          5.07          6.53         2.79 o                         
  -9  -9   4         39.71         30.58         3.86 o                         
  -8  -9   4         42.42         36.06         2.96 o                         
  -7  -9   4          0.67          0.80         1.69 o                         
  -6  -9   4         64.32         60.78         2.35 o                         
  -5  -9   4        184.73        172.50         3.85 o                         
  -4  -9   4        169.67        175.51         2.99 o                         
  -3  -9   4        314.43        302.08         4.00 o                         
  -2  -9   4         31.60         34.76         3.00 o                         
  -1  -9   4         33.01         38.41         2.37 o                         
   0  -9   4        272.50        268.04         3.99 o                         
   1  -9   4         48.31         54.83         2.62 o                         
   2  -9   4         47.51         44.00         2.70 o                         
   3  -9   4          2.69          5.13         1.64 o                         
   4  -9   4         53.00         48.50         5.92 o                         
  -9  -8   4          7.86          6.10         2.07 o                         
  -8  -8   4        112.18        105.80         6.72 o                         
  -7  -8   4          0.44          1.30         1.55 o                         
  -6  -8   4         10.87         11.31         1.39 o                         
  -5  -8   4        112.03         96.00         2.24 o                         
  -4  -8   4         11.43         11.49         1.18 o                         
  -3  -8   4        163.50        163.73         2.42 o                         
  -2  -8   4        135.59        129.24         4.23 o                         
  -1  -8   4          3.72         10.21         1.49 o                         
   0  -8   4        233.63        214.09         3.42 o                         
   1  -8   4         58.19         49.59         4.47 o                         
   2  -8   4         36.54         38.70         3.34 o                         
   3  -8   4          3.66         -0.20         1.37 o                         
   4  -8   4        110.33        120.32         3.69 o                         
   5  -8   4         22.68         24.98         3.05 o                         
 -10  -7   4         39.29         36.26         2.88 o                         
  -9  -7   4        108.30        113.06         5.27 o                         
  -8  -7   4        102.04        101.68         7.17 o                         
  -7  -7   4         17.33         18.87         1.56 o                         
  -6  -7   4         63.10         59.84         3.04 o                         
  -5  -7   4         40.14         35.77         1.75 o                         
  -4  -7   4         75.60         64.00         1.71 o                         
  -3  -7   4          0.05          1.41         0.93 o                         
  -2  -7   4          0.02          0.45         0.90 o                         
  -1  -7   4        168.71        158.85         3.19 o                         
   0  -7   4          1.55          2.25         0.97 o                         
   1  -7   4        272.51        256.04         2.87 o                         
   2  -7   4          2.43          2.37         1.03 o                         
   3  -7   4        141.58        108.86         2.35 o                         
   4  -7   4         65.93         62.76         2.69 o                         
   5  -7   4         73.93         78.17         3.28 o                         
   6  -7   4          0.85         -0.30         2.19 o                         
 -10  -6   4          8.83          9.36         2.34 o                         
  -9  -6   4        182.27        176.86         3.68 o                         
  -8  -6   4        364.72        350.17         4.40 o                         
  -7  -6   4          0.57          1.69         1.50 o                         
  -6  -6   4         39.23         31.26         1.66 o                         
  -5  -6   4         53.06         55.20         1.68 o                         
  -4  -6   4         25.58         24.60         1.26 o                         
  -3  -6   4          2.39          3.84         0.82 o                         
  -2  -6   4         39.47         44.31         1.46 o                         
  -1  -6   4        589.93        583.53         7.81 o                         
   0  -6   4          0.91          1.14         0.73 o                         
   1  -6   4          4.91          7.08         0.82 o                         
   2  -6   4         67.57         66.79         2.05 o                         
   3  -6   4        481.84        423.08         6.99 o                         
   4  -6   4        130.26        112.11         2.85 o                         
   5  -6   4         85.39         91.51         2.52 o                         
   6  -6   4          2.41          0.78         1.73 o                         
   7  -6   4         15.94         11.51         2.14 o                         
 -10  -5   4         10.84          9.00         2.27 o                         
  -9  -5   4         50.54         51.28         2.62 o                         
  -8  -5   4        146.97        144.93         3.09 o                         
  -7  -5   4        623.41        651.97         6.35 o                         
  -6  -5   4          1.38          2.47         0.98 o                         
  -5  -5   4        157.85        154.80         2.97 o                         
  -4  -5   4         15.22         20.12         1.10 o                         
  -3  -5   4         15.10         11.15         0.81 o                         
  -2  -5   4         10.32         10.77         0.81 o                         
  -1  -5   4        117.57        107.87         1.77 o                         
   0  -5   4        611.41        632.81         7.47 o                         
   1  -5   4        469.55        519.16         9.63 o                         
   2  -5   4         15.53         27.45         1.29 o                         
   3  -5   4        438.98        407.63         4.17 o                         
   4  -5   4        427.11        406.10         4.78 o                         
   5  -5   4         48.09         52.76         2.04 o                         
   6  -5   4         12.32         11.43         1.74 o                         
   7  -5   4        176.11        179.71         4.26 o                         
   8  -5   4         19.81         13.24         4.23 o                         
 -10  -4   4          2.01          2.41         2.02 o                         
  -9  -4   4        109.19        107.13         3.24 o                         
  -8  -4   4         36.65         36.21         2.53 o                         
  -7  -4   4       1253.94       1244.26        27.39 o                         
  -6  -4   4       2570.87       2466.45        11.48 o                         
  -5  -4   4       2342.32       2229.74        16.79 o                         
  -4  -4   4         47.20         43.39         1.29 o                         
  -3  -4   4          4.04          1.92         0.61 o                         
  -2  -4   4        692.93        689.24        10.48 o                         
  -1  -4   4         48.77         66.10         1.54 o                         
   0  -4   4         95.06        110.43         1.37 o                         
   1  -4   4         17.57         24.39         1.01 o                         
   2  -4   4        528.54        536.39         4.57 o                         
   3  -4   4        394.46        375.06         2.99 o                         
   4  -4   4        571.44        545.76         4.49 o                         
   5  -4   4         37.81         46.15         1.84 o                         
   6  -4   4         23.51         25.30         1.83 o                         
   7  -4   4        122.81        114.54         4.25 o                         
   8  -4   4         61.79         65.58         3.18 o                         
 -10  -3   4          1.87          2.07         1.94 o                         
  -9  -3   4         38.05         37.51         2.65 o                         
  -8  -3   4         29.05         21.58         1.72 o                         
  -7  -3   4         29.41         31.01         2.03 o                         
  -6  -3   4        766.71        744.78         5.15 o                         
  -5  -3   4        213.88        203.77         3.54 o                         
  -4  -3   4        106.51        113.57         1.47 o                         
  -3  -3   4        162.28        163.90         2.46 o                         
  -2  -3   4       2535.84       2423.98        30.48 o                         
  -1  -3   4        405.05        395.97         3.87 o                         
   0  -3   4         94.37        102.82         2.16 o                         
   1  -3   4        726.74        786.42         7.08 o                         
   2  -3   4          4.27          7.82         0.65 o                         
   3  -3   4         10.57         17.33         1.02 o                         
   4  -3   4        335.48        309.26         3.36 o                         
   5  -3   4          1.96          1.00         0.90 o                         
   6  -3   4         25.04         27.02         1.62 o                         
   7  -3   4        156.07        159.16         4.20 o                         
   8  -3   4        129.00        126.25         5.66 o                         
   9  -3   4          6.57          6.97         2.17 o                         
 -10  -2   4          2.52          3.91         2.01 o                         
  -9  -2   4          3.71          2.25         1.64 o                         
  -8  -2   4         11.40         11.85         1.54 o                         
  -7  -2   4          2.41          3.48         1.23 o                         
  -6  -2   4        621.08        586.80        16.04 o                         
  -5  -2   4        266.58        237.37         2.80 o                         
  -4  -2   4        167.61        186.80         3.02 o                         
  -3  -2   4        236.47        277.42         3.68 o                         
  -2  -2   4        931.45        868.68         6.07 o                         
  -1  -2   4        454.34        386.99         5.74 o                         
   0  -2   4        359.73        388.57         5.90 o                         
   1  -2   4          0.68          0.00         0.40 o                         
   2  -2   4        287.39        316.68         2.41 o                         
   3  -2   4        183.09        267.65         4.54 o                         
   4  -2   4        529.65        572.02         6.70 o                         
   5  -2   4        140.85        142.60         2.73 o                         
   6  -2   4        208.14        236.98         5.37 o                         
   7  -2   4        232.54        247.77         3.17 o                         
   8  -2   4         52.94         54.83         3.45 o                         
   9  -2   4          0.06          1.99         1.92 o                         
 -10  -1   4         33.58         33.32         2.82 o                         
  -9  -1   4         22.92         18.10         1.94 o                         
  -8  -1   4          1.65          0.74         1.37 o                         
  -7  -1   4          2.00          2.06         1.16 o                         
  -6  -1   4         25.24         22.96         1.76 o                         
  -5  -1   4          3.48          3.99         0.72 o                         
  -4  -1   4          5.87          9.06         0.44 o                         
  -3  -1   4       2482.89       2589.63        21.30 o                         
  -2  -1   4       1972.94       2122.25         7.66 o                         
  -1  -1   4        451.99        443.96         5.19 o                         
   0  -1   4        483.91        480.74         3.98 o                         
   1  -1   4         70.68         68.24         1.05 o                         
   2  -1   4       1011.67       1177.92         5.85 o                         
   3  -1   4        853.65        917.01         5.36 o                         
   4  -1   4       2682.39       2799.04        12.78 o                         
   5  -1   4        657.72        746.37         3.76 o                         
   6  -1   4         14.96         18.39         1.30 o                         
   7  -1   4          3.91          5.77         1.16 o                         
   8  -1   4         18.48         20.16         1.63 o                         
   9  -1   4          1.68          3.29         1.97 o                         
  10  -1   4        268.44        299.92         5.06 o                         
 -10   0   4        117.16        110.29         4.49 o                         
  -9   0   4          2.67          3.77         1.85 o                         
  -8   0   4         10.06          8.83         1.67 o                         
  -7   0   4         27.48         30.87         2.04 o                         
  -6   0   4          0.14          0.67         1.00 o                         
  -5   0   4         31.26         35.12         1.57 o                         
  -4   0   4        319.82        376.15         3.81 o                         
  -3   0   4         27.59          9.39         0.40 o                         
  -2   0   4          0.11          2.13         0.57 o                         
  -1   0   4        396.98        460.89         4.62 o                         
   0   0   4       2730.57       2613.34        16.34 o                         
   1   0   4       1471.61       1451.26         5.22 o                         
   2   0   4        105.31        130.27         1.07 o                         
   3   0   4          7.24         12.61         0.57 o                         
   4   0   4        465.82        505.69         2.53 o                         
   5   0   4         70.90         70.91         2.75 o                         
   6   0   4        126.19        130.03         6.27 o                         
   7   0   4         12.62         15.15         1.37 o                         
   8   0   4         29.69         28.51         1.71 o                         
   9   0   4         96.37         86.69         3.96 o                         
  10   0   4        328.92        374.52         5.89 o                         
  -9   1   4        124.81        134.63         3.57 o                         
  -8   1   4        119.99        130.11         3.13 o                         
  -7   1   4         41.08         35.77         2.14 o                         
  -6   1   4         16.21         17.80         1.38 o                         
  -5   1   4         17.10         12.24         1.03 o                         
  -4   1   4        133.65        110.76         1.45 o                         
  -3   1   4        233.17        271.92         3.03 o                         
  -2   1   4        776.09        752.81        23.93 o                         
  -1   1   4        386.61        463.95         4.54 o                         
   0   1   4       8582.77       8290.35        63.46 o                         
   1   1   4        258.35        214.14         3.47 o                         
   2   1   4          9.09         13.57         0.56 o                         
   3   1   4          3.16          5.22         0.44 o                         
   4   1   4        427.30        439.78         2.50 o                         
   5   1   4        477.96        502.17         4.70 o                         
   6   1   4        275.58        286.98         2.77 o                         
   7   1   4          9.18         11.42         1.10 o                         
   8   1   4         70.62         68.18         2.18 o                         
   9   1   4         45.97         42.32         2.78 o                         
  10   1   4        149.82        156.78         3.75 o                         
  -9   2   4         48.80         51.93         2.95 o                         
  -8   2   4        320.57        341.71        13.38 o                         
  -7   2   4        184.24        167.68         6.47 o                         
  -6   2   4          0.19         -0.20         1.11 o                         
  -5   2   4         95.15         95.07         2.14 o                         
  -4   2   4          4.56          9.59         0.89 o                         
  -3   2   4         30.77         27.16         1.06 o                         
  -2   2   4         67.90         59.63         1.08 o                         
  -1   2   4         31.64         24.08         0.45 o                         
   0   2   4       5986.58       5981.64        32.77 o                         
   1   2   4        303.63        259.39         4.24 o                         
   2   2   4       1811.09       1777.27        18.32 o                         
   3   2   4         30.45         40.49         0.87 o                         
   4   2   4        728.16        737.48         4.32 o                         
   5   2   4       1291.82       1326.35        13.24 o                         
   6   2   4        223.67        213.36         2.11 o                         
   7   2   4         15.10         18.41         1.23 o                         
   8   2   4         47.68         55.06         1.93 o                         
   9   2   4         51.37         47.39         2.04 o                         
  10   2   4         52.38         49.59         3.05 o                         
  11   2   4         62.75         62.55         4.93 o                         
  -9   3   4         52.52         66.78         3.22 o                         
  -8   3   4        172.16        168.27         4.86 o                         
  -7   3   4        700.01        708.09         7.83 o                         
  -6   3   4        132.47        129.29         2.68 o                         
  -5   3   4         72.48         84.88         3.16 o                         
  -4   3   4        577.76        542.22         4.20 o                         
  -3   3   4         43.31         53.13         1.27 o                         
  -2   3   4          3.40          4.09         0.64 o                         
  -1   3   4        368.04        431.47         5.65 o                         
   0   3   4        386.23        515.35         8.54 o                         
   1   3   4       2512.60       2525.52        20.47 o                         
   2   3   4          1.07          3.72         0.44 o                         
   3   3   4          3.23          9.12         0.61 o                         
   4   3   4        437.64        415.07         4.94 o                         
   5   3   4       1629.10       1690.24         7.87 o                         
   6   3   4         35.99         31.71         1.02 o                         
   7   3   4         12.01         17.85         2.01 o                         
   8   3   4        230.05        224.48         2.47 o                         
   9   3   4          4.64          5.74         1.35 o                         
  10   3   4         44.75         35.49         2.42 o                         
  11   3   4         41.51         36.48         2.73 o                         
  -8   4   4         38.61         33.21         2.50 o                         
  -7   4   4          1.63          2.98         1.53 o                         
  -6   4   4        460.22        477.25         4.93 o                         
  -5   4   4       1278.03       1310.39        24.45 o                         
  -4   4   4        345.59        341.39         6.86 o                         
  -3   4   4        182.72        188.11         2.93 o                         
  -2   4   4        228.99        210.65         4.03 o                         
  -1   4   4         56.76         59.54         2.11 o                         
   0   4   4        236.92        239.15         3.40 o                         
   1   4   4         86.25         69.18         1.37 o                         
   2   4   4         81.92        133.61         1.75 o                         
   3   4   4          5.19          4.85         0.51 o                         
   4   4   4         99.78         85.90         2.43 o                         
   5   4   4        779.48        766.80        10.25 o                         
   6   4   4         58.01         68.05         3.02 o                         
   7   4   4         52.77         56.99         1.72 o                         
   8   4   4        218.07        217.44         6.77 o                         
   9   4   4        248.41        231.63         2.74 o                         
  10   4   4          0.18          2.44         1.88 o                         
  11   4   4         13.39         15.03         2.24 o                         
  -8   5   4        205.63        223.26         4.64 o                         
  -7   5   4         20.06         18.07         2.80 o                         
  -6   5   4         23.10         21.02         1.92 o                         
  -5   5   4       2042.53       2037.32        32.46 o                         
  -4   5   4        463.00        476.91         4.59 o                         
  -3   5   4          1.32          2.54         0.77 o                         
  -2   5   4         30.45         36.86         1.32 o                         
  -1   5   4        272.08        264.69         2.10 o                         
   0   5   4        126.73        134.69         1.85 o                         
   1   5   4       1253.76       1301.53        22.93 o                         
   2   5   4        285.50        292.07         2.52 o                         
   3   5   4        635.00        611.06         7.45 o                         
   4   5   4        638.46        682.65         3.30 o                         
   5   5   4        289.91        266.25         3.13 o                         
   6   5   4         13.48         20.84         3.15 o                         
   7   5   4        116.57        117.63         2.43 o                         
   8   5   4         88.08         87.88         2.08 o                         
   9   5   4         10.44          7.14         1.21 o                         
  10   5   4         90.76         83.71         3.18 o                         
  11   5   4         28.69         28.30         2.47 o                         
  -7   6   4          0.37          0.26         2.15 o                         
  -6   6   4          7.05          8.13         1.94 o                         
  -5   6   4        170.93        162.47         3.44 o                         
  -4   6   4         94.60         96.54         2.67 o                         
  -3   6   4         94.51         87.00         2.01 o                         
  -2   6   4        123.67        113.60         1.84 o                         
  -1   6   4         89.19         82.74         2.56 o                         
   0   6   4        225.89        256.66         2.35 o                         
   1   6   4         86.82         89.02         1.57 o                         
   2   6   4         18.62         20.32         1.33 o                         
   3   6   4        579.90        689.20         9.83 o                         
   4   6   4        327.57        332.83         2.37 o                         
   5   6   4         82.43         73.94         1.54 o                         
   6   6   4        193.90        196.07         2.44 o                         
   7   6   4         80.53         87.63         2.25 o                         
   8   6   4        263.20        263.73         3.13 o                         
   9   6   4          5.39          5.79         1.19 o                         
  10   6   4         11.18         17.44         2.00 o                         
  11   6   4         50.76         56.57         3.35 o                         
  -6   7   4        117.01        103.37         4.76 o                         
  -5   7   4        205.44        228.03         5.53 o                         
  -4   7   4         74.23         64.54         2.62 o                         
  -3   7   4          8.71          2.57         1.35 o                         
  -2   7   4       1054.98       1025.41         5.17 o                         
  -1   7   4         21.80         27.03         1.30 o                         
   0   7   4        327.12        334.65         3.13 o                         
   1   7   4         46.22         43.22         1.47 o                         
   2   7   4         17.03         11.95         0.92 o                         
   3   7   4        520.15        533.20         6.34 o                         
   4   7   4         57.30         57.75         1.36 o                         
   5   7   4         73.47         72.93         1.59 o                         
   6   7   4          0.48          1.17         0.93 o                         
   7   7   4        245.29        255.03         3.58 o                         
   8   7   4         48.91         53.45         1.94 o                         
   9   7   4         22.52         22.75         1.73 o                         
  10   7   4         25.48         34.05         4.70 o                         
  11   7   4        150.62        181.99         8.54 o                         
  -6   8   4          0.56          0.28         2.16 o                         
  -5   8   4         69.85         66.12         3.22 o                         
  -4   8   4          2.39          1.48         1.67 o                         
  -3   8   4          0.09          0.95         1.42 o                         
  -2   8   4        402.93        403.16         6.83 o                         
  -1   8   4        406.84        396.53         6.29 o                         
   0   8   4         19.01         27.42         1.36 o                         
   1   8   4         94.60         83.46         1.85 o                         
   2   8   4        419.37        410.16         3.66 o                         
   3   8   4        110.56        112.35         1.95 o                         
   4   8   4        614.86        621.60         9.48 o                         
   5   8   4        408.51        389.89         3.96 o                         
   6   8   4        194.02        192.09         4.55 o                         
   7   8   4        680.20        645.32         5.34 o                         
   8   8   4         47.45         41.98         2.09 o                         
   9   8   4          8.32         10.50         1.43 o                         
  10   8   4        104.59        111.24         3.68 o                         
  11   8   4        264.39        310.44         9.35 o                         
  -5   9   4          2.78          6.56         2.31 o                         
  -4   9   4         10.45          9.12         2.04 o                         
  -3   9   4         67.11         66.20         2.76 o                         
  -2   9   4         11.61         12.80         1.46 o                         
  -1   9   4         17.21         23.55         1.45 o                         
   0   9   4          4.49          2.14         1.08 o                         
   1   9   4        516.45        473.66         7.81 o                         
   2   9   4        192.96        190.19         2.48 o                         
   3   9   4        148.89        164.10         2.36 o                         
   4   9   4         27.49         24.80         2.49 o                         
   5   9   4        382.23        401.57        17.24 o                         
   6   9   4        529.03        506.27         4.84 o                         
   7   9   4         16.44         17.21         2.13 o                         
   8   9   4          2.97          1.02         1.54 o                         
   9   9   4          0.18          1.33         1.54 o                         
  10   9   4         58.87         59.63         4.16 o                         
  -4  10   4          2.57          1.50         2.56 o                         
  -3  10   4        180.21        157.55         5.99 o                         
  -2  10   4         24.66         13.12         1.90 o                         
  -1  10   4         54.36         61.10         2.17 o                         
   0  10   4          2.20          4.62         1.29 o                         
   1  10   4        853.83        845.75        12.43 o                         
   2  10   4        249.83        247.36         4.27 o                         
   3  10   4         39.14         51.09         2.22 o                         
   4  10   4          0.54          1.05         1.13 o                         
   5  10   4         35.94         35.54         2.09 o                         
   6  10   4          0.16         -1.27         1.27 o                         
   7  10   4         24.89         26.59         2.00 o                         
   8  10   4          0.08          0.06         1.56 o                         
   9  10   4          0.20          0.24         1.78 o                         
  10  10   4         18.30         21.62         3.38 o                         
  -2  11   4          2.88          1.30         2.25 o                         
  -1  11   4         18.98         16.28         2.23 o                         
   0  11   4         40.97         45.09         2.62 o                         
   1  11   4        160.73        155.22         3.66 o                         
   2  11   4        797.95        786.29         9.78 o                         
   3  11   4         28.53         33.32         2.14 o                         
   4  11   4         26.20         25.40         1.90 o                         
   5  11   4        103.86        118.90         2.98 o                         
   6  11   4        182.28        189.26         3.58 o                         
   7  11   4         14.27         11.73         1.87 o                         
   8  11   4          0.60         -0.59         1.76 o                         
   9  11   4          5.24         13.00         2.38 o                         
  -1  12   4          9.68         11.98         3.17 o                         
   0  12   4         23.04         22.63         2.41 o                         
   1  12   4         27.35         36.20         2.43 o                         
   2  12   4        369.14        372.95         6.09 o                         
   3  12   4          3.98          2.13         1.68 o                         
   4  12   4         39.71         39.43         2.42 o                         
   5  12   4        132.94        150.80         3.41 o                         
   6  12   4         96.82        112.09         5.61 o                         
   7  12   4          3.40          4.23         1.88 o                         
   8  12   4         91.25        116.67         5.04 o                         
   1  13   4         29.80         44.48         2.89 o                         
   2  13   4          9.41         15.55         2.21 o                         
   3  13   4          5.67          4.70         1.92 o                         
   4  13   4          3.72          2.36         1.79 o                         
   5  13   4         52.84         62.62         3.02 o                         
   6  13   4         48.51         59.88         3.36 o                         
   7  13   4         47.97         46.96         3.74 o                         
  -6 -11   5          7.19          6.48         3.28 o                         
  -5 -11   5         84.87         75.94         3.43 o                         
  -4 -11   5         18.25         12.86         2.13 o                         
  -3 -11   5          3.47          5.78         2.03 o                         
  -2 -11   5         26.69         28.63         2.54 o                         
  -1 -11   5          4.86          5.52         2.26 o                         
   0 -11   5         39.22         44.57         2.94 o                         
  -8 -10   5         22.53         22.56         4.23 o                         
  -7 -10   5          2.18          1.88         3.45 o                         
  -6 -10   5         59.76         38.77         4.44 o                         
  -5 -10   5        131.72        141.24         3.57 o                         
  -4 -10   5        206.91        213.52         3.82 o                         
  -3 -10   5         42.60         36.12         2.96 o                         
  -2 -10   5          7.33          7.04         1.94 o                         
  -1 -10   5          0.23         -0.09         1.84 o                         
   0 -10   5         28.84         30.30         2.51 o                         
   1 -10   5          4.54          3.16         1.97 o                         
   2 -10   5          2.50          3.04         2.03 o                         
  -8  -9   5        114.81        129.74         4.01 o                         
  -7  -9   5         32.43         29.76         2.59 o                         
  -6  -9   5        184.19        162.20         5.10 o                         
  -5  -9   5        129.47        125.92         5.10 o                         
  -4  -9   5        212.19        226.04         3.26 o                         
  -3  -9   5         38.62         39.00         1.96 o                         
  -2  -9   5        267.66        244.71         3.88 o                         
  -1  -9   5        629.96        601.55         7.45 o                         
   0  -9   5         28.61         35.42         2.37 o                         
   1  -9   5          0.03          0.08         1.63 o                         
   2  -9   5         60.43         58.40         2.83 o                         
   3  -9   5         34.01         38.21         2.71 o                         
   4  -9   5         21.34         24.98         3.69 o                         
  -9  -8   5         11.86         10.49         2.25 o                         
  -8  -8   5          0.35          1.00         2.09 o                         
  -7  -8   5          1.32          3.10         2.27 o                         
  -6  -8   5         98.26         96.29         3.11 o                         
  -5  -8   5        185.78        171.78         4.66 o                         
  -4  -8   5         87.22         97.46         2.17 o                         
  -3  -8   5          0.21          1.24         1.11 o                         
  -2  -8   5         53.94         53.60         1.93 o                         
  -1  -8   5       1406.80       1331.00        17.79 o                         
   0  -8   5        103.21        106.07         2.97 o                         
   1  -8   5          0.30          0.14         1.35 o                         
   2  -8   5          0.73         -0.29         1.43 o                         
   3  -8   5          7.08          3.85         1.50 o                         
   4  -8   5          9.24          6.22         1.60 o                         
   5  -8   5          4.38          3.33         1.76 o                         
  -9  -7   5          1.80          3.81         1.94 o                         
  -8  -7   5          2.83          2.72         1.85 o                         
  -7  -7   5          0.54         -0.89         1.70 o                         
  -6  -7   5          7.34         10.00         1.74 o                         
  -5  -7   5        147.41        118.94         3.06 o                         
  -4  -7   5          0.02         -0.03         0.97 o                         
  -3  -7   5          0.37          0.56         0.97 o                         
  -2  -7   5        201.27        190.51         2.41 o                         
  -1  -7   5       1058.82       1006.61         6.32 o                         
   0  -7   5        114.53        109.29         2.23 o                         
   1  -7   5         58.23         55.10         2.17 o                         
   2  -7   5         74.69         77.29         2.36 o                         
   3  -7   5          6.42          6.05         1.31 o                         
   4  -7   5         40.85         35.25         2.26 o                         
   5  -7   5          9.20         12.11         1.92 o                         
   6  -7   5         72.13         77.46         4.16 o                         
 -10  -6   5         79.89         82.68         3.76 o                         
  -9  -6   5         15.74         18.27         1.93 o                         
  -8  -6   5         17.69         14.66         1.79 o                         
  -7  -6   5          0.06          0.44         1.54 o                         
  -6  -6   5        202.09        214.12         7.17 o                         
  -5  -6   5        390.26        368.14         3.43 o                         
  -4  -6   5          0.47          0.06         0.88 o                         
  -3  -6   5         80.72         82.10         2.61 o                         
  -2  -6   5        626.36        632.43         9.51 o                         
  -1  -6   5        209.04        207.76         3.26 o                         
   0  -6   5        524.13        538.78         3.70 o                         
   1  -6   5         15.48         10.04         1.51 o                         
   2  -6   5        105.60        107.53         2.35 o                         
   3  -6   5          9.45          4.24         1.31 o                         
   4  -6   5        104.67         91.04         3.34 o                         
   5  -6   5          0.17         -0.32         1.47 o                         
   6  -6   5         22.66         25.55         3.38 o                         
 -10  -5   5         80.88         77.84         3.58 o                         
  -9  -5   5         26.19         28.85         3.94 o                         
  -8  -5   5         41.40         44.77         2.40 o                         
  -7  -5   5        263.25        243.79         3.51 o                         
  -6  -5   5        968.57        891.02        13.81 o                         
  -5  -5   5        154.15        174.19         4.47 o                         
  -4  -5   5          5.27          7.01         0.86 o                         
  -3  -5   5        584.42        556.59         4.57 o                         
  -2  -5   5        565.04        585.68         5.42 o                         
  -1  -5   5        411.09        411.19         3.38 o                         
   0  -5   5         26.64         31.55         1.31 o                         
   1  -5   5        782.65        725.58         6.77 o                         
   2  -5   5        592.91        582.98        11.51 o                         
   3  -5   5         11.07         15.41         1.63 o                         
   4  -5   5         78.72         83.16         3.36 o                         
   5  -5   5         11.73         10.56         1.61 o                         
   6  -5   5         60.74         61.48         2.74 o                         
   7  -5   5          5.49          5.55         2.69 o                         
 -10  -4   5         37.55         37.37         3.11 o                         
  -9  -4   5          0.30          1.76         1.77 o                         
  -8  -4   5        104.80        109.69         2.68 o                         
  -7  -4   5         29.33         28.43         2.03 o                         
  -6  -4   5        131.69        123.42         3.00 o                         
  -5  -4   5         12.07         16.35         1.95 o                         
  -4  -4   5        147.92        145.72         1.92 o                         
  -3  -4   5        588.32        616.53         6.81 o                         
  -2  -4   5        133.64        148.86         3.22 o                         
  -1  -4   5        102.84         88.40         1.93 o                         
   0  -4   5        139.68        143.73         3.53 o                         
   1  -4   5       1065.63       1061.38         4.77 o                         
   2  -4   5        345.92        319.51         3.57 o                         
   3  -4   5        733.76        741.86         6.92 o                         
   4  -4   5         13.61         12.08         1.36 o                         
   5  -4   5        109.45        105.20         3.16 o                         
   6  -4   5        133.33        138.16         5.38 o                         
   7  -4   5         16.85         17.93         1.96 o                         
   8  -4   5          0.05          0.11         2.29 o                         
 -10  -3   5         37.15         30.76         2.44 o                         
  -9  -3   5          0.03          1.90         1.65 o                         
  -8  -3   5         28.20         34.09         2.28 o                         
  -7  -3   5         77.48         76.57         3.94 o                         
  -6  -3   5        183.95        180.61         2.64 o                         
  -5  -3   5         98.72         96.64         2.08 o                         
  -4  -3   5        722.10        675.58         9.37 o                         
  -3  -3   5        707.23        673.16         5.16 o                         
  -2  -3   5        723.79        857.33         8.28 o                         
  -1  -3   5          7.16         10.78         0.67 o                         
   0  -3   5         32.67         40.37         1.02 o                         
   1  -3   5       1142.44       1193.84         4.41 o                         
   2  -3   5         18.74         33.13         1.61 o                         
   3  -3   5          1.39          1.79         0.70 o                         
   4  -3   5          0.65          0.15         0.72 o                         
   5  -3   5        657.13        619.67         9.29 o                         
   6  -3   5        150.44        157.80         2.59 o                         
   7  -3   5        111.29        114.11         3.87 o                         
   8  -3   5         46.87         41.85         3.38 o                         
 -10  -2   5          8.04          3.05         2.01 o                         
  -9  -2   5          1.28          0.20         1.61 o                         
  -8  -2   5         86.72         79.87         2.60 o                         
  -7  -2   5        108.29        108.78         2.49 o                         
  -6  -2   5         45.00         42.36         1.87 o                         
  -5  -2   5         46.08         61.33         1.64 o                         
  -4  -2   5        339.64        304.64         3.28 o                         
  -3  -2   5       1195.72       1302.13         6.35 o                         
  -2  -2   5         60.74         84.84         1.75 o                         
  -1  -2   5          9.62         21.96         0.69 o                         
   0  -2   5        437.42        512.94         4.12 o                         
   1  -2   5        167.85        178.72         4.13 o                         
   2  -2   5        137.41        144.39         1.54 o                         
   3  -2   5        608.89        595.03         7.96 o                         
   4  -2   5        389.61        414.90         3.02 o                         
   5  -2   5        453.26        444.87         6.35 o                         
   6  -2   5        619.02        632.00        10.00 o                         
   7  -2   5        117.29        106.87         2.46 o                         
   8  -2   5         34.13         30.73         1.93 o                         
   9  -2   5         43.65         54.77         5.05 o                         
 -10  -1   5          1.27          0.50         2.14 o                         
  -9  -1   5          0.49         -0.31         1.71 o                         
  -8  -1   5        187.69        162.01         3.15 o                         
  -7  -1   5         52.00         49.00         2.15 o                         
  -6  -1   5          1.65          1.61         0.96 o                         
  -5  -1   5        347.76        383.39         4.66 o                         
  -4  -1   5        571.72        525.54        10.80 o                         
  -3  -1   5        109.36        109.06         2.43 o                         
  -2  -1   5         20.48         32.96         0.63 o                         
  -1  -1   5         98.67        133.83         1.55 o                         
   0  -1   5        350.17        397.96         4.40 o                         
   1  -1   5         87.53         73.25         0.90 o                         
   2  -1   5         69.30         74.93         2.07 o                         
   3  -1   5        567.56        564.34         3.63 o                         
   4  -1   5       1022.31       1037.55         7.32 o                         
   5  -1   5        540.15        619.69         8.52 o                         
   6  -1   5       3217.53       3285.28        39.78 o                         
   7  -1   5         36.34         36.35         2.94 o                         
   8  -1   5         14.90         14.59         2.34 o                         
   9  -1   5        155.75        153.55         6.37 o                         
  -9   0   5         46.59         37.62         2.73 o                         
  -8   0   5         21.92         19.68         1.80 o                         
  -7   0   5        125.62        122.04         5.84 o                         
  -6   0   5         10.18         11.63         1.12 o                         
  -5   0   5        360.56        352.93         3.00 o                         
  -4   0   5       1732.91       1811.90         6.77 o                         
  -3   0   5        261.13        234.14         3.10 o                         
  -2   0   5        854.78        850.87         6.93 o                         
  -1   0   5        840.58        956.48        16.45 o                         
   0   0   5       4851.21       5107.21        36.05 o                         
   1   0   5        420.53        450.11         6.71 o                         
   2   0   5          2.78         13.79         0.68 o                         
   3   0   5         83.68         73.71         0.94 o                         
   4   0   5        217.55        190.52         2.69 o                         
   5   0   5          2.68          6.38         0.63 o                         
   6   0   5        229.02        243.36         5.59 o                         
   7   0   5        184.42        175.30         2.96 o                         
   8   0   5        573.78        587.27        12.09 o                         
   9   0   5        154.31        160.18         3.56 o                         
  10   0   5         15.55         21.82         2.81 o                         
  -9   1   5         81.02         77.40         3.16 o                         
  -8   1   5        119.40        103.90         3.50 o                         
  -7   1   5         41.30         40.31         2.18 o                         
  -6   1   5        102.32        101.48         4.11 o                         
  -5   1   5        181.49        199.96         8.02 o                         
  -4   1   5       1716.63       1792.67         8.40 o                         
  -3   1   5         48.14         50.10         1.00 o                         
  -2   1   5         18.09          6.04         1.06 o                         
  -1   1   5        173.33        146.96         2.83 o                         
   0   1   5        998.09        934.76        12.22 o                         
   1   1   5        628.64        639.49         7.71 o                         
   2   1   5         39.69         32.92         1.13 o                         
   3   1   5         71.44         74.39         0.96 o                         
   4   1   5          6.40          9.64         0.57 o                         
   5   1   5        271.00        269.79         3.71 o                         
   6   1   5         35.98         36.88         1.80 o                         
   7   1   5          2.43          1.39         1.03 o                         
   8   1   5        222.46        237.83         3.20 o                         
   9   1   5        174.17        172.69         3.04 o                         
  10   1   5          4.82          5.51         2.34 o                         
  -9   2   5         28.58         28.31         2.31 o                         
  -8   2   5         14.01         17.19         1.84 o                         
  -7   2   5         80.81         97.58         5.02 o                         
  -6   2   5          2.17          2.99         1.11 o                         
  -5   2   5         69.51         77.43         3.00 o                         
  -4   2   5        463.49        438.21         8.57 o                         
  -3   2   5         45.93         67.68         2.04 o                         
  -2   2   5         28.30         36.96         0.94 o                         
  -1   2   5       1615.39       1723.85         7.96 o                         
   0   2   5         30.70         21.64         0.90 o                         
   1   2   5       3890.96       3871.03        22.25 o                         
   2   2   5        149.51        162.07         1.46 o                         
   3   2   5        308.06        282.14         2.20 o                         
   4   2   5        166.52        191.81         1.52 o                         
   5   2   5         14.25         15.61         0.75 o                         
   6   2   5          3.76          5.60         0.59 o                         
   7   2   5        142.54        148.84         4.10 o                         
   8   2   5         48.70         44.72         2.76 o                         
   9   2   5        127.43        129.85         2.99 o                         
  10   2   5         20.13         18.31         2.33 o                         
  -8   3   5          7.11          8.14         1.69 o                         
  -7   3   5         65.79         74.48         2.61 o                         
  -6   3   5         72.08         80.84         2.40 o                         
  -5   3   5         15.18         15.44         1.23 o                         
  -4   3   5         32.27         34.58         1.59 o                         
  -3   3   5          5.59          8.19         1.38 o                         
  -2   3   5        635.14        653.82        24.44 o                         
  -1   3   5        551.83        578.88        11.40 o                         
   0   3   5         38.90         32.26         1.36 o                         
   1   3   5       1207.29       1186.32        13.51 o                         
   2   3   5          0.11          5.02         2.01 o                         
   3   3   5          3.56          2.10         0.53 o                         
   4   3   5          4.06          6.33         0.74 o                         
   5   3   5          4.75         13.20         0.79 o                         
   6   3   5         20.93         21.20         0.88 o                         
   7   3   5          5.18          4.93         0.92 o                         
   8   3   5          0.05          1.93         1.14 o                         
   9   3   5        233.24        208.51         5.98 o                         
  10   3   5         42.30         38.17         2.54 o                         
  -8   4   5          5.47          7.04         1.95 o                         
  -7   4   5         87.48         78.84         3.52 o                         
  -6   4   5         37.02         34.39         2.16 o                         
  -5   4   5        331.07        356.77        16.04 o                         
  -4   4   5        115.62        101.52         2.25 o                         
  -3   4   5        110.28        113.01         2.08 o                         
  -2   4   5        199.88        186.50         2.30 o                         
  -1   4   5        219.43        234.62         1.73 o                         
   0   4   5         28.59         27.81         1.01 o                         
   1   4   5        857.38        862.40         7.01 o                         
   2   4   5       2036.56       2089.14        14.34 o                         
   3   4   5       1045.03       1153.27        12.81 o                         
   4   4   5        252.98        252.37         3.33 o                         
   5   4   5        348.91        369.02         2.56 o                         
   6   4   5          1.92          1.86         0.56 o                         
   7   4   5         10.20         12.45         1.36 o                         
   8   4   5        111.88        113.61         2.32 o                         
   9   4   5          4.86          4.57         1.14 o                         
  10   4   5          0.75          1.11         1.58 o                         
  11   4   5         90.31         82.65         4.13 o                         
  -7   5   5        113.18        121.65         3.64 o                         
  -6   5   5         16.55         12.25         1.78 o                         
  -5   5   5        333.42        334.08        15.85 o                         
  -4   5   5        596.57        590.02         5.02 o                         
  -3   5   5        161.65        156.75         2.62 o                         
  -2   5   5          8.33          6.95         0.95 o                         
  -1   5   5        267.50        288.35         2.91 o                         
   0   5   5          9.62          7.11         0.67 o                         
   1   5   5        694.69        621.22         5.85 o                         
   2   5   5        341.96        298.87         5.15 o                         
   3   5   5         95.15         99.05         1.98 o                         
   4   5   5          5.91         18.91         2.03 o                         
   5   5   5        220.73        213.09         2.15 o                         
   6   5   5        211.25        201.20         2.17 o                         
   7   5   5         88.41         93.10         2.11 o                         
   8   5   5          0.45         -0.48         0.95 o                         
   9   5   5         18.93         22.55         1.56 o                         
  10   5   5         15.44         13.32         1.75 o                         
  11   5   5         18.32         21.98         3.05 o                         
  -7   6   5         85.71         91.61         3.61 o                         
  -6   6   5        213.92        223.65         4.16 o                         
  -5   6   5          9.61         12.53         1.70 o                         
  -4   6   5          6.39          4.03         1.35 o                         
  -3   6   5        537.85        529.70         7.59 o                         
  -2   6   5        134.16        146.78         5.63 o                         
  -1   6   5        291.64        285.54         4.09 o                         
   0   6   5        118.16        133.82         2.57 o                         
   1   6   5        255.66        233.54         2.32 o                         
   2   6   5       1086.29       1091.65         4.79 o                         
   3   6   5        288.50        281.61         2.65 o                         
   4   6   5         41.52         41.07         1.42 o                         
   5   6   5        332.52        323.97         2.85 o                         
   6   6   5        308.42        293.94         2.82 o                         
   7   6   5        672.79        679.02         6.65 o                         
   8   6   5          9.32          7.39         1.30 o                         
   9   6   5         42.90         46.61         2.32 o                         
  10   6   5          0.17         -0.63         1.40 o                         
  11   6   5          4.97          3.95         2.58 o                         
  -6   7   5         55.60         51.70         3.17 o                         
  -5   7   5         46.95         32.00         2.62 o                         
  -4   7   5        130.58        137.41         6.07 o                         
  -3   7   5        385.72        360.45        12.47 o                         
  -2   7   5        271.20        278.42         3.60 o                         
  -1   7   5          0.26          1.25         0.88 o                         
   0   7   5         51.59         53.61         1.59 o                         
   1   7   5          1.88          2.69         0.79 o                         
   2   7   5         55.19         59.19         1.74 o                         
   3   7   5        217.34        245.59         2.72 o                         
   4   7   5        322.78        316.46         5.73 o                         
   5   7   5        560.12        548.40         6.02 o                         
   6   7   5        577.81        537.52         4.61 o                         
   7   7   5       1052.11       1053.94        17.18 o                         
   8   7   5         11.80         11.57         2.12 o                         
   9   7   5         33.94         44.59         2.42 o                         
  10   7   5         74.41         77.20         3.94 o                         
  -5   8   5          7.35          6.69         2.01 o                         
  -4   8   5        149.55        149.00         6.28 o                         
  -3   8   5        213.59        220.11         3.71 o                         
  -2   8   5         25.68         32.29         2.09 o                         
  -1   8   5         88.75         69.52         2.36 o                         
   0   8   5        187.50        168.61         2.32 o                         
   1   8   5         39.83         46.92         1.66 o                         
   2   8   5          2.00          2.53         0.88 o                         
   3   8   5          2.07          5.64         0.87 o                         
   4   8   5         32.27         30.91         1.43 o                         
   5   8   5         26.38         34.69         1.59 o                         
   6   8   5          0.04          6.45         1.37 o                         
   7   8   5         69.52         98.20         6.96 o                         
   8   8   5        288.32        304.65         9.81 o                         
   9   8   5         45.96         56.50         2.71 o                         
  10   8   5         87.47        102.41         3.28 o                         
  -4   9   5         66.23         56.94         2.90 o                         
  -3   9   5        256.61        232.57         5.17 o                         
  -2   9   5        103.27        104.95         2.98 o                         
  -1   9   5          6.54          5.56         1.51 o                         
   0   9   5        102.23         89.36         2.09 o                         
   1   9   5         58.86         56.98         1.87 o                         
   2   9   5          1.66          2.68         1.00 o                         
   3   9   5          0.93          1.83         0.95 o                         
   4   9   5         25.66         23.37         1.30 o                         
   5   9   5        170.12        163.78         4.16 o                         
   6   9   5          2.50          2.90         1.33 o                         
   7   9   5        334.27        322.68         7.87 o                         
   8   9   5         27.19         24.49         2.39 o                         
   9   9   5        298.64        298.62         4.93 o                         
  10   9   5         27.92         31.07         2.36 o                         
  -3  10   5         28.92         34.34         2.58 o                         
  -2  10   5          8.95         12.40         2.76 o                         
  -1  10   5         52.65         48.24         2.71 o                         
   0  10   5        114.77        127.41         3.01 o                         
   1  10   5        134.17        132.36         2.54 o                         
   2  10   5         63.94         79.61         2.08 o                         
   3  10   5          0.01          0.84         1.07 o                         
   4  10   5          3.54          2.57         1.23 o                         
   5  10   5         68.58         62.55         2.33 o                         
   6  10   5         51.79         51.68         2.45 o                         
   7  10   5         46.66         53.97         2.75 o                         
   8  10   5          2.72          2.52         1.75 o                         
   9  10   5         49.10         54.27         3.13 o                         
  10  10   5         14.18         20.55         3.55 o                         
  -2  11   5          5.43         11.32         2.18 o                         
  -1  11   5         94.45         85.92         3.45 o                         
   0  11   5        204.48        198.36         4.09 o                         
   1  11   5          5.51          7.38         1.46 o                         
   2  11   5          2.19          6.79         1.59 o                         
   3  11   5         62.14         60.44         3.27 o                         
   4  11   5         48.82         54.60         2.51 o                         
   5  11   5          6.41          3.58         1.46 o                         
   6  11   5         61.50         54.27         2.64 o                         
   7  11   5          0.17          0.30         1.68 o                         
   8  11   5         31.29         26.65         2.32 o                         
   9  11   5         76.63         80.46         4.53 o                         
   0  12   5          0.62          2.15         2.94 o                         
   1  12   5          0.44          1.37         2.20 o                         
   2  12   5        194.91        199.65         3.82 o                         
   3  12   5         16.04         15.57         1.90 o                         
   4  12   5         74.20         76.89         2.89 o                         
   5  12   5         59.96         68.28         2.79 o                         
   6  12   5         97.59         97.68         3.18 o                         
   7  12   5          0.87          2.35         1.80 o                         
   8  12   5          0.24          2.26         2.01 o                         
   2  13   5         51.69         57.37         3.18 o                         
   3  13   5        112.18        118.89         3.54 o                         
   4  13   5        133.95        136.44         3.59 o                         
   5  13   5         75.68        101.43         3.26 o                         
   6  13   5         27.12         24.83         2.32 o                         
  -5 -11   6          5.48          9.49         3.41 o                         
  -4 -11   6         25.68         24.74         2.79 o                         
  -3 -11   6          1.02          0.95         2.26 o                         
  -2 -11   6         76.50         75.45         3.73 o                         
  -1 -11   6        233.30        246.83         4.77 o                         
  -7 -10   6         30.44         31.63         3.00 o                         
  -6 -10   6         72.59         65.85         3.52 o                         
  -5 -10   6         58.01         58.63         4.37 o                         
  -4 -10   6          5.17          3.35         2.14 o                         
  -3 -10   6         36.43         35.01         3.03 o                         
  -2 -10   6         27.38         22.03         2.88 o                         
  -1 -10   6        117.23        120.51         3.75 o                         
   0 -10   6         48.88         50.17         4.68 o                         
   1 -10   6          2.86          1.72         2.05 o                         
  -8  -9   6         12.76         21.22         2.75 o                         
  -7  -9   6         56.78         66.14         3.68 o                         
  -6  -9   6          3.46          1.92         2.01 o                         
  -5  -9   6         85.73         81.05         3.03 o                         
  -4  -9   6          7.14          2.15         1.58 o                         
  -3  -9   6         45.05         48.50         2.11 o                         
  -2  -9   6          0.76          0.37         1.77 o                         
  -1  -9   6         14.73         14.02         1.97 o                         
   0  -9   6          2.69          0.53         1.81 o                         
   1  -9   6        112.72         99.91         3.45 o                         
   2  -9   6        122.19        122.71         3.53 o                         
   3  -9   6         32.01         33.84         2.57 o                         
  -8  -8   6         17.72         19.09         2.51 o                         
  -7  -8   6        255.08        287.70         8.60 o                         
  -6  -8   6         39.81         38.92         2.77 o                         
  -5  -8   6         50.72         46.48         2.54 o                         
  -4  -8   6         15.56         12.25         1.60 o                         
  -3  -8   6        135.86        135.18         2.87 o                         
  -2  -8   6          0.02         -0.56         1.16 o                         
  -1  -8   6         22.61         26.52         1.84 o                         
   0  -8   6         16.81         14.28         1.83 o                         
   1  -8   6         21.55         24.75         2.00 o                         
   2  -8   6         56.04         45.28         2.43 o                         
   3  -8   6         44.42         38.18         3.61 o                         
   4  -8   6         24.56         26.80         3.30 o                         
  -9  -7   6          9.45         11.42         2.08 o                         
  -8  -7   6          0.63         -0.84         1.89 o                         
  -7  -7   6         20.34         24.06         2.13 o                         
  -6  -7   6         69.93         69.86         2.88 o                         
  -5  -7   6         11.21         16.27         1.69 o                         
  -4  -7   6         89.88         80.14         2.36 o                         
  -3  -7   6        133.83        140.94         5.75 o                         
  -2  -7   6         11.14         10.06         1.17 o                         
  -1  -7   6        696.60        706.00         4.98 o                         
   0  -7   6         32.25         37.71         1.75 o                         
   1  -7   6          0.43         -1.21         1.21 o                         
   2  -7   6         59.77         53.65         2.33 o                         
   3  -7   6         20.68         19.83         2.27 o                         
   4  -7   6         39.54         48.64         4.32 o                         
   5  -7   6         98.44        112.25         3.83 o                         
  -9  -6   6          0.06         -0.21         1.63 o                         
  -8  -6   6          3.94          5.34         1.71 o                         
  -7  -6   6         38.80         42.70         2.61 o                         
  -6  -6   6          1.03          3.91         1.57 o                         
  -5  -6   6         52.69         73.34         3.62 o                         
  -4  -6   6        240.06        213.16         3.08 o                         
  -3  -6   6         70.34         66.18         3.64 o                         
  -2  -6   6         55.48         62.34         1.76 o                         
  -1  -6   6        717.19        728.40         5.41 o                         
   0  -6   6         46.53         47.24         1.77 o                         
   1  -6   6         52.64         40.62         1.56 o                         
   2  -6   6         71.87         65.95         2.17 o                         
   3  -6   6        157.02        157.02         2.92 o                         
   4  -6   6         42.44         32.66         2.17 o                         
   5  -6   6         46.59         54.35         2.59 o                         
   6  -6   6         86.77        100.46         5.26 o                         
  -9  -5   6         49.30         41.31         2.87 o                         
  -8  -5   6        168.88        166.86         4.39 o                         
  -7  -5   6        111.20        110.02         2.86 o                         
  -6  -5   6          0.31          1.81         1.35 o                         
  -5  -5   6         79.45         86.57         2.42 o                         
  -4  -5   6       1860.93       1823.83        14.97 o                         
  -3  -5   6       1197.33       1103.61         6.69 o                         
  -2  -5   6         23.22         31.35         1.45 o                         
  -1  -5   6        441.78        454.13         3.15 o                         
   0  -5   6       1261.12       1246.52        18.11 o                         
   1  -5   6         79.34         69.64         2.48 o                         
   2  -5   6        217.35        243.28         3.09 o                         
   3  -5   6         55.57         57.35         2.92 o                         
   4  -5   6          0.65          1.25         1.31 o                         
   5  -5   6         69.88         64.94         3.36 o                         
   6  -5   6         13.76         15.50         1.88 o                         
   7  -5   6          9.79         12.58         2.09 o                         
 -10  -4   6         85.09        100.30         5.22 o                         
  -9  -4   6        113.39        106.62         3.26 o                         
  -8  -4   6         89.62         84.92         5.19 o                         
  -7  -4   6         24.40         25.00         2.15 o                         
  -6  -4   6        552.67        600.71         4.83 o                         
  -5  -4   6        248.95        225.13         3.45 o                         
  -4  -4   6        371.22        361.79         8.36 o                         
  -3  -4   6         22.14         48.22         1.69 o                         
  -2  -4   6        107.12         90.72         1.74 o                         
  -1  -4   6        278.28        296.16         4.57 o                         
   0  -4   6       1260.62       1228.76         5.99 o                         
   1  -4   6        287.80        283.28         5.48 o                         
   2  -4   6         29.02         27.09         1.34 o                         
   3  -4   6         39.49         27.15         1.48 o                         
   4  -4   6        307.46        301.01         6.18 o                         
   5  -4   6          6.19          5.13         1.43 o                         
   6  -4   6          0.79          0.72         1.47 o                         
   7  -4   6          0.10         -0.33         1.73 o                         
 -10  -3   6         77.76         92.22         4.98 o                         
  -9  -3   6        124.16        108.37         3.09 o                         
  -8  -3   6         16.71         15.36         1.72 o                         
  -7  -3   6        144.67        150.42         2.99 o                         
  -6  -3   6        709.35        730.09         5.08 o                         
  -5  -3   6          1.71          2.76         1.05 o                         
  -4  -3   6          4.91          5.05         0.87 o                         
  -3  -3   6          5.29         12.54         0.87 o                         
  -2  -3   6         10.56          8.43         0.76 o                         
  -1  -3   6        672.67        687.44         7.67 o                         
   0  -3   6         66.28         72.77         1.99 o                         
   1  -3   6        124.61        124.80         2.55 o                         
   2  -3   6         32.99         24.77         1.16 o                         
   3  -3   6         40.68         29.39         1.58 o                         
   4  -3   6        119.95        129.21         2.05 o                         
   5  -3   6          0.20          0.62         1.23 o                         
   6  -3   6          2.47          1.12         1.42 o                         
   7  -3   6          3.80          2.12         1.58 o                         
   8  -3   6          1.05          0.54         1.74 o                         
  -9  -2   6         68.34         63.95         2.85 o                         
  -8  -2   6         52.51         46.83         2.71 o                         
  -7  -2   6          0.79          0.88         1.20 o                         
  -6  -2   6         91.19         95.41         2.92 o                         
  -5  -2   6        272.07        274.29         4.20 o                         
  -4  -2   6         25.11         20.19         2.24 o                         
  -3  -2   6         94.67        108.66         5.49 o                         
  -2  -2   6        222.65        228.24         3.84 o                         
  -1  -2   6        562.19        567.90         3.31 o                         
   0  -2   6       1088.42       1237.18        18.78 o                         
   1  -2   6        118.99        116.58         1.48 o                         
   2  -2   6          4.36          3.69         0.70 o                         
   3  -2   6       1183.92       1144.65         7.90 o                         
   4  -2   6         12.23         20.64         1.63 o                         
   5  -2   6         56.06         61.13         2.02 o                         
   6  -2   6        203.35        195.41         3.13 o                         
   7  -2   6        180.07        169.48         6.13 o                         
   8  -2   6         85.73         80.23         2.99 o                         
   9  -2   6          5.17          4.88         2.95 o                         
  -9  -1   6         76.57         70.73         3.00 o                         
  -8  -1   6         16.93         13.02         1.79 o                         
  -7  -1   6        146.40        130.74         2.57 o                         
  -6  -1   6        109.53        119.80         2.23 o                         
  -5  -1   6        178.95        171.42         2.11 o                         
  -4  -1   6          9.94          6.44         0.55 o                         
  -3  -1   6         92.33         81.88         2.34 o                         
  -2  -1   6          0.52          2.47         0.33 o                         
  -1  -1   6        489.80        646.57         6.24 o                         
   0  -1   6        157.85        176.40         1.82 o                         
   1  -1   6        390.12        419.32         4.12 o                         
   2  -1   6        307.69        276.70         3.64 o                         
   3  -1   6       1215.07       1155.49         9.47 o                         
   4  -1   6         70.40         77.04         2.93 o                         
   5  -1   6        360.03        347.49         6.26 o                         
   6  -1   6       1003.13       1024.77         6.67 o                         
   7  -1   6         12.38         15.24         3.46 o                         
   8  -1   6          6.23          6.13         1.59 o                         
   9  -1   6         25.64         20.02         2.24 o                         
  -9   0   6         27.06         29.37         2.36 o                         
  -8   0   6        197.91        190.40         3.39 o                         
  -7   0   6        373.67        364.84         4.04 o                         
  -6   0   6        721.09        715.88        12.35 o                         
  -5   0   6         39.10         36.81         2.44 o                         
  -4   0   6         14.03         19.86         1.08 o                         
  -3   0   6        228.17        228.09         6.59 o                         
  -2   0   6         39.94         27.71         1.88 o                         
  -1   0   6        174.22        185.03         1.75 o                         
   0   0   6        568.39        655.47         8.96 o                         
   1   0   6        214.12        240.61         2.35 o                         
   2   0   6       1165.01       1296.43        18.48 o                         
   3   0   6        120.55         96.31         1.33 o                         
   4   0   6         43.51         47.60         1.57 o                         
   5   0   6        201.41        170.21         3.75 o                         
   6   0   6        818.62        854.72         6.21 o                         
   7   0   6         56.47         59.44         2.50 o                         
   8   0   6        274.24        269.37         3.95 o                         
   9   0   6          7.44          5.97         1.93 o                         
  -9   1   6         51.25         52.54         2.89 o                         
  -8   1   6          2.56          1.62         1.51 o                         
  -7   1   6         92.70         97.66         2.54 o                         
  -6   1   6        383.27        356.68        10.77 o                         
  -5   1   6        134.14        141.59         2.15 o                         
  -4   1   6        160.76        164.80         1.84 o                         
  -3   1   6        178.53        176.04         1.85 o                         
  -2   1   6        845.42        802.58         7.37 o                         
  -1   1   6        519.36        560.19         5.90 o                         
   0   1   6       1126.57       1271.24        12.10 o                         
   1   1   6        370.05        460.71         4.19 o                         
   2   1   6         16.08         11.23         0.55 o                         
   3   1   6        235.94        220.77         4.92 o                         
   4   1   6        142.68        148.95         1.88 o                         
   5   1   6         94.12         87.04         1.38 o                         
   6   1   6        412.48        406.62         6.77 o                         
   7   1   6         61.04         66.62         2.39 o                         
   8   1   6          0.36          1.11         1.35 o                         
   9   1   6         50.00         52.13         3.27 o                         
  10   1   6         17.07         16.52         2.95 o                         
  -9   2   6          0.00         -1.33         2.42 o                         
  -8   2   6          0.01         -0.82         1.49 o                         
  -7   2   6         23.25         19.68         1.58 o                         
  -6   2   6         56.57         56.74         2.01 o                         
  -5   2   6         17.61         27.77         1.56 o                         
  -4   2   6        320.65        358.70         2.91 o                         
  -3   2   6        477.25        472.99        13.02 o                         
  -2   2   6        759.24        682.61        30.44 o                         
  -1   2   6        260.49        273.07        11.28 o                         
   0   2   6        810.22        902.04         7.72 o                         
   1   2   6        397.33        477.52         4.92 o                         
   2   2   6         54.44         49.15         0.94 o                         
   3   2   6         50.39         64.64         2.39 o                         
   4   2   6        125.14        134.21         2.14 o                         
   5   2   6         25.28         20.39         0.92 o                         
   6   2   6        185.77        170.15         2.81 o                         
   7   2   6         73.10         75.37         2.81 o                         
   8   2   6          0.09          3.79         1.38 o                         
   9   2   6         72.41         74.07         4.15 o                         
  10   2   6         78.86         72.70         3.53 o                         
  -8   3   6          8.34          8.85         4.15 o                         
  -7   3   6          2.83          5.54         1.46 o                         
  -6   3   6          0.24          2.25         1.17 o                         
  -5   3   6        105.80        100.75         2.22 o                         
  -4   3   6        567.78        575.03         6.28 o                         
  -3   3   6        850.88        848.43         7.28 o                         
  -2   3   6        346.96        357.02        12.96 o                         
  -1   3   6         69.90         61.42         2.10 o                         
   0   3   6         71.44         70.37         1.81 o                         
   1   3   6       1963.11       2268.71        14.57 o                         
   2   3   6         78.65         99.05         2.74 o                         
   3   3   6         66.07         63.35         1.08 o                         
   4   3   6        244.40        264.65         2.54 o                         
   5   3   6         11.26         23.96         1.09 o                         
   6   3   6         73.38         64.14         1.53 o                         
   7   3   6         10.89         13.58         2.47 o                         
   8   3   6          3.45          7.99         1.43 o                         
   9   3   6         52.59         50.23         5.36 o                         
  10   3   6        182.90        173.66         3.61 o                         
  -8   4   6         69.78         83.36         3.42 o                         
  -7   4   6         13.38         11.46         1.73 o                         
  -6   4   6         43.42         50.21         2.34 o                         
  -5   4   6        245.48        256.93         3.39 o                         
  -4   4   6          1.39          3.12         0.97 o                         
  -3   4   6        528.84        551.94         9.71 o                         
  -2   4   6        165.00        161.37         2.09 o                         
  -1   4   6        160.73        148.92         4.74 o                         
   0   4   6       1781.29       1586.67        24.73 o                         
   1   4   6       1444.41       1554.34        13.43 o                         
   2   4   6          0.08          5.47         0.66 o                         
   3   4   6         16.27         23.03         1.21 o                         
   4   4   6        179.00        193.80         3.39 o                         
   5   4   6        303.35        324.20         4.37 o                         
   6   4   6         44.70         34.14         1.19 o                         
   7   4   6         42.94         49.28         4.90 o                         
   8   4   6         34.84         37.16         1.97 o                         
   9   4   6         15.05         21.01         2.00 o                         
  10   4   6         81.67         82.69         3.04 o                         
  -7   5   6          0.55          2.18         1.86 o                         
  -6   5   6        205.77        218.81         3.80 o                         
  -5   5   6         50.86         50.42         2.38 o                         
  -4   5   6          9.40         14.10         1.38 o                         
  -3   5   6         28.37         25.98         1.77 o                         
  -2   5   6        112.70        115.69         5.77 o                         
  -1   5   6        634.43        552.20         6.89 o                         
   0   5   6       1161.17       1125.32         9.27 o                         
   1   5   6        888.09        860.58         3.80 o                         
   2   5   6         18.03         14.97         0.85 o                         
   3   5   6        140.30        143.53         2.12 o                         
   4   5   6        823.55        860.49         9.56 o                         
   5   5   6        202.02        194.21         2.30 o                         
   6   5   6         25.46         34.00         1.42 o                         
   7   5   6          6.59          5.65         1.02 o                         
   8   5   6          0.64          0.34         1.07 o                         
   9   5   6         31.74         21.83         2.35 o                         
  10   5   6        127.69        124.58         2.83 o                         
  -6   6   6          2.81          5.03         1.76 o                         
  -5   6   6         11.80         16.09         1.74 o                         
  -4   6   6         17.77         21.53         1.76 o                         
  -3   6   6         65.07         59.61         3.11 o                         
  -2   6   6        339.29        314.58         6.21 o                         
  -1   6   6        478.83        479.34         6.38 o                         
   0   6   6        437.71        414.49         7.44 o                         
   1   6   6        523.91        493.01        11.32 o                         
   2   6   6        115.21        107.48         2.52 o                         
   3   6   6         46.80         46.80         2.69 o                         
   4   6   6        119.47        101.14         1.76 o                         
   5   6   6        108.54        108.80         1.94 o                         
   6   6   6          2.27          2.77         0.92 o                         
   7   6   6         23.64         23.97         1.69 o                         
   8   6   6         16.32         26.40         1.63 o                         
   9   6   6         15.91         11.07         1.51 o                         
  10   6   6         27.89         31.72         3.15 o                         
  -6   7   6         40.41         40.96         3.11 o                         
  -5   7   6          4.37          2.68         1.66 o                         
  -4   7   6        179.41        198.03        12.99 o                         
  -3   7   6         28.48         31.56         2.00 o                         
  -2   7   6         10.42         10.93         1.30 o                         
  -1   7   6         51.98         68.86         2.15 o                         
   0   7   6        132.41        122.67         2.62 o                         
   1   7   6        101.63        112.77         2.08 o                         
   2   7   6         36.89         35.09         1.50 o                         
   3   7   6        361.36        334.06         8.63 o                         
   4   7   6        169.19        153.80         3.44 o                         
   5   7   6         10.82         15.20         1.09 o                         
   6   7   6         35.19         40.10         1.72 o                         
   7   7   6        120.93        110.91         2.66 o                         
   8   7   6        119.88         98.86         4.82 o                         
   9   7   6          8.70          5.34         1.35 o                         
  10   7   6          6.37          3.00         1.52 o                         
  -5   8   6        130.86        118.52         3.53 o                         
  -4   8   6         51.92         58.67         2.72 o                         
  -3   8   6          0.74          0.92         1.35 o                         
  -2   8   6          0.02          1.87         1.25 o                         
  -1   8   6          7.40          5.87         1.34 o                         
   0   8   6          2.81          1.44         1.22 o                         
   1   8   6         71.24         72.46         2.03 o                         
   2   8   6        136.62        117.69         2.00 o                         
   3   8   6        432.77        387.66         3.11 o                         
   4   8   6         22.69         27.19         1.31 o                         
   5   8   6         11.39         15.35         1.13 o                         
   6   8   6        233.10        229.67         3.36 o                         
   7   8   6       1714.57       1643.51        13.46 o                         
   8   8   6        348.35        340.21         4.27 o                         
   9   8   6         82.69         90.75         2.97 o                         
  10   8   6          6.73          5.02         1.47 o                         
  -4   9   6         24.20         23.38         2.18 o                         
  -3   9   6        132.98        133.13         5.48 o                         
  -2   9   6         33.79         30.77         2.27 o                         
  -1   9   6          7.79         13.19         1.69 o                         
   0   9   6         47.47         45.57         5.20 o                         
   1   9   6         93.85         68.17         2.53 o                         
   2   9   6          2.32          3.59         0.99 o                         
   3   9   6        216.62        204.66         3.01 o                         
   4   9   6         39.20         39.81         1.60 o                         
   5   9   6          3.90         11.02         1.46 o                         
   6   9   6        115.40        120.46         4.02 o                         
   7   9   6         15.30         15.34         1.74 o                         
   8   9   6         38.43         32.40         2.09 o                         
   9   9   6         31.95         30.07         2.70 o                         
  10   9   6          3.67          6.20         2.11 o                         
  -3  10   6        224.98        235.85         7.80 o                         
  -2  10   6        154.58        149.00         4.32 o                         
  -1  10   6        113.14        106.04         3.33 o                         
   0  10   6         74.65         65.46         2.83 o                         
   1  10   6          1.25          0.75         1.54 o                         
   2  10   6         45.24         42.21         1.89 o                         
   3  10   6          0.18          0.67         0.96 o                         
   4  10   6         82.28         77.21         2.07 o                         
   5  10   6          0.29          3.32         1.38 o                         
   6  10   6        152.22        151.69         7.23 o                         
   7  10   6        199.32        210.11         5.40 o                         
   8  10   6        210.07        200.69         4.08 o                         
   9  10   6         39.99         37.34         2.66 o                         
  -2  11   6        406.38        446.19         6.14 o                         
  -1  11   6         51.13         52.95         3.12 o                         
   0  11   6          0.01          0.22         1.81 o                         
   1  11   6          0.29          1.66         1.81 o                         
   2  11   6        315.95        302.09         4.72 o                         
   3  11   6          5.28          6.99         1.28 o                         
   4  11   6          5.71          5.60         1.46 o                         
   5  11   6         43.18         44.69         2.45 o                         
   6  11   6         73.47         69.52         2.88 o                         
   7  11   6         74.61         70.76         3.14 o                         
   8  11   6         14.05         12.63         2.01 o                         
   9  11   6          5.21          6.89         3.04 o                         
   0  12   6         30.84         36.11         4.40 o                         
   1  12   6          0.83          1.50         2.80 o                         
   2  12   6        279.10        281.50         6.96 o                         
   3  12   6        109.43        115.19         3.66 o                         
   4  12   6         60.46         81.68         2.72 o                         
   5  12   6         10.09         10.22         1.71 o                         
   6  12   6         24.12         18.77         2.02 o                         
   7  12   6          1.25         -1.18         1.87 o                         
   3  13   6         12.00          5.26         4.23 o                         
   4  13   6         21.92         22.71         2.21 o                         
   5  13   6          0.12          1.67         1.78 o                         
  -6 -10   7         17.41         18.91         3.92 o                         
  -5 -10   7          3.99          4.97         2.22 o                         
  -4 -10   7          0.07         -0.34         2.59 o                         
  -3 -10   7        105.42         98.77         5.26 o                         
  -2 -10   7          0.32          1.20         2.47 o                         
  -1 -10   7         65.17         58.99         3.33 o                         
   0 -10   7        381.03        393.74         6.26 o                         
  -7  -9   7        124.97        131.78         4.25 o                         
  -6  -9   7          6.62          7.23         2.27 o                         
  -5  -9   7          3.05          2.90         1.86 o                         
  -4  -9   7          0.52         -1.30         1.63 o                         
  -3  -9   7          0.85         -0.79         1.64 o                         
  -2  -9   7          2.23          0.11         1.56 o                         
  -1  -9   7          2.77          2.18         1.94 o                         
   0  -9   7         50.13         52.23         2.96 o                         
   1  -9   7        134.80        132.06         5.17 o                         
   2  -9   7          1.64          1.52         2.06 o                         
  -8  -8   7         26.57         32.75         2.81 o                         
  -7  -8   7          0.10          0.87         2.20 o                         
  -6  -8   7         29.36         31.64         2.53 o                         
  -5  -8   7        148.92        133.61         4.37 o                         
  -4  -8   7          0.54          0.12         1.45 o                         
  -3  -8   7          0.46          0.96         1.49 o                         
  -2  -8   7         87.60         84.68         2.74 o                         
  -1  -8   7          0.31          1.86         1.34 o                         
   0  -8   7         69.47         78.56         3.05 o                         
   1  -8   7         24.17         27.01         3.29 o                         
   2  -8   7         23.36         27.66         2.69 o                         
   3  -8   7        157.31        146.31         3.49 o                         
   4  -8   7        203.34        222.96         6.28 o                         
  -8  -7   7         65.68         57.57         3.44 o                         
  -7  -7   7          0.00          0.20         1.92 o                         
  -6  -7   7         60.84         61.83         2.85 o                         
  -5  -7   7        318.28        317.49         7.83 o                         
  -4  -7   7          0.69          0.86         1.30 o                         
  -3  -7   7          4.48          3.10         1.57 o                         
  -2  -7   7          1.40          0.58         1.33 o                         
  -1  -7   7         93.64         90.18         2.22 o                         
   0  -7   7         13.12         10.45         1.31 o                         
   1  -7   7          5.47          8.91         1.65 o                         
   2  -7   7          9.66         11.62         1.70 o                         
   3  -7   7        229.02        196.07         6.32 o                         
   4  -7   7        120.53        140.82         3.76 o                         
   5  -7   7         25.06         26.67         2.25 o                         
  -9  -6   7         22.43         27.73         2.24 o                         
  -8  -6   7         13.90         10.97         1.86 o                         
  -7  -6   7         30.74         27.94         2.10 o                         
  -6  -6   7        194.57        203.94         4.64 o                         
  -5  -6   7        808.30        820.24        20.32 o                         
  -4  -6   7        798.33        726.08         5.67 o                         
  -3  -6   7        124.72        130.64         5.03 o                         
  -2  -6   7         16.73         19.04         1.50 o                         
  -1  -6   7         39.31         37.31         1.69 o                         
   0  -6   7         53.28         58.25         1.89 o                         
   1  -6   7          1.84          4.89         1.07 o                         
   2  -6   7         44.91         47.72         2.07 o                         
   3  -6   7        753.60        647.97         5.49 o                         
   4  -6   7        211.76        202.13         7.24 o                         
   5  -6   7         13.11         20.27         2.10 o                         
   6  -6   7        145.66        155.12         7.85 o                         
  -9  -5   7          0.71          1.18         2.00 o                         
  -8  -5   7          2.46          1.91         1.42 o                         
  -7  -5   7        314.81        305.52         6.62 o                         
  -6  -5   7        150.02        148.45         2.94 o                         
  -5  -5   7         26.43         37.36         2.22 o                         
  -4  -5   7         36.92         41.89         1.87 o                         
  -3  -5   7        380.32        410.73         3.94 o                         
  -2  -5   7         54.11         37.23         1.95 o                         
  -1  -5   7         66.63         66.82         1.97 o                         
   0  -5   7         39.59         46.76         1.63 o                         
   1  -5   7         13.66         10.10         1.03 o                         
   2  -5   7         52.92         60.27         1.75 o                         
   3  -5   7         90.43         80.97         2.35 o                         
   4  -5   7        420.65        390.07         4.30 o                         
   5  -5   7          2.06          1.77         1.52 o                         
   6  -5   7          1.22          2.24         1.91 o                         
  -9  -4   7          2.10          2.54         1.88 o                         
  -8  -4   7          7.73          4.50         1.63 o                         
  -7  -4   7        225.35        222.27         9.35 o                         
  -6  -4   7         51.08         45.78         2.23 o                         
  -5  -4   7        108.55        123.03         2.49 o                         
  -4  -4   7         23.61         24.83         1.69 o                         
  -3  -4   7        165.02        196.22         4.32 o                         
  -2  -4   7       1701.20       1584.45        11.60 o                         
  -1  -4   7        834.20        878.13         5.65 o                         
   0  -4   7         82.77         81.81         1.63 o                         
   1  -4   7        189.29        186.55         2.14 o                         
   2  -4   7          4.09          6.42         0.96 o                         
   3  -4   7          0.09         -0.08         0.95 o                         
   4  -4   7         10.03          9.11         1.52 o                         
   5  -4   7        143.56        135.68         4.08 o                         
   6  -4   7        196.88        182.31         6.35 o                         
   7  -4   7        100.86        116.79         3.42 o                         
  -9  -3   7         33.19         34.83         2.87 o                         
  -8  -3   7          0.64          0.05         1.48 o                         
  -7  -3   7         98.98         96.27         2.50 o                         
  -6  -3   7        261.25        235.42         5.27 o                         
  -5  -3   7         31.89         36.10         1.82 o                         
  -4  -3   7        117.50        119.27         2.08 o                         
  -3  -3   7         68.66         60.55         1.62 o                         
  -2  -3   7        822.84        815.45        15.84 o                         
  -1  -3   7         98.47        107.82         1.94 o                         
   0  -3   7          0.09          1.66         0.65 o                         
   1  -3   7        389.90        424.04         7.87 o                         
   2  -3   7        231.45        229.74         2.31 o                         
   3  -3   7         42.34         49.47         1.56 o                         
   4  -3   7          1.45          0.63         0.93 o                         
   5  -3   7          3.53          3.21         1.43 o                         
   6  -3   7        165.64        162.98         9.40 o                         
   7  -3   7         41.82         42.23         2.78 o                         
   8  -3   7          5.02          7.03         2.22 o                         
  -9  -2   7          0.29          3.31         2.59 o                         
  -8  -2   7          3.32          2.96         1.46 o                         
  -7  -2   7          0.04         -0.02         1.23 o                         
  -6  -2   7        243.03        219.37         2.75 o                         
  -5  -2   7          1.64          3.73         0.84 o                         
  -4  -2   7         30.74         33.26         1.71 o                         
  -3  -2   7        144.23        143.70         2.29 o                         
  -2  -2   7        407.29        414.65         2.55 o                         
  -1  -2   7        247.31        232.83         3.30 o                         
   0  -2   7        332.11        316.30         4.20 o                         
   1  -2   7        692.69        698.75         9.27 o                         
   2  -2   7        693.38        748.27        14.99 o                         
   3  -2   7         38.91         45.81         1.39 o                         
   4  -2   7         38.45         31.58         1.41 o                         
   5  -2   7         97.67         89.75         2.35 o                         
   6  -2   7         37.67         41.20         2.19 o                         
   7  -2   7        156.51        140.61         4.87 o                         
   8  -2   7         25.85         21.58         2.93 o                         
  -9  -1   7          9.02          9.69         2.56 o                         
  -8  -1   7        141.74        142.18         4.37 o                         
  -7  -1   7        112.22         93.48         3.31 o                         
  -6  -1   7         22.63         18.26         1.67 o                         
  -5  -1   7          0.11          2.29         1.16 o                         
  -4  -1   7         27.31         42.19         1.02 o                         
  -3  -1   7        196.56        208.66         3.68 o                         
  -2  -1   7         81.37         72.85         1.75 o                         
  -1  -1   7        223.41        205.32         5.19 o                         
   0  -1   7        497.03        462.76         2.70 o                         
   1  -1   7       2954.11       3094.10        15.83 o                         
   2  -1   7       2336.47       2491.47        23.59 o                         
   3  -1   7          4.26          5.72         0.64 o                         
   4  -1   7        498.68        471.57         5.67 o                         
   5  -1   7         16.34         19.40         1.37 o                         
   6  -1   7        274.71        296.36         6.89 o                         
   7  -1   7        175.16        170.73         8.73 o                         
   8  -1   7        415.70        358.78         4.68 o                         
   9  -1   7        277.39        263.11         4.59 o                         
  -9   0   7         46.56         53.82         3.89 o                         
  -8   0   7         36.51         49.35         3.24 o                         
  -7   0   7        226.57        200.41         4.16 o                         
  -6   0   7         32.67         28.77         2.49 o                         
  -5   0   7         24.49         23.00         1.98 o                         
  -4   0   7        101.76        134.16         2.15 o                         
  -3   0   7          7.44         10.17         1.30 o                         
  -2   0   7          1.69          3.48         1.16 o                         
  -1   0   7          2.66          9.11         0.88 o                         
   0   0   7          3.12          0.79         0.38 o                         
   1   0   7        374.51        333.49         4.53 o                         
   2   0   7        190.13        201.68         1.94 o                         
   3   0   7          7.32         10.56         0.68 o                         
   4   0   7        285.87        279.54         2.18 o                         
   5   0   7        549.00        520.66         3.08 o                         
   6   0   7          1.15          3.64         1.30 o                         
   7   0   7        105.38        122.24         4.04 o                         
   8   0   7        123.66        113.94         3.22 o                         
   9   0   7          0.12          2.09         1.93 o                         
  -8   1   7          2.77          4.44         2.25 o                         
  -7   1   7         27.26         37.68         2.94 o                         
  -6   1   7         25.91         24.20         2.46 o                         
  -5   1   7        135.97        111.98         2.70 o                         
  -4   1   7        457.99        480.13         4.16 o                         
  -3   1   7        208.12        239.14         4.10 o                         
  -2   1   7          8.14          5.19         1.30 o                         
  -1   1   7         31.00         37.78         2.39 o                         
   0   1   7        827.20        881.77        16.59 o                         
   1   1   7        237.62        211.30         3.71 o                         
   2   1   7        223.57        283.09         4.16 o                         
   3   1   7         53.17         58.58         1.64 o                         
   4   1   7        393.32        414.35         4.62 o                         
   5   1   7        431.64        405.65         3.29 o                         
   6   1   7          7.22          7.81         0.87 o                         
   7   1   7         40.67         47.25         2.52 o                         
   8   1   7          7.76          8.96         1.82 o                         
   9   1   7          0.45          0.32         1.59 o                         
  -8   2   7         23.70         24.85         3.04 o                         
  -7   2   7          1.60         -0.03         1.84 o                         
  -6   2   7         16.44         15.87         1.84 o                         
  -5   2   7        261.40        224.26         3.52 o                         
  -4   2   7        218.51        241.63         3.17 o                         
  -3   2   7        435.28        482.02         4.15 o                         
  -2   2   7          8.32          9.11         1.50 o                         
  -1   2   7          6.32          5.73         1.30 o                         
   0   2   7       2530.35       2492.30        35.92 o                         
   1   2   7         95.88        125.96         3.74 o                         
   2   2   7          0.07          7.18         1.02 o                         
   3   2   7        442.08        407.56         3.76 o                         
   4   2   7        580.33        591.63         5.20 o                         
   5   2   7        233.22        234.90         2.21 o                         
   6   2   7         56.57         55.42         2.01 o                         
   7   2   7        120.08        113.21         5.19 o                         
   8   2   7         45.09         46.96         2.34 o                         
   9   2   7          2.81          3.33         1.64 o                         
  10   2   7          0.22          0.88         1.85 o                         
  -8   3   7         16.71         14.37         2.49 o                         
  -7   3   7         19.29         21.60         2.66 o                         
  -6   3   7         96.15         98.15         3.14 o                         
  -5   3   7        185.59        156.82         3.28 o                         
  -4   3   7        292.87        283.61         3.72 o                         
  -3   3   7        388.39        414.12        11.86 o                         
  -2   3   7         18.16         18.64         0.72 o                         
  -1   3   7         40.26         34.66         0.76 o                         
   0   3   7        313.48        328.75         1.96 o                         
   1   3   7        103.73         91.82         3.04 o                         
   2   3   7        199.47        202.16         1.60 o                         
   3   3   7        672.60        623.26         3.31 o                         
   4   3   7       1326.06       1354.10        14.05 o                         
   5   3   7       1004.26       1042.28        12.46 o                         
   6   3   7          3.07          7.14         0.73 o                         
   7   3   7        224.26        194.80         7.42 o                         
   8   3   7        399.94        385.56         4.31 o                         
   9   3   7          2.73          2.19         1.67 o                         
  10   3   7         17.54         15.98         2.03 o                         
  -7   4   7          6.24          8.09         2.29 o                         
  -6   4   7        199.30        201.20         3.34 o                         
  -5   4   7        138.20        132.87         4.61 o                         
  -4   4   7         42.54         43.99         1.81 o                         
  -3   4   7        325.14        280.75         4.68 o                         
  -2   4   7       1656.38       1548.11        32.37 o                         
  -1   4   7        603.83        573.86         3.72 o                         
   0   4   7        314.54        263.37         2.39 o                         
   1   4   7       1006.79        918.08        23.92 o                         
   2   4   7        122.54        139.36         1.77 o                         
   3   4   7         24.93         11.42         0.91 o                         
   4   4   7          0.02          3.22         0.59 o                         
   5   4   7        232.13        235.35         4.79 o                         
   6   4   7         96.90        111.12         1.72 o                         
   7   4   7         91.29         87.73         4.56 o                         
   8   4   7        395.44        379.62         5.51 o                         
   9   4   7         17.46         16.38         1.74 o                         
  10   4   7         27.70         25.53         2.22 o                         
  -7   5   7          0.55          1.95         1.90 o                         
  -6   5   7          0.39         -1.04         1.47 o                         
  -5   5   7        331.29        322.92         3.91 o                         
  -4   5   7        136.95        123.03         2.55 o                         
  -3   5   7        193.81        205.12         7.10 o                         
  -2   5   7          8.66          6.11         0.92 o                         
  -1   5   7        786.23        753.02         4.93 o                         
   0   5   7        379.81        338.22         3.14 o                         
   1   5   7         59.56         60.26         1.69 o                         
   2   5   7        584.79        501.68         6.58 o                         
   3   5   7          6.98         15.24         0.89 o                         
   4   5   7          9.95          9.86         0.85 o                         
   5   5   7         50.04         55.11         1.53 o                         
   6   5   7         68.60         71.77         1.48 o                         
   7   5   7        360.46        331.02         3.76 o                         
   8   5   7        168.67        152.06         2.95 o                         
   9   5   7        129.58        118.79         2.49 o                         
  10   5   7         90.67         78.80         4.98 o                         
  -6   6   7         21.23         17.65         2.01 o                         
  -5   6   7        275.46        237.77         8.82 o                         
  -4   6   7          4.00          4.19         1.60 o                         
  -3   6   7         81.74         68.96         2.11 o                         
  -2   6   7         23.00         17.67         1.29 o                         
  -1   6   7        291.23        268.37         6.86 o                         
   0   6   7         18.16         23.56         3.04 o                         
   1   6   7          0.29          1.96         0.79 o                         
   2   6   7        238.15        188.62         2.75 o                         
   3   6   7        470.57        488.44         5.09 o                         
   4   6   7          0.18          0.59         0.74 o                         
   5   6   7         22.59         21.93         1.62 o                         
   6   6   7          9.67         12.00         1.09 o                         
   7   6   7         97.93         94.61         1.99 o                         
   8   6   7         41.69         32.88         3.05 o                         
   9   6   7         11.45         11.60         3.56 o                         
  10   6   7         60.89         57.76         2.75 o                         
  -5   7   7          1.03          2.05         1.63 o                         
  -4   7   7          5.46          2.13         1.40 o                         
  -3   7   7         17.45         15.57         1.83 o                         
  -2   7   7         74.90         69.36         2.21 o                         
  -1   7   7          0.94          1.35         1.12 o                         
   0   7   7         44.66         42.92         1.94 o                         
   1   7   7        444.19        395.24         3.92 o                         
   2   7   7        220.97        197.44         6.31 o                         
   3   7   7        656.36        664.91         7.22 o                         
   4   7   7          8.56          7.83         0.91 o                         
   5   7   7          0.05          1.25         0.93 o                         
   6   7   7         19.79         22.97         1.36 o                         
   7   7   7         14.89         13.66         1.51 o                         
   8   7   7         87.44        111.06         2.52 o                         
   9   7   7        107.43        120.16         7.10 o                         
  10   7   7         11.83         15.72         2.58 o                         
  -5   8   7          6.11          5.97         2.46 o                         
  -4   8   7          2.34         -0.42         1.49 o                         
  -3   8   7          0.65          0.44         1.34 o                         
  -2   8   7         59.46         56.93         3.53 o                         
  -1   8   7          3.66          5.36         1.39 o                         
   0   8   7          5.00          3.50         1.24 o                         
   1   8   7         89.02         97.36         3.02 o                         
   2   8   7        361.00        335.04         6.76 o                         
   3   8   7        157.00        154.91         6.36 o                         
   4   8   7          2.15          8.31         0.98 o                         
   5   8   7        164.95        164.45         2.45 o                         
   6   8   7          0.27          0.99         1.11 o                         
   7   8   7        237.90        240.55         4.83 o                         
   8   8   7        137.30        147.43         4.35 o                         
   9   8   7        169.66        176.36         4.59 o                         
  10   8   7        283.20        258.87         4.37 o                         
  -4   9   7          8.62         11.34         1.97 o                         
  -3   9   7          0.30         -0.76         1.48 o                         
  -2   9   7          0.13          0.81         1.50 o                         
  -1   9   7          2.93          4.76         1.56 o                         
   0   9   7        129.26        111.53         8.33 o                         
   1   9   7        285.68        308.20         4.66 o                         
   2   9   7        153.55        152.97         2.98 o                         
   3   9   7          1.19          3.78         1.08 o                         
   4   9   7         12.45         15.17         1.22 o                         
   5   9   7        173.21        161.98         4.17 o                         
   6   9   7         72.57         68.03         3.78 o                         
   7   9   7        156.01        162.43         4.69 o                         
   8   9   7          0.00         -0.28         1.63 o                         
   9   9   7         87.93         74.01         3.47 o                         
  -3  10   7         48.19         63.34         4.16 o                         
  -2  10   7         23.30         21.06         3.07 o                         
  -1  10   7          0.14          1.00         1.67 o                         
   0  10   7          2.82          4.51         1.64 o                         
   1  10   7        368.07        377.51        11.11 o                         
   2  10   7        186.97        174.29         3.75 o                         
   3  10   7         69.32         62.06         2.42 o                         
   4  10   7         56.18         62.36         2.04 o                         
   5  10   7        297.21        288.36         3.85 o                         
   6  10   7        121.22        120.43         3.23 o                         
   7  10   7          0.01          1.45         1.59 o                         
   8  10   7         23.76         29.06         2.29 o                         
   9  10   7         22.59         22.13         2.22 o                         
  -1  11   7         28.47         34.82         4.85 o                         
   0  11   7          3.36          3.05         1.83 o                         
   1  11   7         31.96         39.57         2.75 o                         
   2  11   7        102.03        112.76        10.02 o                         
   3  11   7         29.79         38.25         2.43 o                         
   4  11   7         94.56        111.19         6.48 o                         
   5  11   7         59.58         55.48         2.61 o                         
   6  11   7         97.59         88.72         3.54 o                         
   7  11   7         17.48         15.05         1.94 o                         
   8  11   7         33.98         32.00         3.36 o                         
   1  12   7         26.20         23.71         2.94 o                         
   2  12   7        148.68        147.96         4.52 o                         
   3  12   7          9.13         14.95         2.66 o                         
   4  12   7         34.78         44.30         3.62 o                         
   5  12   7         15.45         13.09         1.87 o                         
   6  12   7         42.54         39.44         2.48 o                         
   7  12   7          0.03          2.07         2.02 o                         
  -6  -9   8        104.77        102.24         3.97 o                         
  -5  -9   8         68.67         77.06         3.31 o                         
  -4  -9   8         39.71         47.02         2.86 o                         
  -3  -9   8         47.91         54.52         2.97 o                         
  -2  -9   8         75.43         68.42         2.99 o                         
  -1  -9   8         63.49         68.29         4.71 o                         
   0  -9   8         25.91         26.94         3.12 o                         
   1  -9   8          5.46          6.17         2.27 o                         
  -7  -8   8         27.58         28.77         2.80 o                         
  -6  -8   8          0.00          0.04         2.06 o                         
  -5  -8   8          0.16          1.18         1.69 o                         
  -4  -8   8         25.49         25.22         2.00 o                         
  -3  -8   8         65.31         71.14         6.59 o                         
  -2  -8   8        142.78        142.67         3.89 o                         
  -1  -8   8        210.24        196.61         5.19 o                         
   0  -8   8          2.21          2.96         2.36 o                         
   1  -8   8         46.15         50.58         3.06 o                         
   2  -8   8         35.44         32.87         2.51 o                         
   3  -8   8         34.36         31.17         2.58 o                         
  -7  -7   8          1.23          2.01         2.05 o                         
  -6  -7   8          0.68          0.82         1.91 o                         
  -5  -7   8         62.61         61.54         2.65 o                         
  -4  -7   8         16.18         12.55         1.57 o                         
  -3  -7   8         43.48         48.09         2.38 o                         
  -2  -7   8          2.26          3.75         1.53 o                         
  -1  -7   8        528.09        507.55         8.91 o                         
   0  -7   8          5.98          0.82         1.56 o                         
   1  -7   8         11.55         13.61         1.48 o                         
   2  -7   8        201.91        209.23         3.66 o                         
   3  -7   8         52.58         53.87         2.60 o                         
   4  -7   8          1.64          0.72         1.80 o                         
  -8  -6   8        102.80        124.43         3.60 o                         
  -7  -6   8         83.41         70.54         3.14 o                         
  -6  -6   8         33.37         40.13         2.70 o                         
  -5  -6   8          0.21         -0.50         1.40 o                         
  -4  -6   8         19.16         23.93         1.95 o                         
  -3  -6   8         17.74         20.77         1.60 o                         
  -2  -6   8        160.50        159.78         2.95 o                         
  -1  -6   8        588.10        564.59        15.19 o                         
   0  -6   8        142.95        155.22         5.05 o                         
   1  -6   8        231.14        202.40         2.69 o                         
   2  -6   8        243.77        256.17         5.71 o                         
   3  -6   8         36.27         38.38         3.58 o                         
   4  -6   8         28.53         25.28         2.56 o                         
   5  -6   8          0.04          0.62         1.86 o                         
  -8  -5   8         96.32        105.90         4.40 o                         
  -7  -5   8         84.11         91.82         2.94 o                         
  -6  -5   8          0.74          0.26         1.56 o                         
  -5  -5   8          1.98          2.48         1.35 o                         
  -4  -5   8         89.47         95.43         2.30 o                         
  -3  -5   8        715.01        725.68        19.23 o                         
  -2  -5   8        440.12        421.78         8.43 o                         
  -1  -5   8        639.99        662.42        12.41 o                         
   0  -5   8        127.33        123.32         2.58 o                         
   1  -5   8        290.98        252.70         3.14 o                         
   2  -5   8        102.35        117.83         2.14 o                         
   3  -5   8          5.70          5.64         1.51 o                         
   4  -5   8         67.34         63.10         2.63 o                         
   5  -5   8        270.61        236.06         8.81 o                         
   6  -5   8         66.79         64.65         3.16 o                         
  -8  -4   8         39.87         33.96         3.72 o                         
  -7  -4   8         40.41         41.43         3.38 o                         
  -6  -4   8         35.21         28.16         1.87 o                         
  -5  -4   8        163.48        146.53         2.72 o                         
  -4  -4   8         35.71         37.63         1.80 o                         
  -3  -4   8          0.51          3.12         0.99 o                         
  -2  -4   8         41.63         57.05         1.94 o                         
  -1  -4   8         48.06         41.48         1.92 o                         
   0  -4   8         15.57         15.20         2.22 o                         
   1  -4   8         26.47         26.24         1.62 o                         
   2  -4   8         59.61         63.75         1.72 o                         
   3  -4   8        106.94        102.32         2.94 o                         
   4  -4   8        227.54        214.22         3.34 o                         
   5  -4   8        123.06        121.07         3.08 o                         
   6  -4   8         80.53         69.35         2.90 o                         
   7  -4   8          0.13          1.71         2.04 o                         
  -8  -3   8         93.49         95.97         4.06 o                         
  -7  -3   8         85.44         81.19         3.28 o                         
  -6  -3   8          0.19          2.46         1.71 o                         
  -5  -3   8        101.69         91.98         3.07 o                         
  -4  -3   8        133.22        122.23         2.24 o                         
  -3  -3   8          2.06          4.54         0.87 o                         
  -2  -3   8          7.73          4.53         0.92 o                         
  -1  -3   8        149.46        143.19         2.26 o                         
   0  -3   8         32.93         35.75         2.41 o                         
   1  -3   8          6.91          7.27         1.04 o                         
   2  -3   8         34.02         31.97         1.37 o                         
   3  -3   8          1.03          3.29         0.98 o                         
   4  -3   8        525.63        518.64         3.92 o                         
   5  -3   8        296.11        281.40         6.07 o                         
   6  -3   8         66.90         67.51         2.79 o                         
   7  -3   8          5.92         10.50         2.11 o                         
  -8  -2   8          1.66          2.83         2.22 o                         
  -7  -2   8          4.02          2.70         1.77 o                         
  -6  -2   8        200.68        215.25         3.79 o                         
  -5  -2   8         72.15         76.82         2.63 o                         
  -4  -2   8        440.34        441.15         4.54 o                         
  -3  -2   8         50.40         55.37         1.43 o                         
  -2  -2   8        377.32        400.76         5.55 o                         
  -1  -2   8        192.31        201.78         1.93 o                         
   0  -2   8        672.52        701.93         3.90 o                         
   1  -2   8         36.31         46.14         1.96 o                         
   2  -2   8        135.14        163.22         2.84 o                         
   3  -2   8          0.73          2.46         0.86 o                         
   4  -2   8        219.06        232.58         3.17 o                         
   5  -2   8        311.35        292.00         3.76 o                         
   6  -2   8         85.12         89.92         5.02 o                         
   7  -2   8        160.42        162.98         6.43 o                         
   8  -2   8        455.34        443.89        16.03 o                         
  -8  -1   8          4.66          3.55         2.18 o                         
  -7  -1   8          0.85          1.02         1.77 o                         
  -6  -1   8        266.92        247.43         3.92 o                         
  -5  -1   8        228.32        205.97         3.24 o                         
  -4  -1   8        327.59        287.09         3.24 o                         
  -3  -1   8         86.10         94.88         1.48 o                         
  -2  -1   8        523.44        540.24         4.74 o                         
  -1  -1   8        397.78        424.67         5.63 o                         
   0  -1   8        236.83        174.32         1.76 o                         
   1  -1   8          2.23          3.64         0.68 o                         
   2  -1   8        236.74        244.29         2.15 o                         
   3  -1   8          7.87          8.38         0.72 o                         
   4  -1   8          3.42          5.68         0.76 o                         
   5  -1   8         47.71         42.97         1.62 o                         
   6  -1   8        227.93        232.85         3.56 o                         
   7  -1   8        156.96        148.09         7.93 o                         
   8  -1   8        127.97        134.28         5.23 o                         
  -8   0   8          0.52         -0.65         2.01 o                         
  -7   0   8          1.80          2.53         1.81 o                         
  -6   0   8         96.41         81.16         2.76 o                         
  -5   0   8          8.96         12.80         1.26 o                         
  -4   0   8         34.96         26.76         1.57 o                         
  -3   0   8         25.33         31.91         2.29 o                         
  -2   0   8        136.28        134.43         3.28 o                         
  -1   0   8        442.10        443.03         8.83 o                         
   0   0   8        335.11        304.60         6.76 o                         
   1   0   8        219.46        236.37         3.28 o                         
   2   0   8        231.67        232.05         3.58 o                         
   3   0   8        112.58        118.60         1.52 o                         
   4   0   8        225.99        245.99         3.43 o                         
   5   0   8         17.73         15.83         0.91 o                         
   6   0   8        330.46        311.42         3.81 o                         
   7   0   8          9.89          9.99         1.66 o                         
   8   0   8         61.02         56.02         2.78 o                         
   9   0   8          2.29          5.50         1.89 o                         
  -8   1   8          0.61         -0.65         2.12 o                         
  -7   1   8         17.25         20.44         2.22 o                         
  -6   1   8         21.06         25.12         2.53 o                         
  -5   1   8         33.35         32.63         1.98 o                         
  -4   1   8         11.60         13.52         1.43 o                         
  -3   1   8        118.54        135.80         3.55 o                         
  -2   1   8        164.13        159.42         3.75 o                         
  -1   1   8        302.63        311.43         4.88 o                         
   0   1   8        133.26        150.20         4.88 o                         
   1   1   8          3.63          7.75         0.66 o                         
   2   1   8        133.53        110.03         1.62 o                         
   3   1   8         82.29         83.22         2.14 o                         
   4   1   8         14.10         16.85         1.23 o                         
   5   1   8         18.30         24.58         1.14 o                         
   6   1   8         16.15         11.40         0.97 o                         
   7   1   8         29.98         31.85         2.04 o                         
   8   1   8        109.14        101.06         3.00 o                         
   9   1   8         17.69         12.15         1.99 o                         
  -7   2   8        159.61        154.47         3.92 o                         
  -6   2   8         12.89         15.26         1.77 o                         
  -5   2   8         79.87         77.78         2.46 o                         
  -4   2   8        103.44         90.78         2.22 o                         
  -3   2   8         49.81         65.39         3.24 o                         
  -2   2   8         46.20         44.78         2.83 o                         
  -1   2   8        141.29        145.94         3.82 o                         
   0   2   8         18.29         18.89         0.72 o                         
   1   2   8         11.30          9.64         1.31 o                         
   2   2   8        225.74        194.16         2.06 o                         
   3   2   8        561.49        551.21         8.05 o                         
   4   2   8          5.15          6.94         0.70 o                         
   5   2   8          6.31          9.73         0.84 o                         
   6   2   8         71.16         71.15         1.63 o                         
   7   2   8         36.69         34.87         2.96 o                         
   8   2   8         46.95         42.03         2.40 o                         
   9   2   8          0.20          0.26         1.76 o                         
  -7   3   8        172.56        180.41         4.27 o                         
  -6   3   8         52.69         52.01         2.63 o                         
  -5   3   8         13.21         10.82         1.47 o                         
  -4   3   8         19.78         13.38         1.64 o                         
  -3   3   8        485.73        470.96        25.48 o                         
  -2   3   8         85.26         97.07         1.67 o                         
  -1   3   8          0.01          1.36         0.48 o                         
   0   3   8         33.78         39.27         1.04 o                         
   1   3   8         29.24         28.84         1.08 o                         
   2   3   8        925.11        889.52         4.64 o                         
   3   3   8        404.27        373.16         3.04 o                         
   4   3   8         51.97         53.65         2.63 o                         
   5   3   8        317.95        316.63         4.49 o                         
   6   3   8         78.02         82.49         1.66 o                         
   7   3   8          0.11          1.11         1.32 o                         
   8   3   8         51.60         44.93         2.41 o                         
   9   3   8          0.04         -0.16         1.58 o                         
  -7   4   8        115.74        116.48         4.13 o                         
  -6   4   8         10.92         13.14         2.01 o                         
  -5   4   8         38.69         39.28         2.59 o                         
  -4   4   8         16.53         18.57         2.18 o                         
  -3   4   8        154.36        117.30         2.76 o                         
  -2   4   8        112.71        113.02         9.21 o                         
  -1   4   8        308.84        310.36         3.91 o                         
   0   4   8        466.92        457.94         2.93 o                         
   1   4   8          4.78          2.96         0.66 o                         
   2   4   8        297.59        266.33         4.87 o                         
   3   4   8         14.21         11.26         1.13 o                         
   4   4   8          3.45          9.33         0.75 o                         
   5   4   8       1318.87       1317.53         5.82 o                         
   6   4   8        596.72        585.35         3.51 o                         
   7   4   8        325.22        294.62         5.88 o                         
   8   4   8          0.72          1.85         1.54 o                         
   9   4   8          2.49          2.42         1.60 o                         
  10   4   8          2.47          3.52         1.86 o                         
  -6   5   8          1.36         -0.65         2.15 o                         
  -5   5   8         17.71         13.17         2.15 o                         
  -4   5   8        181.56        183.34         4.06 o                         
  -3   5   8         88.72         73.65         2.80 o                         
  -2   5   8        115.38        113.10         2.97 o                         
  -1   5   8        252.31        220.09         5.68 o                         
   0   5   8        442.85        446.75        11.57 o                         
   1   5   8        123.14         92.83         1.92 o                         
   2   5   8          0.20          1.25         0.76 o                         
   3   5   8         63.69         55.61         1.77 o                         
   4   5   8         79.75         80.19         2.07 o                         
   5   5   8        436.75        410.63         4.27 o                         
   6   5   8         85.92         80.85         1.67 o                         
   7   5   8          0.04          5.99         1.07 o                         
   8   5   8         20.01         20.18         3.14 o                         
   9   5   8          7.63          8.73         1.38 o                         
  10   5   8          0.48          0.00         1.86 o                         
  -5   6   8        318.61        327.40         6.04 o                         
  -4   6   8        117.13        105.90         3.72 o                         
  -3   6   8        106.60         94.88         3.41 o                         
  -2   6   8        157.38        149.16         2.49 o                         
  -1   6   8         31.33         37.69         1.79 o                         
   0   6   8         43.47         40.06         1.63 o                         
   1   6   8         48.18         46.05         1.68 o                         
   2   6   8         48.49         36.77         2.97 o                         
   3   6   8         59.17         46.64         1.72 o                         
   4   6   8         44.31         43.59         1.73 o                         
   5   6   8        339.94        321.30         5.47 o                         
   6   6   8        187.69        186.64         2.10 o                         
   7   6   8          4.66          6.30         1.16 o                         
   8   6   8         72.36         76.63         6.03 o                         
   9   6   8         48.17         43.60         2.42 o                         
  10   6   8          4.77          6.46         1.58 o                         
  -5   7   8        297.09        297.71         6.35 o                         
  -4   7   8        102.52         96.48         4.10 o                         
  -3   7   8        217.11        202.06         3.94 o                         
  -2   7   8          2.45          3.00         1.24 o                         
  -1   7   8         75.87         65.86         2.28 o                         
   0   7   8        282.47        267.96         9.73 o                         
   1   7   8        118.42        115.80         3.46 o                         
   2   7   8         10.47          7.10         1.06 o                         
   3   7   8          4.21          3.50         1.02 o                         
   4   7   8         52.03         55.76         2.10 o                         
   5   7   8        171.15        166.65         2.44 o                         
   6   7   8          8.45         11.10         1.19 o                         
   7   7   8         15.50         16.23         1.77 o                         
   8   7   8        279.28        290.67         5.51 o                         
   9   7   8        334.38        293.73         5.27 o                         
  -4   8   8        110.04        127.64         3.27 o                         
  -3   8   8         50.22         51.41         2.50 o                         
  -2   8   8          5.50          7.03         1.52 o                         
  -1   8   8        141.35        140.10         4.33 o                         
   0   8   8        448.12        453.15        10.15 o                         
   1   8   8         34.05         36.60         1.91 o                         
   2   8   8         69.98         60.94         2.06 o                         
   3   8   8        624.84        591.79         5.38 o                         
   4   8   8         33.29         25.37         1.86 o                         
   5   8   8          6.54          8.51         1.16 o                         
   6   8   8         38.40         37.50         2.62 o                         
   7   8   8         19.79         20.30         1.72 o                         
   8   8   8         11.34          4.99         1.56 o                         
   9   8   8          1.02          2.14         1.38 o                         
  -3   9   8          0.50          1.30         1.68 o                         
  -2   9   8          9.79         11.58         1.81 o                         
  -1   9   8         84.07         85.34         2.93 o                         
   0   9   8        271.99        245.73        12.93 o                         
   1   9   8        112.55        114.72         2.74 o                         
   2   9   8          4.48          1.80         1.15 o                         
   3   9   8         64.40         82.02         2.47 o                         
   4   9   8        108.37         89.41         3.63 o                         
   5   9   8         26.04         25.38         3.74 o                         
   6   9   8         49.19         49.25         2.51 o                         
   7   9   8          0.50          1.61         1.50 o                         
   8   9   8         86.78         75.59         2.97 o                         
   9   9   8        128.55        128.40         3.61 o                         
  -2  10   8          2.32          6.04         1.94 o                         
  -1  10   8         66.01         67.50         2.97 o                         
   0  10   8         84.48         82.36         2.97 o                         
   1  10   8          1.31          1.59         1.39 o                         
   2  10   8         68.64         66.01         3.96 o                         
   3  10   8        160.86        167.48         5.10 o                         
   4  10   8        126.39        129.07         3.15 o                         
   5  10   8          0.59          0.80         1.45 o                         
   6  10   8          1.18         -1.14         1.56 o                         
   7  10   8         10.89          9.19         1.81 o                         
   8  10   8         36.64         31.09         2.40 o                         
   0  11   8          7.94          9.76         1.99 o                         
   1  11   8        176.97        165.04         3.73 o                         
   2  11   8         30.77         35.52         2.71 o                         
   3  11   8        112.18        126.06         3.32 o                         
   4  11   8         36.14         32.97         2.47 o                         
   5  11   8          0.11          0.75         2.15 o                         
   6  11   8          7.03          7.94         2.83 o                         
   7  11   8         39.00         29.49         2.41 o                         
   2  12   8        143.76        143.39         3.75 o                         
   3  12   8         26.76         36.17         2.74 o                         
   4  12   8          2.46          3.28         2.32 o                         
   5  12   8         69.29        105.46         4.74 o                         
  -3  -9   9         32.64         31.42         2.50 o                         
  -2  -9   9         12.69         12.50         2.20 o                         
  -5  -8   9          1.54          4.37         1.94 o                         
  -4  -8   9        137.65        136.93         3.50 o                         
  -3  -8   9         98.94        118.66         3.38 o                         
  -2  -8   9          1.17          1.77         1.78 o                         
  -1  -8   9         62.10         57.11         3.67 o                         
   0  -8   9         80.75         78.74         4.91 o                         
   1  -8   9         10.59         17.10         3.38 o                         
  -6  -7   9         31.39         29.68         2.47 o                         
  -5  -7   9         15.51         16.84         2.37 o                         
  -4  -7   9         50.79         43.98         2.50 o                         
  -3  -7   9         99.78        112.01         3.02 o                         
  -2  -7   9         53.85         57.00         2.67 o                         
  -1  -7   9        133.89        125.97         3.18 o                         
   0  -7   9         78.03         78.76         4.39 o                         
   1  -7   9         59.22         62.21         4.18 o                         
   2  -7   9          3.72          2.70         2.29 o                         
   3  -7   9         26.07         18.01         2.07 o                         
  -7  -6   9          0.87          0.82         2.90 o                         
  -6  -6   9          4.33          7.86         1.94 o                         
  -5  -6   9         87.70         88.04         2.84 o                         
  -4  -6   9          0.08          0.87         1.32 o                         
  -3  -6   9         10.57          7.03         1.49 o                         
  -2  -6   9        207.83        197.60         4.11 o                         
  -1  -6   9       1019.23        970.64        17.80 o                         
   0  -6   9        137.04        125.06         3.34 o                         
   1  -6   9         60.95         65.69         2.67 o                         
   2  -6   9          1.82          0.74         1.54 o                         
   3  -6   9         29.30         26.61         3.82 o                         
   4  -6   9         38.77         35.29         2.52 o                         
  -7  -5   9         23.79         25.63         2.87 o                         
  -6  -5   9         17.97         13.45         2.49 o                         
  -5  -5   9          0.00          0.44         1.36 o                         
  -4  -5   9         16.43         21.57         1.66 o                         
  -3  -5   9          9.07         11.71         1.36 o                         
  -2  -5   9         51.99         55.08         2.24 o                         
  -1  -5   9        550.73        575.92         5.16 o                         
   0  -5   9        786.15        789.61         6.10 o                         
   1  -5   9        231.37        222.08         3.52 o                         
   2  -5   9         10.88          6.96         1.48 o                         
   3  -5   9        133.76        135.27         4.70 o                         
   4  -5   9        306.77        278.42         7.59 o                         
   5  -5   9         11.65         11.97         2.11 o                         
  -7  -4   9         93.59        101.43         4.10 o                         
  -6  -4   9        177.38        189.14         4.44 o                         
  -5  -4   9         19.11         20.17         2.12 o                         
  -4  -4   9         47.95         45.72         1.99 o                         
  -3  -4   9         63.62         69.65         2.03 o                         
  -2  -4   9         54.62         51.37         2.00 o                         
  -1  -4   9          6.74          7.44         1.26 o                         
   0  -4   9          7.63         11.44         1.27 o                         
   1  -4   9        151.00        169.31         2.89 o                         
   2  -4   9        116.02        106.01         2.67 o                         
   3  -4   9        229.31        229.45         4.12 o                         
   4  -4   9        318.52        299.56         3.91 o                         
   5  -4   9          0.85          0.80         1.70 o                         
   6  -4   9         52.19         58.04         3.05 o                         
  -7  -3   9          0.10         -1.84         1.95 o                         
  -6  -3   9        521.35        558.55         6.45 o                         
  -5  -3   9         68.13         57.54         2.87 o                         
  -4  -3   9          1.92          1.23         1.26 o                         
  -3  -3   9         12.25         16.04         1.57 o                         
  -2  -3   9          7.16          5.38         0.98 o                         
  -1  -3   9         64.48         69.11         1.94 o                         
   0  -3   9         43.32         42.57         1.98 o                         
   1  -3   9          3.02          2.48         1.07 o                         
   2  -3   9         94.04         86.29         2.28 o                         
   3  -3   9        285.38        274.13         3.81 o                         
   4  -3   9        147.03        163.51         2.58 o                         
   5  -3   9          0.77          1.42         1.60 o                         
   6  -3   9        126.44        136.92         4.01 o                         
   7  -3   9         38.92         43.79         3.41 o                         
  -8  -2   9          0.01          1.40         2.25 o                         
  -7  -2   9         20.57         20.85         2.22 o                         
  -6  -2   9        751.89        757.18         7.17 o                         
  -5  -2   9        150.58        142.25         3.21 o                         
  -4  -2   9          9.08          7.78         1.23 o                         
  -3  -2   9         53.04         50.44         1.98 o                         
  -2  -2   9          1.89          1.80         0.81 o                         
  -1  -2   9         20.78         21.08         1.18 o                         
   0  -2   9         12.21         15.05         0.89 o                         
   1  -2   9         33.75         31.79         1.33 o                         
   2  -2   9          1.76          1.85         0.84 o                         
   3  -2   9        428.34        390.58         4.07 o                         
   4  -2   9        247.72        256.48         7.77 o                         
   5  -2   9         17.17         21.71         1.69 o                         
   6  -2   9        216.34        211.53         5.07 o                         
   7  -2   9        219.22        222.85         4.99 o                         
  -7  -1   9         79.73         87.54         3.48 o                         
  -6  -1   9        133.32        136.48         3.14 o                         
  -5  -1   9         91.96         93.41         2.59 o                         
  -4  -1   9          5.24          2.90         1.02 o                         
  -3  -1   9        172.17        188.34         3.99 o                         
  -2  -1   9          3.62          4.60         0.76 o                         
  -1  -1   9        168.39        178.99         1.76 o                         
   0  -1   9          4.04          2.11         0.86 o                         
   1  -1   9         49.50         59.58         1.71 o                         
   2  -1   9        197.07        227.27         2.35 o                         
   3  -1   9         78.34         98.46         2.68 o                         
   4  -1   9         55.32         56.61         1.44 o                         
   5  -1   9        182.04        188.05         3.61 o                         
   6  -1   9        297.44        296.22         6.34 o                         
   7  -1   9         63.29         64.44         2.89 o                         
   8  -1   9         12.78         13.62         2.20 o                         
  -7   0   9         47.04         36.24         3.14 o                         
  -6   0   9         12.86         16.62         1.71 o                         
  -5   0   9         18.77         12.76         1.33 o                         
  -4   0   9        368.73        350.44         3.38 o                         
  -3   0   9        493.97        466.88         6.14 o                         
  -2   0   9        262.40        242.73         4.47 o                         
  -1   0   9         19.18         23.89         1.86 o                         
   0   0   9          0.35          0.50         0.58 o                         
   1   0   9         35.60         29.40         1.20 o                         
   2   0   9         11.90         14.78         0.89 o                         
   3   0   9          3.40          6.79         1.34 o                         
   4   0   9          0.02          0.39         0.74 o                         
   5   0   9         43.20         44.02         1.40 o                         
   6   0   9        717.29        709.85         9.35 o                         
   7   0   9         19.03         19.16         2.71 o                         
   8   0   9          6.57          9.82         2.12 o                         
  -7   1   9         49.91         45.36         3.07 o                         
  -6   1   9          0.09          1.06         1.50 o                         
  -5   1   9          3.37          5.87         1.23 o                         
  -3   1   9         34.32         33.69         2.70 o                         
  -2   1   9        171.69        153.48         3.96 o                         
  -1   1   9          0.75          3.38         1.57 o                         
   0   1   9        305.99        320.13         7.43 o                         
   1   1   9        124.90        125.25         2.51 o                         
   2   1   9         45.01         31.93         1.53 o                         
   3   1   9          9.74         15.32         1.00 o                         
   4   1   9         43.01         46.33         1.54 o                         
   5   1   9         49.70         43.20         1.35 o                         
   6   1   9        362.47        380.12         4.38 o                         
   7   1   9         10.50          7.93         1.64 o                         
   8   1   9         19.46         26.00         2.58 o                         
  -7   2   9         61.65         64.26         3.07 o                         
  -6   2   9          1.21          2.08         1.50 o                         
  -5   2   9         55.98         52.46         2.25 o                         
  -4   2   9        441.92        470.47         4.30 o                         
  -3   2   9         97.32        110.85         3.82 o                         
  -2   2   9          0.06          1.60         1.54 o                         
  -1   2   9         26.31         26.89         2.35 o                         
   0   2   9       1237.07       1256.47         7.06 o                         
   1   2   9        532.95        534.76         5.69 o                         
   2   2   9        339.06        310.32         7.63 o                         
   3   2   9         10.92         14.80         1.63 o                         
   4   2   9         39.84         38.93         1.52 o                         
   5   2   9         59.35         49.19         1.43 o                         
   6   2   9         50.06         50.95         1.38 o                         
   7   2   9        169.85        162.39         6.01 o                         
   8   2   9         59.45         64.40         3.64 o                         
   9   2   9        106.64        115.01         3.47 o                         
  -6   3   9         21.37         20.14         2.32 o                         
  -5   3   9         17.50         18.19         1.98 o                         
  -4   3   9         52.80         60.51         2.01 o                         
  -3   3   9         39.83         40.75         1.57 o                         
  -2   3   9         32.46         43.86         3.17 o                         
  -1   3   9        683.33        656.98        39.81 o                         
   0   3   9       1127.38       1115.21         9.40 o                         
   1   3   9       3374.48       3347.93        30.36 o                         
   2   3   9         33.87         25.75         1.25 o                         
   3   3   9         29.34         31.32         1.30 o                         
   4   3   9        173.21        155.28         3.43 o                         
   5   3   9        165.24        174.79         2.23 o                         
   6   3   9         38.84         38.56         1.42 o                         
   7   3   9         19.59         14.83         1.62 o                         
   8   3   9          7.81          9.65         1.71 o                         
   9   3   9         46.01         48.21         2.93 o                         
  -6   4   9         40.99         46.07         3.31 o                         
  -5   4   9         22.68         27.75         2.66 o                         
  -4   4   9          1.09          2.49         1.40 o                         
  -3   4   9          2.54          1.30         1.30 o                         
  -2   4   9         34.61         25.49         2.01 o                         
  -1   4   9          5.22          4.49         0.90 o                         
   0   4   9        172.15        162.06         3.96 o                         
   1   4   9       1193.41       1187.40        25.13 o                         
   2   4   9        100.00         91.16         1.90 o                         
   3   4   9        109.62        114.20         1.88 o                         
   4   4   9        196.23        170.60         3.96 o                         
   5   4   9        363.59        341.05         7.10 o                         
   6   4   9          1.56          2.72         0.76 o                         
   7   4   9          1.28         -0.05         1.36 o                         
   8   4   9          4.51          3.46         1.61 o                         
   9   4   9         17.14         15.52         2.07 o                         
  -5   5   9        195.27        200.95         4.64 o                         
  -4   5   9          0.41          2.25         1.74 o                         
  -3   5   9          5.22          7.78         1.64 o                         
  -2   5   9        118.34        129.36         2.87 o                         
  -1   5   9         76.27         86.91         2.22 o                         
   0   5   9        170.73        151.91         2.46 o                         
   1   5   9         15.96         16.54         0.97 o                         
   2   5   9          8.96         10.31         0.95 o                         
   3   5   9        232.67        237.37         4.72 o                         
   4   5   9        189.13        177.12         2.43 o                         
   5   5   9         14.90         12.08         1.07 o                         
   6   5   9         28.71         30.43         1.83 o                         
   7   5   9        110.38        121.28         3.32 o                         
   8   5   9          7.56          4.01         1.21 o                         
   9   5   9         76.53         63.73         2.85 o                         
  -5   6   9         66.72         58.33         3.72 o                         
  -4   6   9         91.13         86.04         3.58 o                         
  -3   6   9          6.20          5.12         1.84 o                         
  -2   6   9         14.19         17.03         1.84 o                         
  -1   6   9         15.46         18.43         1.91 o                         
   0   6   9         21.78         21.69         1.52 o                         
   1   6   9          1.57          3.92         0.90 o                         
   2   6   9         62.55         57.36         2.08 o                         
   3   6   9         85.30         95.71         3.50 o                         
   4   6   9        434.43        442.21        11.13 o                         
   5   6   9          3.75          8.77         1.11 o                         
   6   6   9         26.92         34.17         2.17 o                         
   7   6   9        200.19        215.38         5.34 o                         
   8   6   9         30.00         25.25         1.92 o                         
   9   6   9          7.53          3.77         1.65 o                         
  -4   7   9         66.42         64.40         3.99 o                         
  -3   7   9         17.35         16.04         2.32 o                         
  -2   7   9        134.62        128.63         3.99 o                         
  -1   7   9         61.33         67.62         2.11 o                         
   0   7   9          5.87          5.57         1.04 o                         
   1   7   9          6.39          5.54         1.06 o                         
   2   7   9        105.86         96.43         2.30 o                         
   3   7   9         16.19         27.14         1.72 o                         
   4   7   9         35.72         38.56         2.04 o                         
   5   7   9          5.69          8.67         1.62 o                         
   6   7   9        145.67        167.26         5.92 o                         
   7   7   9        394.28        405.99        10.83 o                         
   8   7   9         88.34         93.39         2.85 o                         
   9   7   9         38.21         57.18         2.74 o                         
  -3   8   9         67.20         77.61         4.10 o                         
  -2   8   9        183.25        192.59         5.02 o                         
  -1   8   9         15.93         14.82         1.50 o                         
   0   8   9          1.91          3.28         1.13 o                         
   1   8   9          1.30          2.56         1.14 o                         
   2   8   9         15.24         12.38         1.48 o                         
   3   8   9        118.01        117.24         5.73 o                         
   4   8   9         42.08         36.96         2.03 o                         
   5   8   9         22.54         23.63         3.07 o                         
   6   8   9        121.93        132.26         3.58 o                         
   7   8   9        584.36        564.86        10.07 o                         
   8   8   9         31.18         37.33         2.48 o                         
   9   8   9          7.09         13.41         2.74 o                         
  -2   9   9        168.74        187.92         3.79 o                         
  -1   9   9        180.21        175.39         6.38 o                         
   0   9   9          5.09          4.21         1.31 o                         
   1   9   9         25.64         25.85         2.02 o                         
   2   9   9         92.99         90.60         2.47 o                         
   3   9   9         18.16         13.67         1.48 o                         
   4   9   9          0.11          1.81         1.28 o                         
   5   9   9          8.44          6.18         1.57 o                         
   6   9   9         19.27         27.47         2.14 o                         
   7   9   9        357.54        358.08         8.84 o                         
   8   9   9        105.34        111.10         3.39 o                         
  -1  10   9         14.18         19.71         2.01 o                         
   0  10   9         16.14         16.10         1.81 o                         
   1  10   9         84.12         81.72         2.71 o                         
   2  10   9        105.77        107.42         2.88 o                         
   3  10   9         43.13         42.55         2.33 o                         
   4  10   9         12.18          6.51         1.50 o                         
   5  10   9         57.89         55.39         2.68 o                         
   6  10   9         39.82         46.65         4.03 o                         
   7  10   9         10.66         13.11         2.80 o                         
   1  11   9         50.67         49.16         2.77 o                         
   2  11   9        219.91        211.99         4.21 o                         
   3  11   9         49.62         52.66         3.24 o                         
   4  11   9         11.34         16.24         1.88 o                         
   5  11   9          0.12         -0.04         1.69 o                         
   6  11   9          3.57          6.55         2.73 o                         
  -3  -8  10         22.29         20.36         2.49 o                         
  -2  -8  10         15.15         14.86         2.19 o                         
  -1  -8  10          5.51          9.25         2.90 o                         
  -5  -7  10        179.43        185.46         6.07 o                         
  -4  -7  10          9.26          9.22         1.82 o                         
  -3  -7  10          9.99          7.91         1.80 o                         
  -2  -7  10          5.51          5.36         1.86 o                         
  -1  -7  10         23.76         22.79         2.13 o                         
   0  -7  10          0.96         -0.65         1.89 o                         
   1  -7  10          9.17          9.13         2.12 o                         
  -5  -6  10         88.91         97.20         3.92 o                         
  -4  -6  10         15.34         16.52         1.73 o                         
  -3  -6  10         65.84         58.01         2.56 o                         
  -2  -6  10        123.64        132.91         4.35 o                         
  -1  -6  10         35.84         36.63         3.29 o                         
   0  -6  10        808.12        781.77         6.78 o                         
   1  -6  10        174.67        175.23         3.62 o                         
   2  -6  10         24.65         24.31         2.08 o                         
   3  -6  10         48.90         44.61         3.99 o                         
  -6  -5  10          7.36          7.06         2.53 o                         
  -5  -5  10          6.69          5.53         1.95 o                         
  -4  -5  10         26.67         30.72         2.80 o                         
  -3  -5  10        207.56        222.47         9.15 o                         
  -2  -5  10         75.23         77.01         2.55 o                         
  -1  -5  10        255.50        239.97         5.90 o                         
   0  -5  10         45.85         45.37         4.15 o                         
   1  -5  10        140.80        132.59         3.15 o                         
   2  -5  10         37.47         34.72         2.42 o                         
   3  -5  10          7.34          8.69         1.77 o                         
   4  -5  10         12.31         10.75         2.83 o                         
  -6  -4  10         26.38         33.69         3.41 o                         
  -5  -4  10         27.22         23.89         2.97 o                         
  -4  -4  10         10.82          7.17         1.71 o                         
  -3  -4  10        204.16        230.03         4.33 o                         
  -2  -4  10         21.17         22.39         1.76 o                         
  -1  -4  10          2.15          2.04         1.33 o                         
   0  -4  10         49.36         42.31         2.18 o                         
   1  -4  10         51.02         60.47         2.32 o                         
   2  -4  10        141.46        135.66         3.07 o                         
   3  -4  10         75.95         86.03         2.83 o                         
   4  -4  10        125.42        131.77         4.85 o                         
   5  -4  10          0.97          1.59         2.35 o                         
  -7  -3  10          0.67          0.14         2.12 o                         
  -6  -3  10         44.15         41.98         3.38 o                         
  -5  -3  10         32.82         38.12         2.90 o                         
  -4  -3  10          1.22          1.98         1.43 o                         
  -3  -3  10         99.97        116.04         3.11 o                         
  -2  -3  10        200.35        187.20         3.41 o                         
  -1  -3  10          1.80          0.68         1.13 o                         
   0  -3  10        253.90        234.43         3.17 o                         
   1  -3  10        167.44        175.46         4.90 o                         
   2  -3  10        120.24        115.52         2.70 o                         
   3  -3  10         51.81         54.73         2.35 o                         
   4  -3  10         21.13         21.91         1.95 o                         
   5  -3  10         46.42         47.10         4.16 o                         
   6  -3  10          2.83          5.27         2.04 o                         
  -7  -2  10         91.42         86.14         3.75 o                         
  -6  -2  10        172.66        163.48         3.82 o                         
  -5  -2  10          0.10          0.58         1.60 o                         
  -4  -2  10          1.52          2.32         1.23 o                         
  -3  -2  10          0.00          0.68         1.19 o                         
  -2  -2  10        105.99         94.20         2.06 o                         
  -1  -2  10         11.02         11.22         1.28 o                         
   0  -2  10        150.67        153.79         2.05 o                         
   1  -2  10        214.65        184.85         2.33 o                         
   2  -2  10         59.53         58.94         2.11 o                         
   3  -2  10         47.16         55.65         2.22 o                         
   4  -2  10        165.07        148.05         7.56 o                         
   5  -2  10        158.06        159.67         5.12 o                         
   6  -2  10         70.52         78.15         3.16 o                         
  -7  -1  10         56.30         61.19         3.48 o                         
  -6  -1  10        135.94        118.53         3.11 o                         
  -5  -1  10        135.60        121.84         2.94 o                         
  -4  -1  10        204.95        194.02         2.90 o                         
  -3  -1  10        188.77        167.21         2.39 o                         
  -2  -1  10          2.95          1.63         0.78 o                         
  -1  -1  10          0.02          0.67         0.82 o                         
   0  -1  10         53.08         60.85         2.46 o                         
   1  -1  10        107.05        107.71         3.20 o                         
   2  -1  10        113.35        122.17         1.99 o                         
   3  -1  10         49.84         59.77         1.70 o                         
   4  -1  10        136.18        128.60         3.22 o                         
   5  -1  10        134.71        126.65         3.00 o                         
   6  -1  10        305.45        280.02         8.45 o                         
   7  -1  10          0.09          0.79         1.91 o                         
  -7   0  10          5.82          8.53         2.05 o                         
  -6   0  10         79.16         68.29         2.76 o                         
  -5   0  10        249.50        250.37         3.34 o                         
  -3   0  10         24.57         20.17         2.15 o                         
  -2   0  10         75.38         65.65         1.40 o                         
  -1   0  10          0.00          0.90         0.74 o                         
   0   0  10        148.07        150.63         2.26 o                         
   1   0  10         37.06         49.64         1.41 o                         
   2   0  10         40.18         39.37         1.47 o                         
   3   0  10        272.20        278.34         2.79 o                         
   4   0  10        125.18        116.69         2.07 o                         
   5   0  10         22.48         22.73         1.40 o                         
   6   0  10          0.04          2.40         1.23 o                         
   7   0  10         10.44          9.43         1.78 o                         
  -6   1  10        113.06        126.11         3.28 o                         
  -5   1  10        109.80        101.81         2.49 o                         
  -3   1  10         40.26         50.95         3.07 o                         
  -2   1  10         12.55         14.44         1.91 o                         
  -1   1  10        180.95        173.48         2.90 o                         
   0   1  10          0.42          0.98         0.70 o                         
   1   1  10          4.10          5.44         0.73 o                         
   2   1  10          3.01          2.06         0.72 o                         
   3   1  10         62.99         65.52         1.39 o                         
   4   1  10        326.17        313.51         8.75 o                         
   5   1  10        136.69        125.34         2.57 o                         
   6   1  10         19.56         23.23         1.59 o                         
   7   1  10         26.91         21.49         1.98 o                         
   8   1  10        116.06        128.47         3.61 o                         
  -6   2  10        203.59        215.97         3.79 o                         
  -5   2  10         86.95         88.84         2.46 o                         
  -2   2  10        144.12        165.80         4.57 o                         
  -1   2  10        206.96        203.28         7.44 o                         
   0   2  10         46.19         44.82         1.56 o                         
   1   2  10          3.86          4.81         0.68 o                         
   2   2  10          0.58          0.79         0.67 o                         
   3   2  10          0.75          1.34         0.77 o                         
   4   2  10        251.05        266.37         4.83 o                         
   5   2  10         56.52         49.09         1.80 o                         
   6   2  10         51.34         51.26         1.94 o                         
   7   2  10         50.19         54.96         2.50 o                         
   8   2  10         90.10        100.64         3.33 o                         
  -6   3  10          1.97          0.55         1.57 o                         
  -5   3  10        180.65        175.63         3.28 o                         
  -4   3  10         25.49         18.05         1.71 o                         
  -2   3  10        334.25        365.76         6.45 o                         
  -1   3  10         51.22         43.19         3.63 o                         
   0   3  10         82.65         79.48         1.84 o                         
   1   3  10        131.61        134.05         2.14 o                         
   2   3  10          0.81          1.93         0.73 o                         
   3   3  10         11.80         12.89         0.99 o                         
   4   3  10          8.86          7.87         0.99 o                         
   5   3  10         21.67         18.46         1.33 o                         
   6   3  10         19.87         19.60         1.39 o                         
   7   3  10        219.11        205.63         8.16 o                         
   8   3  10        203.91        203.35         4.08 o                         
  -5   4  10         13.44          8.09         1.84 o                         
  -4   4  10          3.56          5.05         1.60 o                         
  -3   4  10         38.00         33.04         2.22 o                         
  -2   4  10        132.34        135.87         6.72 o                         
  -1   4  10         82.79         88.69         2.13 o                         
   0   4  10        194.31        209.96        15.87 o                         
   1   4  10        856.32        823.81        28.22 o                         
   2   4  10        505.84        527.56         6.58 o                         
   3   4  10        266.36        264.25         2.72 o                         
   4   4  10         57.87         51.18         2.03 o                         
   5   4  10         95.39         90.25         1.77 o                         
   6   4  10          0.35         -0.40         1.07 o                         
   7   4  10         18.20         18.89         1.97 o                         
   8   4  10         10.40         14.70         1.88 o                         
  -5   5  10         27.49         26.35         3.24 o                         
  -4   5  10         12.47          8.70         1.91 o                         
  -3   5  10        166.17        145.15         3.55 o                         
  -2   5  10         81.83         84.82         4.03 o                         
  -1   5  10          1.90          3.18         1.16 o                         
   0   5  10          0.10          0.22         0.97 o                         
   1   5  10        226.00        210.83         2.98 o                         
   2   5  10         71.70         68.13         1.64 o                         
   3   5  10         94.75         94.83         1.93 o                         
   4   5  10         18.49         13.73         1.11 o                         
   5   5  10         60.07         56.12         1.77 o                         
   6   5  10         46.18         42.78         1.83 o                         
   7   5  10         16.36         19.29         1.30 o                         
   8   5  10         62.62         59.74         3.45 o                         
  -4   6  10          2.98          1.33         2.08 o                         
  -3   6  10          0.90          0.07         1.77 o                         
  -2   6  10         53.55         62.69         7.63 o                         
  -1   6  10         12.98         14.20         2.05 o                         
   0   6  10         73.11         74.41         3.38 o                         
   1   6  10        502.68        504.79         3.72 o                         
   2   6  10        218.10        206.76         3.02 o                         
   3   6  10         54.60         53.08         3.71 o                         
   4   6  10          6.65          8.64         1.09 o                         
   5   6  10         30.73         36.33         1.90 o                         
   6   6  10         72.99         74.91         2.14 o                         
   7   6  10          0.85          0.76         1.10 o                         
   8   6  10          5.59          5.92         2.13 o                         
  -3   7  10         25.51         28.26         3.28 o                         
  -2   7  10          0.01          1.50         1.91 o                         
  -1   7  10         28.59         24.91         2.70 o                         
   0   7  10         43.73         46.42         2.94 o                         
   1   7  10        140.20        147.56         7.30 o                         
   2   7  10        124.43        125.15         3.41 o                         
   3   7  10         34.61         39.90         1.98 o                         
   4   7  10        106.50        117.29         2.81 o                         
   5   7  10        282.15        292.33         4.57 o                         
   6   7  10        209.37        201.82         3.03 o                         
   7   7  10         13.53         11.81         1.66 o                         
   8   7  10         18.23         25.29         3.07 o                         
  -2   8  10         51.79         65.70         4.03 o                         
  -1   8  10         72.67         60.27         3.38 o                         
   0   8  10          0.16          0.34         1.71 o                         
   1   8  10         16.60         16.35         1.42 o                         
   2   8  10         21.77         20.40         1.74 o                         
   3   8  10         49.57         50.77         4.52 o                         
   4   8  10          1.79          1.09         1.30 o                         
   5   8  10         15.31         19.02         1.78 o                         
   6   8  10         44.05         46.87         2.12 o                         
   7   8  10          0.53          3.66         1.68 o                         
   8   8  10          3.57          1.74         1.88 o                         
  -1   9  10          1.08          1.54         2.29 o                         
   0   9  10          0.02          0.59         1.21 o                         
   1   9  10          1.35          1.54         1.18 o                         
   2   9  10          2.35          1.33         1.98 o                         
   3   9  10         18.05         16.77         1.61 o                         
   4   9  10         46.15         39.97         2.63 o                         
   5   9  10        102.83        104.35         3.16 o                         
   6   9  10         26.77         32.07         2.39 o                         
   7   9  10        143.87        160.95         5.29 o                         
   0  10  10         43.13         48.57         3.45 o                         
   1  10  10          6.68          4.77         1.46 o                         
   2  10  10         17.80         16.87         1.69 o                         
   3  10  10         10.91         11.00         1.69 o                         
   4  10  10          6.06          7.51         1.67 o                         
   5  10  10         48.56         52.19         2.82 o                         
   6  10  10          0.65          1.57         1.79 o                         
   3  11  10          3.83          2.01         2.18 o                         
  -3  -6  11         26.02         20.23         1.99 o                         
  -2  -6  11         30.38         30.06         2.36 o                         
  -1  -6  11         77.86         73.72         3.03 o                         
   0  -6  11          0.06          2.06         1.91 o                         
   1  -6  11          1.16          3.15         1.86 o                         
  -4  -5  11        320.67        352.14         5.87 o                         
  -3  -5  11         16.94         19.93         2.49 o                         
  -2  -5  11         43.02         42.95         2.57 o                         
  -1  -5  11         26.29         31.85         2.48 o                         
   0  -5  11        254.76        256.93         4.80 o                         
   1  -5  11         10.57         10.45         2.46 o                         
   2  -5  11        252.42        251.58         4.44 o                         
   3  -5  11        256.24        240.20         6.21 o                         
  -5  -4  11         47.31         53.72         3.55 o                         
  -4  -4  11        161.98        155.22         3.96 o                         
  -3  -4  11         48.30         55.49         3.28 o                         
  -2  -4  11         73.97         82.69         3.31 o                         
  -1  -4  11         47.25         49.18         2.31 o                         
   0  -4  11        337.03        355.73         9.21 o                         
   1  -4  11         17.29         13.87         1.63 o                         
   2  -4  11         16.48         14.55         1.74 o                         
   3  -4  11          8.69          7.55         1.82 o                         
   4  -4  11          4.56          2.18         2.63 o                         
  -6  -3  11          0.06          0.00         2.22 o                         
  -5  -3  11        103.43        113.58         3.72 o                         
  -4  -3  11        123.11        131.67         3.55 o                         
  -3  -3  11         10.49         13.72         1.88 o                         
  -2  -3  11         77.49         79.04         2.80 o                         
  -1  -3  11        300.76        295.39         4.68 o                         
   0  -3  11         70.59         68.46         3.43 o                         
   1  -3  11         29.59         29.74         2.03 o                         
   2  -3  11          0.45         -0.58         1.36 o                         
   3  -3  11          5.94          5.77         1.61 o                         
   4  -3  11         18.97         15.41         1.97 o                         
  -6  -2  11         23.77         27.85         3.11 o                         
  -5  -2  11          7.41          7.24         1.84 o                         
  -4  -2  11          0.99          0.44         1.37 o                         
  -3  -2  11          3.28          3.99         1.40 o                         
  -2  -2  11        266.35        272.11         4.06 o                         
  -1  -2  11        267.45        285.29         3.74 o                         
   0  -2  11         97.95         97.55         2.51 o                         
   1  -2  11         22.19         25.00         1.57 o                         
   2  -2  11         11.02          8.22         1.35 o                         
   3  -2  11         38.25         44.04         2.32 o                         
   4  -2  11          0.50          0.24         1.52 o                         
   5  -2  11         95.21         98.29         3.21 o                         
  -6  -1  11         21.13         18.19         1.84 o                         
  -5  -1  11         15.43         18.63         1.74 o                         
  -4  -1  11          0.17          0.41         1.16 o                         
  -3  -1  11         48.42         43.65         1.68 o                         
  -2  -1  11        751.52        725.16         4.99 o                         
  -1  -1  11        441.18        438.94         3.86 o                         
   0  -1  11        125.28        124.43         2.37 o                         
   1  -1  11        117.05        142.39         3.11 o                         
   2  -1  11        217.37        209.81         3.62 o                         
   3  -1  11         25.97         26.26         1.63 o                         
   4  -1  11          7.05          8.76         1.20 o                         
   5  -1  11         58.51         58.31         2.63 o                         
   6  -1  11         83.88         75.49         4.30 o                         
  -6   0  11          5.04          6.42         1.64 o                         
  -5   0  11          7.15          5.73         1.37 o                         
  -3   0  11          3.77          4.47         1.88 o                         
  -2   0  11         10.32         14.04         1.26 o                         
  -1   0  11         92.43        112.64         2.27 o                         
   0   0  11         18.13         20.04         1.42 o                         
   1   0  11        103.86        107.51         3.12 o                         
   2   0  11        533.82        548.34         3.89 o                         
   3   0  11         38.31         42.94         1.60 o                         
   4   0  11          5.70          3.84         1.04 o                         
   5   0  11          4.60          6.18         1.17 o                         
   6   0  11        221.68        232.95         3.25 o                         
  -6   1  11        102.19        110.27         3.31 o                         
  -5   1  11          0.15          0.14         1.23 o                         
  -3   1  11          4.52          9.90         2.15 o                         
  -2   1  11         34.85         42.42         3.14 o                         
  -1   1  11         28.03         34.88         1.37 o                         
   0   1  11         14.61         12.11         1.02 o                         
   1   1  11        190.42        195.96         2.82 o                         
   2   1  11        366.09        373.04         2.63 o                         
   3   1  11        136.88        142.98         4.34 o                         
   4   1  11          5.32          5.06         0.99 o                         
   5   1  11         97.15         96.46         3.19 o                         
   6   1  11        238.82        246.46         7.64 o                         
   7   1  11        126.44        130.61         4.71 o                         
  -5   2  11          3.37          2.15         1.19 o                         
  -2   2  11         12.50         13.38         2.29 o                         
  -1   2  11          6.94          5.08         0.78 o                         
   0   2  11         49.39         46.22         1.58 o                         
   1   2  11        121.26        127.72         4.23 o                         
   2   2  11        212.77        216.62         4.54 o                         
   3   2  11         89.90         89.43         3.68 o                         
   4   2  11          8.60          9.40         1.09 o                         
   5   2  11        230.86        214.61         4.90 o                         
   6   2  11        145.61        130.77         2.54 o                         
   7   2  11        378.08        376.24         7.13 o                         
  -5   3  11         30.56         37.30         2.59 o                         
  -4   3  11        304.90        285.93         3.62 o                         
  -2   3  11         52.92         62.05         4.10 o                         
  -1   3  11          7.20          9.03         0.84 o                         
   0   3  11         70.91         68.54         1.92 o                         
   1   3  11        430.30        405.32         4.73 o                         
   2   3  11        189.24        185.32         4.82 o                         
   3   3  11         79.41         82.03         2.92 o                         
   4   3  11         80.98         81.95         2.65 o                         
   5   3  11         92.10         87.50         2.12 o                         
   6   3  11        182.08        169.94         2.87 o                         
   7   3  11         53.48         47.75         3.79 o                         
  -4   4  11        144.66        120.82         3.17 o                         
  -3   4  11        303.60        289.11         3.86 o                         
  -2   4  11          4.13          5.30         1.03 o                         
  -1   4  11         60.77         61.05         4.21 o                         
   0   4  11         57.02         49.21         2.75 o                         
   1   4  11          1.26          3.93         1.19 o                         
   2   4  11          0.98          1.67         0.70 o                         
   3   4  11        165.53        164.09         2.24 o                         
   4   4  11        357.29        349.98         3.40 o                         
   5   4  11        258.76        254.07         4.69 o                         
   6   4  11         48.80         48.04         2.07 o                         
   7   4  11          3.71          7.62         1.43 o                         
  -4   5  11        109.95        103.99         3.62 o                         
  -3   5  11        113.08        101.36         3.11 o                         
  -2   5  11          0.16          0.03         1.14 o                         
  -1   5  11         13.94         16.38         2.63 o                         
   0   5  11         97.15        102.32         4.61 o                         
   1   5  11          0.83         -0.44         0.98 o                         
   2   5  11         35.18         31.90         1.53 o                         
   3   5  11         11.32         13.65         1.05 o                         
   4   5  11          8.85          6.84         1.03 o                         
   5   5  11        151.88        140.37         2.47 o                         
   6   5  11          6.56          8.68         1.09 o                         
   7   5  11          0.05          1.00         1.30 o                         
  -3   6  11         60.53         57.61         3.28 o                         
  -2   6  11          5.75          5.19         1.60 o                         
  -1   6  11        268.70        255.19        12.83 o                         
   0   6  11        337.22        334.72         3.92 o                         
   1   6  11          5.90          5.57         1.23 o                         
   2   6  11          2.42          2.84         0.93 o                         
   3   6  11          3.83          6.76         1.17 o                         
   4   6  11          0.34          0.17         0.92 o                         
   5   6  11         26.54         20.18         1.47 o                         
   6   6  11          0.00          1.15         1.09 o                         
   7   6  11          0.90          0.84         1.18 o                         
  -2   7  11         17.06         16.28         2.18 o                         
  -1   7  11        235.02        232.90         3.73 o                         
   0   7  11        174.90        186.16         3.30 o                         
   1   7  11        103.94        104.36         7.29 o                         
   2   7  11         28.67         33.26         1.64 o                         
   3   7  11        108.21        101.50         2.26 o                         
   4   7  11         11.23         13.89         1.29 o                         
   5   7  11          0.47          0.70         1.13 o                         
   6   7  11          0.39          0.37         1.12 o                         
   7   7  11         10.99         11.80         1.45 o                         
  -1   8  11         49.29         52.55         2.94 o                         
   0   8  11        153.71        147.85         4.27 o                         
   1   8  11         15.09         22.53         2.80 o                         
   2   8  11         16.43         18.81         1.52 o                         
   3   8  11        387.61        345.77         4.26 o                         
   4   8  11         36.94         39.02         2.04 o                         
   5   8  11          7.96          8.56         1.35 o                         
   6   8  11         24.74         26.09         1.79 o                         
   7   8  11         82.43         88.12         5.46 o                         
   1   9  11         98.57        111.77         4.23 o                         
   2   9  11         51.43         51.96         2.38 o                         
   3   9  11        252.26        231.39         3.72 o                         
   4   9  11         47.21         43.92         2.55 o                         
   5   9  11          0.27          1.42         1.76 o                         
   6   9  11          0.21          0.74         1.39 o                         
   3  10  11         37.30         39.09         2.47 o                         
   4  10  11         94.38         90.68         3.09 o                         
  -1  -5  12        127.28        112.88         3.34 o                         
   0  -5  12         45.90         53.91         3.01 o                         
  -3  -4  12         51.33         58.50         3.79 o                         
  -2  -4  12         31.94         37.99         3.21 o                         
  -1  -4  12         28.57         23.51         2.39 o                         
   0  -4  12        217.20        228.29         3.94 o                         
   1  -4  12         17.66         13.40         3.57 o                         
   2  -4  12        122.37        126.67         3.60 o                         
  -4  -3  12         11.07         13.24         2.05 o                         
  -3  -3  12         15.89         14.44         2.01 o                         
  -2  -3  12         59.92         70.44         3.21 o                         
  -1  -3  12          6.18          7.27         2.08 o                         
   0  -3  12         75.73         75.97         3.38 o                         
   1  -3  12         12.56         13.20         1.58 o                         
   2  -3  12         19.99         20.71         1.85 o                         
   3  -3  12         25.93         26.89         2.13 o                         
  -4  -2  12         45.20         44.40         2.76 o                         
  -3  -2  12        115.42        114.67         3.21 o                         
  -2  -2  12        162.95        151.77         3.41 o                         
  -1  -2  12         28.82         27.34         2.49 o                         
   0  -2  12          6.66         11.81         1.95 o                         
   1  -2  12         12.68         12.17         1.57 o                         
   2  -2  12          0.22          0.10         1.33 o                         
   3  -2  12          7.25          9.79         1.67 o                         
   4  -2  12         19.52         24.42         2.13 o                         
  -5  -1  12          1.86          4.06         1.74 o                         
  -4  -1  12        115.99        122.39         2.87 o                         
  -3  -1  12        147.73        177.18         3.11 o                         
  -2  -1  12          4.49          3.15         1.14 o                         
  -1  -1  12          6.67          7.20         1.30 o                         
   0  -1  12         59.58         67.79         2.87 o                         
   1  -1  12          7.99         10.71         1.72 o                         
   2  -1  12         15.72         14.17         1.25 o                         
   3  -1  12          6.96          7.20         1.20 o                         
   4  -1  12          9.24          8.55         1.37 o                         
   5  -1  12         88.46         89.47         3.18 o                         
  -3   0  12        155.87        180.20         4.95 o                         
  -2   0  12         23.15         19.98         2.39 o                         
  -1   0  12         60.34         65.25         3.50 o                         
   0   0  12        431.88        438.32         4.11 o                         
   1   0  12        239.61        272.23         3.47 o                         
   2   0  12        124.34        123.33         2.22 o                         
   3   0  12         10.37          7.85         1.15 o                         
   4   0  12          3.26          6.32         1.18 o                         
   5   0  12         10.29          8.39         1.28 o                         
  -2   1  12          0.66          2.59         1.88 o                         
  -1   1  12        151.02        147.49         2.80 o                         
   0   1  12        125.79        126.88         2.36 o                         
   1   1  12        176.87        184.17         6.38 o                         
   2   1  12          7.15          9.19         1.10 o                         
   3   1  12         11.84         11.45         1.16 o                         
   4   1  12         42.10         43.69         1.81 o                         
   5   1  12         21.53         20.92         1.46 o                         
   6   1  12        114.96        107.67         2.53 o                         
  -2   2  12          5.47          6.14         2.42 o                         
  -1   2  12        171.59        163.23         4.85 o                         
   0   2  12        334.92        333.22         4.93 o                         
   1   2  12         24.58         27.90         1.75 o                         
   2   2  12         13.25         11.73         1.35 o                         
   3   2  12         21.42         21.70         1.41 o                         
   4   2  12         20.09         18.71         1.11 o                         
   5   2  12         10.62         10.54         1.30 o                         
   6   2  12          0.01         -0.11         1.18 o                         
  -2   3  12          0.01          0.44         2.22 o                         
  -1   3  12          4.49          5.05         0.98 o                         
   0   3  12        204.04        191.21         7.68 o                         
   1   3  12         60.52         59.94         2.00 o                         
   2   3  12        105.83        118.77         3.70 o                         
   3   3  12        564.85        586.01         4.27 o                         
   4   3  12        428.28        429.45        13.71 o                         
   5   3  12        103.28         98.99         3.05 o                         
   6   3  12          4.45          4.23         1.14 o                         
  -3   4  12         74.60         71.06         2.56 o                         
  -2   4  12         28.30         32.61         4.47 o                         
  -1   4  12          8.39         11.21         1.42 o                         
   0   4  12          7.75         10.78         1.33 o                         
   1   4  12        314.77        271.80         4.20 o                         
   2   4  12         46.91         51.82         2.22 o                         
   3   4  12          1.13          2.15         0.98 o                         
   4   4  12         36.53         38.92         1.84 o                         
   5   4  12          3.80         10.22         1.93 o                         
   6   4  12         18.83         22.73         2.76 o                         
  -3   5  12         22.17         20.10         2.01 o                         
  -2   5  12         42.21         38.43         2.35 o                         
  -1   5  12         38.10         41.00         1.97 o                         
   0   5  12          1.26          1.42         1.04 o                         
   1   5  12        253.19        232.65         3.51 o                         
   2   5  12         23.23         23.36         3.63 o                         
   3   5  12        240.09        246.19         3.02 o                         
   4   5  12         82.84         85.99         1.87 o                         
   5   5  12         16.11         19.72         1.48 o                         
   6   5  12         50.32         59.15         2.30 o                         
  -2   6  12        103.40        106.38         3.48 o                         
  -1   6  12         55.30         54.77         2.32 o                         
   0   6  12          1.72          2.74         1.30 o                         
   1   6  12          0.58          1.95         1.22 o                         
   2   6  12         12.72          9.24         1.51 o                         
   3   6  12         12.98         12.10         1.18 o                         
   4   6  12         10.85         10.84         1.18 o                         
   5   6  12         83.34         88.02         2.32 o                         
   6   6  12         20.01         24.70         1.42 o                         
  -1   7  12         12.83         11.93         3.02 o                         
   0   7  12          0.30          2.30         1.41 o                         
   1   7  12         11.27          9.88         1.44 o                         
   2   7  12         41.78         40.97         2.42 o                         
   3   7  12          0.76         -0.39         1.05 o                         
   4   7  12          1.22          2.16         1.10 o                         
   5   7  12         26.56         24.50         1.64 o                         
   6   7  12          9.47          9.98         1.43 o                         
   1   8  12         79.65         77.46         3.17 o                         
   2   8  12         23.48         28.57         2.13 o                         
   3   8  12          0.00          0.02         1.17 o                         
   4   8  12         14.06         15.25         1.49 o                         
   5   8  12         28.57         30.16         2.34 o                         
   1  -3  13          6.08          5.53         2.46 o                         
  -2  -2  13          2.37          0.85         1.67 o                         
  -1  -2  13          0.24          0.27         1.81 o                         
   0  -2  13         77.91         74.40         3.24 o                         
   1  -2  13         44.53         40.10         3.17 o                         
   2  -2  13          3.83          6.04         1.65 o                         
  -3  -1  13          3.06          2.46         1.60 o                         
  -2  -1  13         72.88         80.73         2.53 o                         
  -1  -1  13         98.34         96.69         2.55 o                         
   0  -1  13         92.06         93.64         2.58 o                         
   1  -1  13          6.13          5.62         1.40 o                         
   2  -1  13          2.77          1.95         1.22 o                         
   3  -1  13         59.55         54.41         2.24 o                         
  -2   0  13        106.88        131.52         3.79 o                         
  -1   0  13        201.21        211.59         4.01 o                         
   0   0  13          4.83          6.69         1.32 o                         
   1   0  13          1.29          1.20         1.29 o                         
   2   0  13         33.58         39.42         2.37 o                         
   3   0  13         65.61         65.22         2.24 o                         
   4   0  13         31.26         28.45         1.75 o                         
  -2   1  13         39.34         47.98         3.04 o                         
  -1   1  13        294.08        307.99         6.64 o                         
   0   1  13         13.01         13.16         1.35 o                         
   1   1  13          2.83          2.50         1.26 o                         
   2   1  13         84.01         91.87         2.66 o                         
   3   1  13          1.27          1.42         1.14 o                         
   4   1  13          3.86          2.42         1.19 o                         
  -2   2  13        116.77        143.55         5.12 o                         
  -1   2  13        132.08        141.05         2.38 o                         
   0   2  13          2.64          3.03         1.10 o                         
   1   2  13        126.96        130.14         4.51 o                         
   2   2  13         79.03         80.59         3.16 o                         
   3   2  13        200.80        200.74         3.54 o                         
   4   2  13         26.91         27.62         2.00 o                         
   5   2  13         49.12         51.91         2.12 o                         
  -2   3  13         37.32         39.52         4.16 o                         
  -1   3  13         35.19         34.24         1.67 o                         
   0   3  13         74.46         62.82         2.58 o                         
   1   3  13        256.75        279.58         3.56 o                         
   2   3  13        122.70        120.60         2.73 o                         
   3   3  13          7.48          8.65         1.46 o                         
   4   3  13         74.25         78.07         2.37 o                         
   5   3  13          1.32          1.95         1.08 o                         
  -1   4  13          1.12          1.02         1.14 o                         
   0   4  13        115.60        118.03         2.60 o                         
   1   4  13        229.36        234.58         9.06 o                         
   2   4  13        203.62        217.92         3.46 o                         
   3   4  13          3.17          4.61         1.32 o                         
   4   4  13         39.24         48.21         1.99 o                         
   5   4  13        284.16        281.02         4.73 o                         
  -1   5  13          0.19          0.49         1.09 o                         
   0   5  13         19.53         18.86         1.66 o                         
   1   5  13        666.30        618.42         5.51 o                         
   2   5  13         71.48         75.93         2.60 o                         
   3   5  13         10.46         14.65         1.71 o                         
   4   5  13         39.50         51.89         2.09 o                         
   5   5  13         95.25         93.69         2.51 o                         
   0   6  13          7.49          8.26         3.14 o                         
   1   6  13        151.89        135.97         7.17 o                         
   2   6  13         16.65         19.03         1.74 o                         
   3   6  13          2.22          2.79         1.42 o                         
   4   6  13         60.36         65.64         1.92 o                         
                                                                                
