# Supplementary material for: Syntheses and crystal structures of two di­naph­tho[2,1-d:1′,2′-f][1,3]dithiepine atropisomers
Source: Acta Crystallogr E Crystallogr Commun. 2023 Jan 24;79(Pt 2):107–11. doi: 10.1107/S2056989023000476 (PMC9912471; doi:10.1107/S2056989023000476)
Supplement: Supplementary file 3 [file e-79-00107-2sup3.hkl]

data_2                                                                          
_shelx_title ' shelxt_a.res in Pbca'                                            
_shelx_refln_list_code          4                                               
_shelx_F_calc_maximum      269.05                                               
_exptl_crystal_F_000      1824.00                                               
_reflns_d_resolution_high  0.7998                                               
                                                                                
loop_                                                                           
 _space_group_symop_operation_xyz                                               
 'x, y, z'                                                                      
 '-x+1/2, -y, z+1/2'                                                            
 '-x, y+1/2, -z+1/2'                                                            
 'x+1/2, -y+1/2, -z'                                                            
 '-x, -y, -z'                                                                   
 'x-1/2, y, -z-1/2'                                                             
 'x, -y-1/2, z-1/2'                                                             
 '-x-1/2, y-1/2, z'                                                             
                                                                                
_cell_length_a    17.5651                                                       
_cell_length_b    11.1029                                                       
_cell_length_c    22.9766                                                       
_cell_angle_alpha  90.000                                                       
_cell_angle_beta   90.000                                                       
_cell_angle_gamma  90.000                                                       
                                                                                
_shelx_F_squared_multiplier     1.000                                           
                                                                                
loop_                                                                           
 _refln_index_h                                                                 
 _refln_index_k                                                                 
 _refln_index_l                                                                 
 _refln_F_squared_calc                                                          
 _refln_F_squared_meas                                                          
 _refln_F_squared_sigma                                                         
 _refln_observed_status                                                         
   2   0   0        344.17        380.59         8.48 o                         
   4   0   0      61803.58      59058.60       497.33 o                         
   6   0   0      27964.54      27559.75       380.34 o                         
   8   0   0      11918.06      12459.89        92.63 o                         
  10   0   0        196.74        146.99        15.79 o                         
  12   0   0      14662.54      14219.20       105.32 o                         
  14   0   0       1460.30       1376.46        47.73 o                         
  16   0   0        274.35        282.13        25.14 o                         
  18   0   0         61.96         55.43        29.36 o                         
  20   0   0       2762.49       3093.52       130.02 o                         
   2   1   0      43469.66      40968.39       232.01 o                         
   4   1   0      27605.37      25943.41       119.13 o                         
   6   1   0      26737.65      26603.96       121.64 o                         
   8   1   0        546.53        382.50        11.27 o                         
  10   1   0      17985.93      20297.28       157.57 o                         
  12   1   0        202.92        172.40        11.39 o                         
  14   1   0       2072.27       2018.89        28.97 o                         
  16   1   0        119.88        111.15        16.11 o                         
  18   1   0       4333.51       4578.37        61.17 o                         
  20   1   0        583.44        562.58        30.11 o                         
   2   2   0       6261.40       6280.16        66.42 o                         
   4   2   0       3464.78       3505.20        47.39 o                         
   6   2   0       3022.95       2562.61        16.27 o                         
   8   2   0       4951.33       5467.04        26.19 o                         
  10   2   0       1537.37       1602.18        18.50 o                         
  12   2   0       1311.26       1223.08        19.98 o                         
  14   2   0         33.53         10.17        11.53 o                         
  16   2   0        762.88        832.85        26.22 o                         
  18   2   0        687.79        670.38        31.94 o                         
  20   2   0        639.69        798.37        34.00 o                         
   2   3   0       7328.70       7003.64        72.78 o                         
   4   3   0         54.18         63.20         4.47 o                         
   6   3   0         65.36         93.08         6.46 o                         
   8   3   0        802.06        932.44        16.88 o                         
  10   3   0        885.54       1085.64        17.13 o                         
  12   3   0          0.01         -9.84         9.84 o                         
  14   3   0        172.85        194.35        15.06 o                         
  16   3   0        701.57        722.44        28.36 o                         
  18   3   0        328.20        401.45        26.77 o                         
  20   3   0        134.22        150.13        23.76 o                         
   2   4   0         83.67         95.46         3.73 o                         
   4   4   0       2080.02       2177.19        19.67 o                         
   6   4   0         92.19         86.80         6.51 o                         
   8   4   0       1129.53        982.13        15.29 o                         
  10   4   0        186.11        191.19        10.74 o                         
  12   4   0       2430.78       2441.16        26.19 o                         
  14   4   0        808.03        807.34        22.80 o                         
  16   4   0          1.02         11.59        14.63 o                         
  18   4   0       1083.52       1186.14        33.08 o                         
  20   4   0        362.54        360.35        38.84 o                         
   2   5   0      10743.69       9967.11        43.93 o                         
   4   5   0          0.33          3.39         4.05 o                         
   6   5   0        495.85        445.64        11.33 o                         
   8   5   0       7653.54       7403.47        35.37 o                         
  10   5   0         31.39         57.39         9.43 o                         
  12   5   0       1909.69       1844.26        24.15 o                         
  14   5   0        120.17        123.73        14.24 o                         
  16   5   0        146.12        146.40        16.49 o                         
  18   5   0       4485.25       4357.89        49.34 o                         
  20   5   0        194.94        245.05        35.92 o                         
   2   6   0        202.73        155.62         6.90 o                         
   4   6   0       3787.63       3589.71        40.58 o                         
   6   6   0      13825.34      12864.39        61.78 o                         
   8   6   0        142.38        170.96        10.70 o                         
  10   6   0       1394.43       1455.06        26.20 o                         
  12   6   0       3948.57       3932.38        41.02 o                         
  14   6   0         36.84         24.07        14.59 o                         
  16   6   0         32.43         40.55        17.79 o                         
  18   6   0        311.46        283.79        25.82 o                         
   2   7   0        369.33        375.82        11.99 o                         
   4   7   0        367.80        330.65        10.74 o                         
   6   7   0        498.84        484.75        16.43 o                         
   8   7   0       6847.96       6501.19        43.43 o                         
  10   7   0        162.13        164.84        15.38 o                         
  12   7   0       1118.89       1084.17        33.04 o                         
  14   7   0        432.84        435.04        37.29 o                         
  16   7   0        199.97        159.68        24.25 o                         
  18   7   0       1396.24       1528.00        48.99 o                         
   2   8   0        576.28        533.18        13.74 o                         
   4   8   0        995.72        953.86        21.18 o                         
   6   8   0       6252.56       6076.47        37.18 o                         
   8   8   0       1652.16       1570.22        26.14 o                         
  10   8   0        281.89        286.09        18.63 o                         
  12   8   0         48.51         35.61        16.65 o                         
  14   8   0        799.37        756.25        31.97 o                         
  16   8   0          1.25          6.62        21.90 o                         
   2   9   0        807.92        743.51        31.31 o                         
   4   9   0       3985.54       3701.91        60.00 o                         
   6   9   0       1269.14       1278.20        25.92 o                         
   8   9   0       3082.16       3133.20        40.24 o                         
  10   9   0       5949.32       5853.45        70.79 o                         
  12   9   0        208.66        187.06        19.74 o                         
  14   9   0        158.37        132.86        21.63 o                         
  16   9   0        817.18        832.36        37.82 o                         
   2  10   0        383.24        356.10        31.31 o                         
   4  10   0       1931.44       1834.00        47.61 o                         
   6  10   0        187.19        175.65        16.00 o                         
   8  10   0         23.72         16.42        15.46 o                         
  10  10   0        711.41        631.77        37.87 o                         
  12  10   0        110.30        104.40        23.68 o                         
  14  10   0          1.47         -8.15        20.24 o                         
   2  11   0         47.26         52.18        16.96 o                         
   4  11   0         21.01         16.96        21.52 o                         
   6  11   0        339.18        361.06        23.18 o                         
   8  11   0       1278.69       1265.42        36.41 o                         
  10  11   0        865.46        962.40        79.42 o                         
  12  11   0        333.09        361.84        29.24 o                         
   2  12   0         26.81         30.65        20.22 o                         
   4  12   0        129.95        127.83        28.04 o                         
   6  12   0         69.81         80.99        16.66 o                         
   8  12   0         20.21         12.32        20.22 o                         
  10  12   0         67.94        101.25        25.25 o                         
   2  13   0        124.76        140.22        28.04 o                         
   4  13   0        591.12        622.85        53.48 o                         
   6  13   0         78.29        114.79        18.93 o                         
   1   1   1         28.70         45.05         1.81 o                         
   2   1   1      37040.48      34855.59       187.91 o                         
   3   1   1       5406.34       5326.37        36.31 o                         
   4   1   1      25728.30      24994.35       126.02 o                         
   5   1   1        994.31       1005.10         8.96 o                         
   6   1   1        427.68        472.58         7.06 o                         
   7   1   1       1664.33       1814.44        11.81 o                         
   8   1   1      19751.16      20745.04        74.77 o                         
   9   1   1       1212.24       1238.59        11.20 o                         
  10   1   1        499.42        457.52        11.90 o                         
  11   1   1          2.29          2.60         6.07 o                         
  12   1   1        898.42        862.59        13.56 o                         
  13   1   1        190.90        180.07         8.52 o                         
  14   1   1       1842.72       1759.15        20.39 o                         
  15   1   1         29.62          4.14         9.46 o                         
  16   1   1         69.88         51.85        10.62 o                         
  17   1   1         10.60         13.44        10.89 o                         
  18   1   1        764.94        830.40        19.60 o                         
  19   1   1        557.56        559.94        18.51 o                         
  20   1   1        197.51        212.90        17.11 o                         
  21   1   1         62.35         39.04        16.34 o                         
   0   2   1        285.22        263.86         7.80 o                         
   1   2   1       1523.55       1533.31        17.56 o                         
   2   2   1          8.80          9.68         1.95 o                         
   3   2   1       5801.08       5679.40        40.83 o                         
   4   2   1       6593.92       6515.29        31.17 o                         
   5   2   1       3260.36       3069.32        24.98 o                         
   6   2   1       8556.48       8275.85        56.25 o                         
   7   2   1        388.53        372.38         7.69 o                         
   8   2   1        835.37        878.58        10.58 o                         
   9   2   1        214.57        247.74        10.61 o                         
  10   2   1         11.73          3.46         5.63 o                         
  11   2   1        472.77        411.66         9.81 o                         
  12   2   1       2344.79       2137.99        15.89 o                         
  13   2   1        373.95        301.69         9.83 o                         
  14   2   1         14.39         14.45         8.33 o                         
  15   2   1        444.33        473.44        14.96 o                         
  16   2   1        342.70        338.34        13.42 o                         
  17   2   1        724.27        715.87        24.75 o                         
  18   2   1        138.07        105.35        13.78 o                         
  19   2   1         11.40         16.83        13.91 o                         
  20   2   1        936.04       1097.05        27.78 o                         
  21   2   1         23.79         16.16        15.24 o                         
   1   3   1        719.79        684.76         8.79 o                         
   2   3   1       4533.08       4327.84        32.38 o                         
   3   3   1        574.77        564.70         4.98 o                         
   4   3   1        474.76        465.62         5.98 o                         
   5   3   1         38.08         40.78         3.43 o                         
   6   3   1       5473.52       5174.55        28.07 o                         
   7   3   1        615.52        658.23         9.48 o                         
   8   3   1       6831.24       7013.15        29.88 o                         
   9   3   1         26.19         15.03         5.29 o                         
  10   3   1          1.06         -0.30         5.61 o                         
  11   3   1        111.72        121.53         7.14 o                         
  12   3   1       6888.81       6832.78        47.87 o                         
  13   3   1          7.39         -5.14         7.45 o                         
  14   3   1       4767.57       4632.95        50.33 o                         
  15   3   1         92.31         89.85        10.13 o                         
  16   3   1       1642.67       1559.38        22.83 o                         
  17   3   1          7.91          8.78        12.23 o                         
  18   3   1       2640.91       2687.91        30.04 o                         
  19   3   1       1037.82       1033.41        24.85 o                         
  20   3   1        390.48        414.20        19.85 o                         
  21   3   1         49.50         28.55        15.57 o                         
   1   4   1       2748.73       2752.77        27.67 o                         
   2   4   1       1171.07       1131.27         7.65 o                         
   3   4   1          2.49          5.34         2.20 o                         
   4   4   1        193.67        171.29         4.72 o                         
   5   4   1         24.14         10.92         3.42 o                         
   6   4   1         52.45         17.34         4.05 o                         
   7   4   1        187.45        184.43         6.18 o                         
   8   4   1       2592.33       2705.20        18.99 o                         
   9   4   1       2312.19       2330.72        14.31 o                         
  10   4   1       3939.72       3927.17        32.11 o                         
  11   4   1        669.46        742.81        13.00 o                         
  12   4   1        261.17        197.47        11.16 o                         
  13   4   1        527.77        503.03        16.40 o                         
  14   4   1          3.06          4.01         8.68 o                         
  15   4   1         85.47         63.93         9.84 o                         
  16   4   1       1375.57       1345.59        19.81 o                         
  17   4   1        142.36        168.97        13.64 o                         
  18   4   1        757.36        731.19        20.87 o                         
  19   4   1          3.11         -9.44        13.38 o                         
  20   4   1        985.92        991.69        25.42 o                         
   1   5   1       4454.80       4780.42        43.02 o                         
   2   5   1       5048.19       5232.65        28.90 o                         
   3   5   1        583.32        562.00         8.25 o                         
   4   5   1       1378.41       1262.57         9.63 o                         
   5   5   1        425.01        415.94         6.90 o                         
   6   5   1        509.69        438.16         8.00 o                         
   7   5   1          1.18         -0.74         4.63 o                         
   8   5   1       1277.77       1239.89        12.08 o                         
   9   5   1        506.95        484.63        10.49 o                         
  10   5   1       1685.17       1672.74        14.79 o                         
  11   5   1        172.81        153.29         8.01 o                         
  12   5   1        839.10        817.06        14.46 o                         
  13   5   1         19.81         15.51         8.25 o                         
  14   5   1       3440.07       3390.93        27.71 o                         
  15   5   1        246.25        237.37        11.54 o                         
  16   5   1       1714.62       1720.15        21.35 o                         
  17   5   1         14.22         18.48        11.32 o                         
  18   5   1        189.42        174.67        15.37 o                         
  19   5   1          0.81         11.39        17.00 o                         
  20   5   1        615.69        622.26        26.63 o                         
   1   6   1       4370.95       4597.47        65.49 o                         
   2   6   1         81.13         64.22         3.80 o                         
   3   6   1        261.68        286.40         7.94 o                         
   4   6   1         21.32         15.99         3.30 o                         
   5   6   1          9.18         15.95         4.17 o                         
   6   6   1        228.22        218.49         7.48 o                         
   7   6   1        341.06        347.67         9.91 o                         
   8   6   1        322.95        300.91        10.02 o                         
   9   6   1         43.61         34.90         7.02 o                         
  10   6   1        357.59        347.03        11.96 o                         
  11   6   1        554.40        516.92        14.04 o                         
  12   6   1          1.51         -8.78         8.78 o                         
  13   6   1        110.42         91.18        10.25 o                         
  14   6   1        684.34        721.08        17.56 o                         
  15   6   1        302.63        300.92        13.49 o                         
  16   6   1         11.32          9.58        12.36 o                         
  17   6   1         37.65         25.12        13.45 o                         
  18   6   1        162.62        145.86        15.82 o                         
  19   6   1         17.88         26.63        19.16 o                         
   2   7   1       1735.44       1528.16        13.91 o                         
   3   7   1          1.74          2.93         4.58 o                         
   4   7   1        786.07        774.38         9.62 o                         
   5   7   1        223.43        248.46         8.36 o                         
   6   7   1         76.58         83.84         6.70 o                         
   7   7   1       1673.93       1599.25        23.57 o                         
   8   7   1          1.98         -1.45         7.62 o                         
   9   7   1       2619.98       2517.89        22.15 o                         
  10   7   1        944.71        899.24        17.97 o                         
  11   7   1        844.09        864.82        18.92 o                         
  12   7   1        352.92        339.23        15.61 o                         
  13   7   1         33.50         22.18        11.87 o                         
  14   7   1         78.68         75.92        13.42 o                         
  15   7   1         51.55         35.62        11.97 o                         
  16   7   1        506.89        457.84        18.02 o                         
  17   7   1         45.96         58.58        15.03 o                         
  18   7   1         53.92         40.09        17.53 o                         
   2   8   1         10.74          9.40         5.12 o                         
   3   8   1        681.62        677.63        17.69 o                         
   4   8   1         76.93         75.23         5.34 o                         
   5   8   1        447.46        427.59        10.34 o                         
   6   8   1       2362.79       2337.53        17.56 o                         
   7   8   1         12.78         -1.06         7.17 o                         
   8   8   1        230.11        209.56         9.78 o                         
   9   8   1        959.81        894.11        17.70 o                         
  10   8   1          2.84         -2.13         9.45 o                         
  11   8   1        805.40        833.86        19.25 o                         
  12   8   1       3305.82       3349.82        42.25 o                         
  13   8   1         21.89         21.93        12.36 o                         
  14   8   1        957.00        918.77        23.23 o                         
  15   8   1         77.28         63.99        14.77 o                         
  16   8   1         85.47         97.97        16.22 o                         
  17   8   1        351.40        372.56        22.22 o                         
   2   9   1       7102.05       6817.61        86.42 o                         
   3   9   1          9.81         12.63        11.90 o                         
   4   9   1          9.46         13.83         6.59 o                         
   5   9   1        327.53        283.43        12.13 o                         
   6   9   1        474.43        453.90        14.58 o                         
   7   9   1       1732.48       1647.97        21.56 o                         
   8   9   1       1260.01       1262.91        20.04 o                         
   9   9   1       3786.98       3711.22        26.31 o                         
  10   9   1        714.41        720.47        18.89 o                         
  11   9   1         93.06        103.55        11.88 o                         
  12   9   1          1.63         -0.35        11.99 o                         
  13   9   1        106.48         96.29        13.79 o                         
  14   9   1        529.10        548.18        20.96 o                         
  15   9   1         30.45         33.34        15.30 o                         
  16   9   1        837.64        899.77        26.74 o                         
   2  10   1       3636.95       3480.68        35.50 o                         
   3  10   1          3.79          5.22        13.46 o                         
   4  10   1       2714.03       2660.35        39.41 o                         
   5  10   1         69.19         61.90         8.65 o                         
   6  10   1        588.56        556.74        17.91 o                         
   7  10   1          0.25          0.09         9.66 o                         
   8  10   1       1515.96       1502.87        23.57 o                         
   9  10   1        269.05        239.62        15.42 o                         
  10  10   1        184.33        180.22        15.23 o                         
  11  10   1          3.39          1.58        14.29 o                         
  12  10   1         14.11          6.20        15.60 o                         
  13  10   1         42.23         36.24        14.21 o                         
  14  10   1        128.96        138.49        15.77 o                         
  15  10   1          7.27          4.39        18.05 o                         
   2  11   1         48.65         44.26        13.92 o                         
   3  11   1        143.27        107.65        15.66 o                         
   4  11   1        440.66        460.63        28.66 o                         
   5  11   1         70.51         88.42        11.20 o                         
   6  11   1        307.97        312.20        15.96 o                         
   7  11   1         17.69         16.84        11.58 o                         
   8  11   1        625.11        661.26        23.28 o                         
   9  11   1        317.94        293.06        18.36 o                         
  10  11   1        683.77        742.95        24.80 o                         
  11  11   1        328.40        348.70        20.50 o                         
  12  11   1          0.52        -14.72        16.21 o                         
  13  11   1          0.38         -2.27        28.15 o                         
   2  12   1       1806.77       1705.35        53.15 o                         
   3  12   1         45.06         42.32        16.30 o                         
   4  12   1       1001.90        982.92        34.97 o                         
   5  12   1         86.24         74.16        10.63 o                         
   6  12   1        209.25        201.62        13.07 o                         
   7  12   1         16.15         14.00        12.72 o                         
   8  12   1        744.04        775.08        25.24 o                         
   9  12   1        299.12        321.89        19.86 o                         
  10  12   1         26.22         20.20        16.60 o                         
   2  13   1         24.14         32.60        15.91 o                         
   3  13   1         82.61         69.90        18.89 o                         
   4  13   1        167.99        147.29        22.58 o                         
   5  13   1        346.66        358.58        28.34 o                         
   6  13   1        134.53        159.30        13.69 o                         
   7  13   1        108.40        106.19        14.73 o                         
   1   0   2        362.58        359.62        14.69 o                         
   2   0   2       2424.59       2430.86        17.96 o                         
   3   0   2      35011.72      34402.02       224.95 o                         
   4   0   2       3492.36       3579.66        21.55 o                         
   5   0   2      41545.00      39002.40       311.89 o                         
   6   0   2      72388.03      69977.09       297.90 o                         
   7   0   2      20424.16      21382.78       125.01 o                         
   8   0   2         58.68         64.70         6.70 o                         
   9   0   2      10405.48       9950.76        53.50 o                         
  10   0   2       3469.59       3924.62        27.40 o                         
  11   0   2       7043.81       6922.28        62.23 o                         
  12   0   2      11597.48      11422.71       167.38 o                         
  13   0   2         65.00         63.40        11.95 o                         
  14   0   2         32.97         10.97        12.94 o                         
  15   0   2       1113.79       1085.63        26.67 o                         
  16   0   2         74.19         54.39        14.80 o                         
  17   0   2        599.00        566.39        25.27 o                         
  18   0   2         11.33         14.27        17.31 o                         
  19   0   2        570.49        654.24        32.46 o                         
  20   0   2       1962.53       2152.68        42.76 o                         
  21   0   2        634.41        718.04        36.78 o                         
   1   1   2         81.26         78.25         2.80 o                         
   2   1   2       5177.56       5105.29        25.41 o                         
   3   1   2      52988.93      48844.43       174.61 o                         
   4   1   2       2986.68       3024.62        12.45 o                         
   5   1   2       6432.33       6339.80        37.97 o                         
   6   1   2       1766.57       1789.01         9.66 o                         
   7   1   2       2353.64       2647.98        19.04 o                         
   8   1   2          7.61         -2.04         4.60 o                         
   9   1   2        940.30        973.48        10.65 o                         
  10   1   2        474.84        528.50        12.96 o                         
  11   1   2       2428.47       2500.49        19.12 o                         
  12   1   2       3315.14       3361.00        28.51 o                         
  13   1   2          0.71         -7.43         7.43 o                         
  14   1   2        972.37        901.45        18.79 o                         
  15   1   2         66.11         54.85         9.79 o                         
  16   1   2       1406.32       1392.21        21.02 o                         
  17   1   2        501.01        480.20        16.26 o                         
  18   1   2       2090.01       2148.73        27.03 o                         
  19   1   2        298.31        338.38        19.25 o                         
  20   1   2        855.94        937.75        25.42 o                         
  21   1   2         96.57         96.81        17.61 o                         
   0   2   2        651.32        627.50        14.40 o                         
   1   2   2       7859.20       7305.57        61.54 o                         
   2   2   2      11550.38      11468.74        52.78 o                         
   3   2   2       1318.82       1356.62        14.29 o                         
   4   2   2       4581.30       4389.20        21.32 o                         
   5   2   2       2780.87       2616.44        13.90 o                         
   6   2   2        285.38        246.63         5.86 o                         
   7   2   2        578.57        716.53         9.76 o                         
   8   2   2        853.93        856.17        10.38 o                         
   9   2   2          2.00         -2.05         4.87 o                         
  10   2   2          6.15          3.79         5.51 o                         
  11   2   2          8.40          0.81         5.91 o                         
  12   2   2        160.91        140.19         7.71 o                         
  13   2   2          0.56          1.89         7.54 o                         
  14   2   2        285.73        257.08        10.24 o                         
  15   2   2        160.34        121.55        10.79 o                         
  16   2   2        191.55        184.25        11.99 o                         
  17   2   2          2.94          2.07        11.81 o                         
  18   2   2         25.56         23.32        12.77 o                         
  19   2   2          0.09          2.62        13.26 o                         
  20   2   2        510.24        495.22        20.08 o                         
  21   2   2         68.60         71.57        16.25 o                         
   1   3   2        124.33        127.28         3.47 o                         
   2   3   2        669.37        657.48         5.60 o                         
   3   3   2         33.70         29.51         2.43 o                         
   4   3   2       1085.22       1068.10         7.44 o                         
   5   3   2         11.85          3.12         3.32 o                         
   6   3   2       2549.68       2675.99        15.11 o                         
   7   3   2       3614.95       4105.88        26.33 o                         
   8   3   2        610.41        727.67        10.06 o                         
   9   3   2        239.48        228.15         7.12 o                         
  10   3   2        667.59        684.77        11.16 o                         
  11   3   2        177.85        191.32         8.31 o                         
  12   3   2          1.34         -6.93         6.93 o                         
  13   3   2        358.86        374.65        10.64 o                         
  14   3   2        311.61        303.64        14.55 o                         
  15   3   2          0.35         -9.46         9.46 o                         
  16   3   2        462.57        453.86        17.14 o                         
  17   3   2        580.98        592.97        19.12 o                         
  18   3   2        280.46        294.93        16.21 o                         
  19   3   2         76.74         69.63        14.79 o                         
  20   3   2         15.40         -6.70        14.71 o                         
  21   3   2        111.95         98.60        17.00 o                         
   0   4   2        241.12        176.86        20.87 o                         
   1   4   2        810.48        789.06        11.54 o                         
   2   4   2        316.99        321.71         5.52 o                         
   3   4   2       4818.62       4837.26        23.14 o                         
   4   4   2        116.90        132.71         3.76 o                         
   5   4   2         26.38         41.72         3.65 o                         
   6   4   2       4648.99       4565.66        29.33 o                         
   7   4   2        208.93        259.95         6.75 o                         
   8   4   2        108.82        109.55         5.58 o                         
   9   4   2        298.20        308.61         9.82 o                         
  10   4   2        547.71        593.31        12.12 o                         
  11   4   2        486.94        466.78        11.69 o                         
  12   4   2        457.44        439.98        12.03 o                         
  13   4   2          6.39          4.54         8.14 o                         
  14   4   2        965.10        960.98        16.35 o                         
  15   4   2          1.07         -1.77         9.48 o                         
  16   4   2        330.57        296.97        12.71 o                         
  17   4   2        344.74        379.07        15.96 o                         
  18   4   2         28.93         35.75        13.98 o                         
  19   4   2        425.08        503.55        21.41 o                         
  20   4   2        208.43        212.31        16.88 o                         
   1   5   2        211.49        328.21         6.89 o                         
   2   5   2        547.25        487.82         6.84 o                         
   3   5   2        122.09        200.19         5.80 o                         
   4   5   2        626.56        496.54         6.55 o                         
   5   5   2        132.99        107.34         4.10 o                         
   6   5   2        894.29        797.90        10.04 o                         
   7   5   2       6958.47       7185.19        57.50 o                         
   8   5   2        389.18        322.16         8.76 o                         
   9   5   2       3678.15       3811.29        30.89 o                         
  10   5   2        181.19        193.62         7.85 o                         
  11   5   2        492.73        463.65        13.27 o                         
  12   5   2       2296.97       2302.62        18.61 o                         
  13   5   2       1946.89       1972.94        18.61 o                         
  14   5   2        343.17        333.36        11.57 o                         
  15   5   2         31.61         11.13         9.78 o                         
  16   5   2         70.31         63.53        10.85 o                         
  17   5   2         19.63          0.54        11.31 o                         
  18   5   2       1429.43       1471.09        27.32 o                         
  19   5   2         41.41         45.73        17.01 o                         
  20   5   2         67.45         92.17        19.78 o                         
   0   6   2       6591.72       6180.12       107.93 o                         
   1   6   2        826.31        767.67        23.05 o                         
   2   6   2        732.88        671.19         8.29 o                         
   3   6   2        372.11        333.49         6.15 o                         
   4   6   2        624.50        508.88         7.32 o                         
   5   6   2        344.19        297.57         7.87 o                         
   6   6   2       8140.54       7968.84        55.22 o                         
   7   6   2        110.06        108.03         6.56 o                         
   8   6   2        601.80        622.21        12.50 o                         
   9   6   2        285.41        348.02        12.34 o                         
  10   6   2          0.22         -6.48         7.54 o                         
  11   6   2        160.64        132.99         9.46 o                         
  12   6   2       1134.75       1066.62        17.66 o                         
  13   6   2          0.73          6.47         9.65 o                         
  14   6   2         31.11         16.52        10.44 o                         
  15   6   2         39.64         38.35        11.23 o                         
  16   6   2          0.27         -3.68        12.28 o                         
  17   6   2        420.86        471.57        23.89 o                         
  18   6   2        140.81        125.75        15.79 o                         
  19   6   2        184.54        147.21        20.11 o                         
   1   7   2         94.40         94.31        11.59 o                         
   2   7   2        750.81        725.01        10.60 o                         
   3   7   2         37.31         38.34         4.70 o                         
   4   7   2        163.79        186.04         6.16 o                         
   5   7   2         97.35        107.98         6.29 o                         
   6   7   2       1576.88       1528.75        15.38 o                         
   7   7   2        124.52        122.51         8.11 o                         
   8   7   2       1589.29       1512.51        25.65 o                         
   9   7   2        545.38        531.81        15.45 o                         
  10   7   2       1042.58       1044.53        18.94 o                         
  11   7   2         32.36         24.50        10.50 o                         
  12   7   2        660.27        665.84        19.17 o                         
  13   7   2          0.61         -4.85        11.56 o                         
  14   7   2        843.01        858.51        20.79 o                         
  15   7   2         17.13          6.14        11.86 o                         
  16   7   2        433.73        477.02        18.04 o                         
  17   7   2          1.76         -1.91        14.60 o                         
  18   7   2        822.32        896.05        28.47 o                         
   2   8   2       2169.34       1972.68        20.74 o                         
   3   8   2       1033.60        984.90        23.44 o                         
   4   8   2        355.96        344.07        10.24 o                         
   5   8   2         79.03         73.08         6.44 o                         
   6   8   2        661.57        657.04        12.84 o                         
   7   8   2       1363.49       1263.98        16.35 o                         
   8   8   2       1872.74       1837.46        19.55 o                         
   9   8   2        517.00        523.38        15.78 o                         
  10   8   2          1.19          0.48         9.66 o                         
  11   8   2        171.02        166.78        12.07 o                         
  12   8   2         29.98         25.54        11.75 o                         
  13   8   2          9.75          8.93        12.08 o                         
  14   8   2        307.24        318.69        20.77 o                         
  15   8   2          1.46         -9.48        13.86 o                         
  16   8   2        109.84        102.26        16.25 o                         
  17   8   2        108.50         91.14        19.26 o                         
   2   9   2       2795.65       2587.79        88.05 o                         
   3   9   2         16.82         15.98        12.91 o                         
   4   9   2       4394.51       4230.01        39.23 o                         
   5   9   2        875.26        818.30        15.82 o                         
   6   9   2         76.78         73.09         9.20 o                         
   7   9   2          0.49         -9.44         9.44 o                         
   8   9   2        332.99        330.97        13.15 o                         
   9   9   2         14.30          6.16         9.57 o                         
  10   9   2       3018.21       2923.09        25.51 o                         
  11   9   2       1023.10       1053.92        20.75 o                         
  12   9   2          3.68         -3.65        11.60 o                         
  13   9   2        707.23        741.00        27.79 o                         
  14   9   2         56.45         45.89        14.38 o                         
  15   9   2        321.42        306.35        20.38 o                         
  16   9   2       1844.11       1925.52        31.74 o                         
   2  10   2        662.15        659.13        33.26 o                         
   3  10   2          1.41          5.10        14.52 o                         
   4  10   2        129.01        139.85         8.96 o                         
   5  10   2       1087.72       1049.96        17.30 o                         
   6  10   2        687.19        679.03        18.17 o                         
   7  10   2        145.30        167.77        11.67 o                         
   8  10   2        255.51        258.47        13.40 o                         
   9  10   2         17.53          6.16        11.71 o                         
  10  10   2        399.30        366.14        19.60 o                         
  11  10   2        110.64        109.41        15.26 o                         
  12  10   2        105.14        104.85        16.24 o                         
  13  10   2          5.65         -4.62        13.50 o                         
  14  10   2         13.39          6.70        14.63 o                         
  15  10   2        275.56        306.13        33.43 o                         
   2  11   2        448.23        392.06        25.35 o                         
   3  11   2          2.49         12.15        17.04 o                         
   4  11   2         76.44         53.08        19.35 o                         
   5  11   2        374.56        384.76        16.13 o                         
   6  11   2        232.50        224.75        12.32 o                         
   7  11   2          7.20         18.26        11.46 o                         
   8  11   2          7.01         11.07        12.79 o                         
   9  11   2          0.05         -0.67        13.38 o                         
  10  11   2          8.34         10.49        13.84 o                         
  11  11   2        336.02        310.75        20.81 o                         
  12  11   2        102.43        110.71        17.52 o                         
  13  11   2        155.67        192.35        31.60 o                         
   2  12   2        332.88        359.07        26.48 o                         
   3  12   2         31.11         56.09        24.78 o                         
   4  12   2         56.85         68.47        18.38 o                         
   5  12   2          2.31          0.59         9.61 o                         
   6  12   2         97.30         81.90        11.72 o                         
   7  12   2         21.02         15.50        12.56 o                         
   8  12   2          3.68         -4.40        13.51 o                         
   9  12   2        180.49        191.84        17.10 o                         
  10  12   2         88.18        120.73        17.73 o                         
   2  13   2         36.99         18.61        14.98 o                         
   3  13   2          0.52         -8.48        15.22 o                         
   4  13   2        633.56        686.85        36.52 o                         
   5  13   2         50.50         57.33        10.94 o                         
   6  13   2         16.35         -1.30        11.83 o                         
   7  13   2         17.30         21.21        13.37 o                         
   1   1   3        458.91        470.11         5.44 o                         
   2   1   3      16426.70      16242.90        81.67 o                         
   3   1   3         36.40         45.12         3.08 o                         
   4   1   3      20539.34      20138.68        79.42 o                         
   5   1   3       1348.95       1478.04        20.41 o                         
   6   1   3       4923.29       4924.76        24.61 o                         
   7   1   3       9074.06       9004.22        50.02 o                         
   8   1   3       8303.03       8335.40        44.96 o                         
   9   1   3       2803.36       3050.79        18.43 o                         
  10   1   3       1607.18       1727.12        17.84 o                         
  11   1   3          8.69          9.52         6.06 o                         
  12   1   3        112.65         92.71         7.45 o                         
  13   1   3       2883.24       2985.95        33.89 o                         
  14   1   3       2748.25       2738.68        22.51 o                         
  15   1   3       1843.73       1939.64        22.00 o                         
  16   1   3        246.40        267.89        13.86 o                         
  17   1   3        130.50        133.99        12.53 o                         
  18   1   3        668.69        727.47        19.59 o                         
  19   1   3       1638.26       1666.69        25.06 o                         
  20   1   3        108.60         92.48        16.03 o                         
  21   1   3        168.03        145.16        18.01 o                         
   0   2   3      68710.88      65565.21       396.83 o                         
   1   2   3       3842.42       4061.84        27.95 o                         
   2   2   3       4331.21       4179.37        27.98 o                         
   3   2   3       5562.70       5620.50        27.38 o                         
   4   2   3       1084.02        932.46         7.38 o                         
   5   2   3       3877.15       3778.28        18.42 o                         
   6   2   3       5399.18       5160.94        31.64 o                         
   7   2   3         44.38         59.91         5.10 o                         
   8   2   3        666.44        602.38        10.29 o                         
   9   2   3       4711.71       4750.53        26.30 o                         
  10   2   3       2837.49       2787.42        15.62 o                         
  11   2   3        417.26        424.65        10.29 o                         
  12   2   3        200.55        170.42         7.78 o                         
  13   2   3          0.44         -3.64         7.63 o                         
  14   2   3        141.76        153.39         9.81 o                         
  15   2   3        766.07        765.02        17.53 o                         
  16   2   3        369.90        388.25        15.96 o                         
  17   2   3       1894.71       2014.71        25.86 o                         
  18   2   3        310.44        305.35        15.90 o                         
  19   2   3         12.97         12.77        14.14 o                         
  20   2   3        426.67        521.35        20.56 o                         
  21   2   3        221.65        228.81        18.30 o                         
   1   3   3       4330.98       4267.81        23.51 o                         
   2   3   3      14761.71      14507.55        95.69 o                         
   3   3   3       6191.71       6419.82        33.46 o                         
   4   3   3       3157.46       3073.27        14.58 o                         
   5   3   3        421.01        403.55         7.53 o                         
   6   3   3       1025.52       1044.98         9.85 o                         
   7   3   3       9132.55       8958.76        46.06 o                         
   8   3   3       6311.87       6231.05        39.39 o                         
   9   3   3        247.43        261.70        10.03 o                         
  10   3   3         22.65         13.13         5.59 o                         
  11   3   3         52.64         34.95         6.53 o                         
  12   3   3       2851.57       2694.53        18.04 o                         
  13   3   3       2563.78       2574.57        22.02 o                         
  14   3   3       1961.26       1927.98        20.54 o                         
  15   3   3        552.09        625.64        15.95 o                         
  16   3   3         27.03         24.98        12.40 o                         
  17   3   3         22.41         22.25        12.52 o                         
  18   3   3       3658.45       3825.67        40.85 o                         
  19   3   3       1741.80       1787.16        27.63 o                         
  20   3   3        219.27        226.38        17.34 o                         
  21   3   3        300.56        324.36        19.35 o                         
   0   4   3       6027.75       5600.55        45.58 o                         
   1   4   3         11.95          9.66         1.92 o                         
   2   4   3      14129.03      14220.69        78.59 o                         
   3   4   3       3949.96       3792.36        18.89 o                         
   4   4   3       9568.18       9220.79        53.18 o                         
   5   4   3       2360.31       2389.73        22.25 o                         
   6   4   3       5256.15       4730.03        18.84 o                         
   7   4   3       1252.45       1347.97        10.85 o                         
   8   4   3         27.31         50.32         5.26 o                         
   9   4   3       3766.56       3935.47        17.61 o                         
  10   4   3       2767.34       2706.95        17.29 o                         
  11   4   3       2437.85       2325.89        17.57 o                         
  12   4   3        836.32        766.19        14.29 o                         
  13   4   3        819.01        797.88        16.04 o                         
  14   4   3         12.94         20.78         8.90 o                         
  15   4   3       1085.20       1027.94        18.41 o                         
  16   4   3          0.01         -6.42        10.30 o                         
  17   4   3        352.89        382.19        17.03 o                         
  18   4   3         70.93         65.70        14.00 o                         
  19   4   3         44.86         27.53        14.24 o                         
  20   4   3        736.08        820.29        26.29 o                         
   1   5   3       1029.92       1350.53        11.22 o                         
   2   5   3       5972.96       6854.75        38.49 o                         
   3   5   3         91.38         97.14         3.38 o                         
   4   5   3         83.08        108.95         3.89 o                         
   5   5   3        486.15        532.83         7.81 o                         
   6   5   3          0.31          3.03         4.59 o                         
   7   5   3         41.68         51.49         5.32 o                         
   8   5   3       2357.59       2396.01        18.98 o                         
   9   5   3        109.68        108.16         6.74 o                         
  10   5   3        536.51        500.14        11.38 o                         
  11   5   3        170.21        165.66         9.11 o                         
  12   5   3        489.54        485.99        13.02 o                         
  13   5   3        251.59        222.20        10.14 o                         
  14   5   3       1705.81       1638.44        18.54 o                         
  15   5   3        564.20        551.12        15.93 o                         
  16   5   3        395.99        385.16        13.84 o                         
  17   5   3         69.41         61.92        12.03 o                         
  18   5   3        450.07        528.18        20.03 o                         
  19   5   3         46.29         27.53        18.09 o                         
  20   5   3        252.50        232.00        21.05 o                         
   0   6   3       1060.10       1231.79        42.39 o                         
   1   6   3       3637.19       3616.54        33.94 o                         
   2   6   3       5409.75       5708.26        32.27 o                         
   3   6   3         45.39         50.76         3.27 o                         
   4   6   3         87.69         51.30         3.80 o                         
   5   6   3       1761.40       1824.03        22.02 o                         
   6   6   3         91.31        112.32         6.15 o                         
   7   6   3          2.49         -3.07         5.82 o                         
   8   6   3        277.31        277.86         9.62 o                         
   9   6   3       1861.79       1812.08        17.28 o                         
  10   6   3         30.51         34.53         7.99 o                         
  11   6   3          6.26          2.92         8.41 o                         
  12   6   3        267.92        249.01        11.24 o                         
  13   6   3        139.07        121.45        10.73 o                         
  14   6   3        352.21        343.01        14.04 o                         
  15   6   3         46.93         61.89        11.74 o                         
  16   6   3         23.00         19.65        12.73 o                         
  17   6   3        368.61        340.55        18.16 o                         
  18   6   3         57.21         59.88        15.24 o                         
  19   6   3          0.88         -9.03        18.79 o                         
   1   7   3       3106.15       3241.38        17.39 o                         
   2   7   3        932.50        915.59         9.90 o                         
   3   7   3        608.50        671.93         7.61 o                         
   4   7   3       1030.17       1032.24        12.09 o                         
   5   7   3        273.58        263.12         9.74 o                         
   6   7   3        120.30        131.05         7.68 o                         
   7   7   3       3195.99       3055.20        27.27 o                         
   8   7   3       2107.05       2057.78        22.86 o                         
   9   7   3       1525.82       1444.28        19.36 o                         
  10   7   3         76.19         75.68        10.09 o                         
  11   7   3       1487.44       1442.44        21.30 o                         
  12   7   3         47.40         30.48        11.18 o                         
  13   7   3        195.27        195.06        13.69 o                         
  14   7   3         69.32         58.10        13.06 o                         
  15   7   3        683.52        692.52        19.61 o                         
  16   7   3        203.24        181.00        14.41 o                         
  17   7   3         49.60         37.75        16.28 o                         
  18   7   3        173.78        167.51        20.86 o                         
   1   8   3       5571.91       5498.67        62.95 o                         
   2   8   3        690.47        693.52        12.58 o                         
   3   8   3       2447.72       2425.08        35.40 o                         
   4   8   3        315.70        341.92        10.11 o                         
   5   8   3       1468.04       1429.11        14.72 o                         
   6   8   3       8405.93       7981.07        76.48 o                         
   7   8   3        326.17        315.14        11.68 o                         
   8   8   3        152.39        139.93         9.56 o                         
   9   8   3       2755.05       2623.85        23.24 o                         
  10   8   3        420.87        423.54        15.21 o                         
  11   8   3        603.96        531.07        17.36 o                         
  12   8   3        135.49        134.46        12.81 o                         
  13   8   3          0.28        -11.92        11.92 o                         
  14   8   3        657.21        707.29        21.42 o                         
  15   8   3         53.76         45.45        14.36 o                         
  16   8   3         73.01         78.68        15.75 o                         
  17   8   3        831.47        856.00        29.12 o                         
   1   9   3        192.36        177.09        12.68 o                         
   2   9   3         98.38        100.51        12.38 o                         
   3   9   3         23.99         24.44         8.03 o                         
   4   9   3        258.36        229.05        11.13 o                         
   5   9   3       1577.56       1548.45        19.23 o                         
   6   9   3        259.91        291.00        13.97 o                         
   7   9   3       1399.82       1321.67        20.75 o                         
   8   9   3       4093.67       3981.52        25.71 o                         
   9   9   3       4025.78       3802.78        33.62 o                         
  10   9   3         24.16         33.93        10.55 o                         
  11   9   3        160.89        142.14        12.06 o                         
  12   9   3        418.71        434.74        17.82 o                         
  13   9   3        747.49        731.93        21.90 o                         
  14   9   3       1084.35       1118.50        24.66 o                         
  15   9   3        412.13        443.70        19.17 o                         
  16   9   3        170.31        144.42        17.34 o                         
   1  10   3        596.50        568.29        18.76 o                         
   2  10   3        739.47        757.33        24.89 o                         
   3  10   3        172.10        164.44        16.83 o                         
   4  10   3       1385.44       1411.36        19.07 o                         
   5  10   3          3.36          2.77         9.06 o                         
   6  10   3       1567.08       1557.78        25.01 o                         
   7  10   3         68.33         73.47        10.77 o                         
   8  10   3        259.19        271.64        13.98 o                         
   9  10   3         38.47         33.70        12.06 o                         
  10  10   3        957.11        976.80        24.06 o                         
  11  10   3          7.78          7.64        14.02 o                         
  12  10   3        227.15        196.25        17.20 o                         
  13  10   3        113.61        108.65        14.28 o                         
  14  10   3        181.08        143.93        15.87 o                         
  15  10   3        115.29        127.42        22.04 o                         
   1  11   3        123.78        135.41        12.81 o                         
   2  11   3        204.63        200.08        16.12 o                         
   3  11   3          5.60          3.00        15.32 o                         
   4  11   3         14.90         21.39         8.84 o                         
   5  11   3        166.69        190.25        11.40 o                         
   6  11   3         66.80         68.12        11.02 o                         
   7  11   3         28.82         21.75        11.41 o                         
   8  11   3        164.57        145.22        14.12 o                         
   9  11   3         93.87         86.62        14.59 o                         
  10  11   3        429.18        424.58        20.13 o                         
  11  11   3         38.86         38.59        15.63 o                         
  12  11   3        693.13        656.82        25.39 o                         
  13  11   3          4.05         25.26        28.02 o                         
   1  12   3          9.97         15.10        17.61 o                         
   2  12   3        203.21        247.88        19.56 o                         
   3  12   3        132.71        138.24        19.43 o                         
   4  12   3        585.38        573.82        26.36 o                         
   5  12   3        394.97        433.61        16.90 o                         
   6  12   3         12.10         13.69        10.96 o                         
   7  12   3          8.59          1.13        12.02 o                         
   8  12   3        431.95        467.82        21.83 o                         
   9  12   3        392.41        420.61        22.61 o                         
  10  12   3        168.48        157.29        17.78 o                         
   2  13   3         35.95         26.56        19.56 o                         
   3  13   3         20.35          1.96        18.91 o                         
   4  13   3          3.38        -18.38        18.38 o                         
   5  13   3        606.83        641.55        28.71 o                         
   6  13   3        101.72         91.80        12.99 o                         
   7  13   3        293.55        328.38        27.02 o                         
   0   0   4      35468.54      34150.36       351.32 o                         
   1   0   4       6717.90       7296.66        91.45 o                         
   2   0   4       5815.79       5881.55        37.42 o                         
   3   0   4       1357.18       1512.90        13.12 o                         
   4   0   4      17129.63      16403.87       127.40 o                         
   5   0   4        148.50        199.54         9.43 o                         
   6   0   4      26708.94      26681.31       203.63 o                         
   7   0   4       1122.07       1122.08        13.88 o                         
   8   0   4       1453.90       1499.26        22.69 o                         
   9   0   4        559.04        600.61        14.21 o                         
  10   0   4          3.09          2.76         7.24 o                         
  11   0   4       9404.04       9641.03        54.81 o                         
  12   0   4       4546.99       4477.77        42.90 o                         
  13   0   4       1372.17       1573.09        25.99 o                         
  14   0   4        151.27        118.68        14.45 o                         
  15   0   4       6570.47       6755.55       150.32 o                         
  16   0   4        599.10        626.88        23.73 o                         
  17   0   4       6092.64       6071.55       104.99 o                         
  18   0   4        356.85        376.65        22.88 o                         
  19   0   4         25.41         21.04        18.68 o                         
  20   0   4        550.62        615.68        38.99 o                         
  21   0   4       1705.91       1833.65        45.73 o                         
   1   1   4       3398.76       3278.47        19.75 o                         
   2   1   4        272.44        265.51         6.65 o                         
   3   1   4      34235.18      33843.47       143.35 o                         
   4   1   4      11434.37      11248.74        74.23 o                         
   5   1   4       6795.11       6523.98        22.17 o                         
   6   1   4         95.21         72.75         4.18 o                         
   7   1   4       5988.10       5980.75        31.60 o                         
   8   1   4       3897.44       3932.92        23.27 o                         
   9   1   4        149.00        184.31         7.51 o                         
  10   1   4      19219.34      19528.78        58.21 o                         
  11   1   4        490.48        425.90        10.70 o                         
  12   1   4       1992.94       1938.81        16.62 o                         
  13   1   4         10.38         -4.53         9.45 o                         
  14   1   4       2548.33       2500.85        25.16 o                         
  15   1   4         15.77         20.17        10.02 o                         
  16   1   4       3246.21       3115.96        37.31 o                         
  17   1   4          0.90         -6.80        11.31 o                         
  18   1   4        892.47        912.41        20.73 o                         
  19   1   4        363.97        407.58        17.31 o                         
  20   1   4        187.36        203.02        18.02 o                         
  21   1   4         72.76         63.76        17.56 o                         
   0   2   4       9000.82       8781.60        53.28 o                         
   1   2   4       4625.75       4669.90        26.61 o                         
   2   2   4       5315.73       5521.94        17.70 o                         
   3   2   4       7222.03       7388.32        29.77 o                         
   4   2   4        395.82        383.15         6.66 o                         
   5   2   4        122.30        159.05         7.53 o                         
   6   2   4        181.97        198.48         7.54 o                         
   7   2   4       3283.08       3652.00        22.88 o                         
   8   2   4       3086.20       3265.36        18.62 o                         
   9   2   4         36.55         27.70         5.61 o                         
  10   2   4       1169.48       1076.21        12.37 o                         
  11   2   4        214.88        217.37         8.31 o                         
  12   2   4         86.26         68.05         7.26 o                         
  13   2   4          1.39         -1.09         8.25 o                         
  14   2   4        280.53        253.39        12.24 o                         
  15   2   4        263.11        291.96        12.71 o                         
  16   2   4        108.07        122.75        12.09 o                         
  17   2   4        184.95        180.18        14.43 o                         
  18   2   4         25.49         23.62        13.22 o                         
  19   2   4        133.82        129.75        15.85 o                         
  20   2   4         48.74         31.56        15.45 o                         
  21   2   4         40.68         46.08        16.67 o                         
   1   3   4       2202.59       2233.47        14.62 o                         
   2   3   4        356.64        374.02         5.31 o                         
   3   3   4         95.81        105.08         3.54 o                         
   4   3   4       1841.87       1826.20        13.36 o                         
   5   3   4        106.07        132.86         5.01 o                         
   6   3   4        165.67        175.86         5.86 o                         
   7   3   4        914.93        951.58        10.60 o                         
   8   3   4        176.21        192.83         6.25 o                         
   9   3   4        740.28        760.64        10.82 o                         
  10   3   4       1490.30       1569.04        14.12 o                         
  11   3   4         75.19         77.45         7.13 o                         
  12   3   4       1361.81       1428.62        16.26 o                         
  13   3   4        705.53        734.05        13.88 o                         
  14   3   4        393.88        398.68        13.14 o                         
  15   3   4        206.06        179.28        11.45 o                         
  16   3   4        165.27        165.38        13.47 o                         
  17   3   4          8.26        -12.31        12.31 o                         
  18   3   4         86.41         61.68        14.72 o                         
  19   3   4         74.55         64.38        15.00 o                         
  20   3   4          7.47          8.33        15.35 o                         
  21   3   4        491.52        547.49        27.08 o                         
   0   4   4       4439.62       4630.27        37.78 o                         
   1   4   4       1691.96       1780.78         7.91 o                         
   2   4   4       3472.43       3592.21        22.18 o                         
   3   4   4      14813.69      14969.19        86.63 o                         
   4   4   4        110.30         77.16         4.01 o                         
   5   4   4       1426.84       1398.95        14.06 o                         
   6   4   4        843.82        771.33         9.38 o                         
   7   4   4        304.95        397.17         8.60 o                         
   8   4   4         10.76         13.73         5.08 o                         
   9   4   4        892.76        863.21        12.65 o                         
  10   4   4        453.13        465.28        10.97 o                         
  11   4   4       6276.19       6177.95        37.99 o                         
  12   4   4        949.09        989.28        14.84 o                         
  13   4   4        164.16        162.79         9.60 o                         
  14   4   4         18.41         26.13         9.46 o                         
  15   4   4        988.79       1011.64        19.86 o                         
  16   4   4        300.22        317.98        14.30 o                         
  17   4   4        179.49        181.14        14.48 o                         
  18   4   4        175.98        162.76        15.53 o                         
  19   4   4        854.97        889.42        24.43 o                         
  20   4   4         21.86         21.98        16.10 o                         
   1   5   4       8069.11       8571.44        34.75 o                         
   2   5   4       3472.06       4229.48        18.22 o                         
   3   5   4       1468.19       1548.13        13.13 o                         
   4   5   4       1972.20       2248.52        15.86 o                         
   5   5   4       3555.89       3621.53        23.73 o                         
   6   5   4       5414.64       5656.10        27.24 o                         
   7   5   4       2178.00       2166.99        17.38 o                         
   8   5   4          1.36          6.04         5.66 o                         
   9   5   4       1348.38       1279.45        13.26 o                         
  10   5   4        322.14        291.01         9.16 o                         
  11   5   4        817.35        783.55        13.63 o                         
  12   5   4       1084.45       1057.40        15.41 o                         
  13   5   4       3885.97       3926.14        31.41 o                         
  14   5   4        560.65        570.59        14.67 o                         
  15   5   4          4.21          7.84        10.30 o                         
  16   5   4        379.47        332.58        13.52 o                         
  17   5   4        134.81        106.66        12.77 o                         
  18   5   4        309.77        352.67        17.54 o                         
  19   5   4        868.54        987.76        28.81 o                         
  20   5   4          5.64        -11.20        23.51 o                         
   0   6   4       8180.70       8217.32        87.28 o                         
   1   6   4         51.00         46.34         3.05 o                         
   2   6   4       3799.89       3742.31        30.24 o                         
   3   6   4         19.69          6.89         3.34 o                         
   4   6   4         42.44         12.97         4.25 o                         
   5   6   4         71.02         54.22         5.46 o                         
   6   6   4       1938.80       1913.20        20.41 o                         
   7   6   4          0.11         -1.41         6.14 o                         
   8   6   4       1010.80        983.33        14.03 o                         
   9   6   4        681.31        613.68        13.71 o                         
  10   6   4       1658.95       1556.82        17.54 o                         
  11   6   4       3587.36       3491.49        35.99 o                         
  12   6   4         21.06         12.03         9.28 o                         
  13   6   4          0.64          5.39         9.73 o                         
  14   6   4          0.47         -0.08        10.29 o                         
  15   6   4        243.77        233.55        13.23 o                         
  16   6   4         98.20         91.75        13.87 o                         
  17   6   4        296.90        302.94        16.60 o                         
  18   6   4          5.58        -11.10        14.66 o                         
  19   6   4        435.24        402.28        23.39 o                         
   1   7   4        772.42        806.18         7.47 o                         
   2   7   4       1101.48       1081.82         8.63 o                         
   3   7   4        316.41        318.67         8.18 o                         
   4   7   4        163.70        176.38         6.68 o                         
   5   7   4          0.43          3.22         6.02 o                         
   6   7   4        479.19        481.11        13.00 o                         
   7   7   4        387.83        370.27        12.37 o                         
   8   7   4        740.33        761.54        16.11 o                         
   9   7   4       1148.31       1085.22        17.96 o                         
  10   7   4       2146.71       2105.22        22.38 o                         
  11   7   4        141.11        128.46        11.39 o                         
  12   7   4       1979.72       1941.44        25.01 o                         
  13   7   4        430.27        384.09        17.37 o                         
  14   7   4       1724.70       1698.47        25.48 o                         
  15   7   4          0.01         -3.08        12.54 o                         
  16   7   4        386.09        367.81        18.46 o                         
  17   7   4         58.31         50.98        16.69 o                         
  18   7   4        541.49        581.31        29.29 o                         
   0   8   4        876.68        908.79        11.23 o                         
   1   8   4         26.40         29.85         3.86 o                         
   2   8   4        572.29        584.49         9.70 o                         
   3   8   4       6280.58       6348.95        59.16 o                         
   4   8   4        324.78        321.59        10.78 o                         
   5   8   4        403.67        383.07        11.87 o                         
   6   8   4       1063.93       1048.87        15.35 o                         
   7   8   4       2097.45       2014.88        19.26 o                         
   8   8   4        484.35        468.12        14.19 o                         
   9   8   4         12.54         31.90         9.33 o                         
  10   8   4        783.31        753.01        17.71 o                         
  11   8   4         69.01         50.92        10.88 o                         
  12   8   4        108.80        115.92        12.39 o                         
  13   8   4          0.39         -4.19        11.92 o                         
  14   8   4          9.07          4.39        12.80 o                         
  15   8   4        385.71        370.26        20.73 o                         
  16   8   4         47.08         28.70        15.17 o                         
  17   8   4          1.28        -17.33        17.95 o                         
   1   9   4        128.81        138.41         7.09 o                         
   2   9   4       2428.47       2247.03        20.20 o                         
   3   9   4       3737.29       3589.22        54.92 o                         
   4   9   4        328.79        371.64        13.24 o                         
   5   9   4       2499.81       2395.76        22.13 o                         
   6   9   4        522.86        553.31        19.43 o                         
   7   9   4       2569.21       2326.70        38.79 o                         
   8   9   4        173.24        163.30        10.05 o                         
   9   9   4         29.93         22.59         9.34 o                         
  10   9   4       1076.76       1016.48        19.43 o                         
  11   9   4         24.41         26.19        11.49 o                         
  12   9   4        104.34        100.21        12.81 o                         
  13   9   4       1008.14       1009.77        25.73 o                         
  14   9   4        135.33        115.69        18.68 o                         
  15   9   4        524.86        531.80        22.04 o                         
  16   9   4       1034.06       1110.70        28.15 o                         
   0  10   4         28.66          9.45         9.28 o                         
   1  10   4        173.73        160.92         9.93 o                         
   2  10   4        333.67        324.36        13.03 o                         
   3  10   4       1086.20       1099.29        16.42 o                         
   4  10   4        104.21        116.64         9.45 o                         
   5  10   4        512.46        514.09        17.78 o                         
   6  10   4        314.44        299.51        16.00 o                         
   7  10   4        434.89        428.63        15.81 o                         
   8  10   4        183.43        190.30        13.06 o                         
   9  10   4         54.96         63.29        12.63 o                         
  10  10   4         47.85         48.50        13.61 o                         
  11  10   4       2023.37       2045.90        44.09 o                         
  12  10   4         30.81         23.19        14.95 o                         
  13  10   4       1107.78       1069.89        24.38 o                         
  14  10   4         40.71         23.53        14.69 o                         
   1  11   4        240.22        273.83        20.75 o                         
   2  11   4        188.21        179.06         9.90 o                         
   3  11   4        369.87        316.18        14.11 o                         
   4  11   4        227.06        247.27        14.21 o                         
   5  11   4        943.85        920.63        28.52 o                         
   6  11   4          0.66          1.67        10.74 o                         
   7  11   4        925.31        864.70        21.36 o                         
   8  11   4        150.39        130.34        13.64 o                         
   9  11   4          5.92         14.12        13.11 o                         
  10  11   4        106.33         91.93        14.87 o                         
  11  11   4         12.96         26.99        15.01 o                         
  12  11   4          0.90         13.49        15.93 o                         
  13  11   4        421.91        377.94        38.75 o                         
   0  12   4        337.41        389.69        20.06 o                         
   1  12   4         33.62         39.70        15.66 o                         
   2  12   4        675.91        690.88        31.82 o                         
   3  12   4         99.61        116.96        10.15 o                         
   4  12   4        214.13        254.82        15.54 o                         
   5  12   4         73.31         83.19        11.36 o                         
   6  12   4        212.65        216.19        13.12 o                         
   7  12   4          3.59         -0.53        11.90 o                         
   8  12   4          5.44         -3.22        12.94 o                         
   9  12   4        134.04        148.23        16.55 o                         
  10  12   4        204.80        199.79        18.17 o                         
   1  13   4          0.59          0.20        17.61 o                         
   2  13   4         76.92         64.29        20.89 o                         
   3  13   4         43.65         80.34        23.40 o                         
   4  13   4        111.49        132.96        11.96 o                         
   5  13   4        303.29        378.49        19.86 o                         
   6  13   4        328.28        350.77        29.05 o                         
   7  13   4         36.42         38.37        16.53 o                         
   1   1   5       1422.30       1339.73         8.89 o                         
   2   1   5       5885.34       5792.50        23.00 o                         
   3   1   5        442.86        414.15         6.62 o                         
   4   1   5       1848.83       1863.26         9.28 o                         
   5   1   5          0.66          2.14         3.52 o                         
   6   1   5         46.70         60.59         4.40 o                         
   7   1   5       1611.23       1464.56        10.85 o                         
   8   1   5        470.27        513.51         9.65 o                         
   9   1   5       2685.43       2793.78        17.23 o                         
  10   1   5        469.49        505.57        12.86 o                         
  11   1   5          7.54         -1.15         6.20 o                         
  12   1   5       1654.21       1712.27        16.38 o                         
  13   1   5       2463.04       2493.17        24.51 o                         
  14   1   5       1284.21       1314.68        19.61 o                         
  15   1   5       2828.35       2853.08        23.53 o                         
  16   1   5         22.90         13.37        11.31 o                         
  17   1   5         23.13         14.29        12.12 o                         
  18   1   5        159.06        162.26        14.22 o                         
  19   1   5       1384.52       1414.29        24.61 o                         
  20   1   5        782.05        745.43        26.09 o                         
  21   1   5        200.85        217.05        20.26 o                         
   0   2   5        254.30        229.71         7.45 o                         
   1   2   5         30.09         27.63         2.69 o                         
   2   2   5      47558.61      45717.98       186.44 o                         
   3   2   5        312.14        386.77         6.40 o                         
   4   2   5        435.88        392.16         8.24 o                         
   5   2   5       3425.25       3304.77        16.99 o                         
   6   2   5        297.19        318.85         7.97 o                         
   7   2   5        142.00        113.15         7.50 o                         
   8   2   5       3338.77       3158.53        21.44 o                         
   9   2   5       5773.83       5858.41        28.74 o                         
  10   2   5        640.12        602.06        11.65 o                         
  11   2   5       1755.12       1669.19        15.71 o                         
  12   2   5        106.75        128.05         7.80 o                         
  13   2   5         92.70         90.42         8.76 o                         
  14   2   5        901.99        911.14        18.27 o                         
  15   2   5          4.41         -2.99        10.31 o                         
  16   2   5          2.73          1.50        10.80 o                         
  17   2   5        358.24        378.04        19.88 o                         
  18   2   5        210.02        198.55        15.23 o                         
  19   2   5         41.01         47.03        14.96 o                         
  20   2   5         16.62         21.54        17.22 o                         
  21   2   5        403.42        478.68        20.86 o                         
   1   3   5       4671.45       4640.70        24.32 o                         
   2   3   5        688.31        711.28         6.89 o                         
   3   3   5        541.99        593.79         7.03 o                         
   4   3   5       5583.93       5767.25        27.83 o                         
   5   3   5        208.71        305.56         7.28 o                         
   6   3   5        519.39        531.48         9.37 o                         
   7   3   5       3207.38       2857.40        15.74 o                         
   8   3   5        250.19        340.63         8.67 o                         
   9   3   5       3169.10       3126.51        23.72 o                         
  10   3   5       2630.73       2533.00        17.23 o                         
  11   3   5       2193.59       2030.52        22.52 o                         
  12   3   5        312.53        292.92         9.13 o                         
  13   3   5       2271.52       2178.29        20.25 o                         
  14   3   5        434.74        435.31        14.46 o                         
  15   3   5        840.03        822.42        19.88 o                         
  16   3   5       1126.26       1200.87        22.76 o                         
  17   3   5         76.28         61.89        13.90 o                         
  18   3   5        624.10        623.25        21.02 o                         
  19   3   5        458.55        525.40        21.10 o                         
  20   3   5       1023.38       1090.52        26.78 o                         
  21   3   5         99.66        124.81        27.21 o                         
   0   4   5        964.34       1319.01        10.38 o                         
   1   4   5      12243.03      12860.80        62.39 o                         
   2   4   5      24140.46      23871.47       113.29 o                         
   3   4   5       3237.24       3542.01        22.83 o                         
   4   4   5      25017.68      25630.02       105.72 o                         
   5   4   5         66.43         55.68         4.92 o                         
   6   4   5        928.69        865.93        10.01 o                         
   7   4   5          7.49          3.47         5.12 o                         
   8   4   5        717.51        604.20        10.67 o                         
   9   4   5        923.78        910.82        13.57 o                         
  10   4   5        312.17        321.16         9.92 o                         
  11   4   5       1314.38       1231.29        15.05 o                         
  12   4   5         16.64         10.06         7.79 o                         
  13   4   5         59.80         51.36         8.56 o                         
  14   4   5        231.80        214.35        11.25 o                         
  15   4   5        354.51        339.43        13.04 o                         
  16   4   5         13.53          2.15        11.60 o                         
  17   4   5        212.83        193.78        15.26 o                         
  18   4   5          0.56         -8.95        14.05 o                         
  19   4   5         31.35          5.64        14.89 o                         
  20   4   5         28.53         26.22        16.62 o                         
   1   5   5        395.52        447.14         6.39 o                         
   2   5   5       1184.63       1314.32         8.23 o                         
   3   5   5         75.48         80.53         3.84 o                         
   4   5   5         34.44         38.48         4.02 o                         
   5   5   5       1871.00       2160.31        12.74 o                         
   6   5   5       1344.59       1415.54        12.26 o                         
   7   5   5       1027.89       1121.15        12.31 o                         
   8   5   5       2376.98       2421.85        15.99 o                         
   9   5   5        797.60        819.69        12.42 o                         
  10   5   5       1094.21       1060.15        14.16 o                         
  11   5   5         15.82         19.96         7.39 o                         
  12   5   5        431.79        451.98        12.30 o                         
  13   5   5          0.00         -8.53         8.53 o                         
  14   5   5        180.30        172.34        10.62 o                         
  15   5   5         49.73         33.42        10.64 o                         
  16   5   5         29.69         29.27        11.68 o                         
  17   5   5          0.64         -8.92        13.45 o                         
  18   5   5        382.68        353.20        20.01 o                         
  19   5   5          2.45         -3.65        18.09 o                         
  20   5   5        955.51       1117.03        40.56 o                         
   0   6   5       2555.22       2726.47        26.44 o                         
   1   6   5        177.32        222.76         5.52 o                         
   2   6   5       1162.46       1120.41        10.08 o                         
   3   6   5       1278.02       1249.68        12.53 o                         
   4   6   5       2443.19       2447.42        21.60 o                         
   5   6   5        214.02        203.71         6.96 o                         
   6   6   5       1134.04       1160.04        13.27 o                         
   7   6   5        206.56        228.35         9.55 o                         
   8   6   5        520.09        517.61        12.86 o                         
   9   6   5        777.78        761.62        13.97 o                         
  10   6   5        227.93        207.09         9.52 o                         
  11   6   5         66.06         71.92         9.13 o                         
  12   6   5         27.96         37.95         9.51 o                         
  13   6   5         14.79         15.10        10.03 o                         
  14   6   5         12.00          7.97        10.58 o                         
  15   6   5         13.67          9.43        11.57 o                         
  16   6   5         70.85         53.35        13.75 o                         
  17   6   5        182.23        212.17        16.46 o                         
  18   6   5         81.02         58.08        18.94 o                         
  19   6   5          0.45        -19.48        19.48 o                         
   1   7   5       1057.05        922.07         8.69 o                         
   2   7   5        646.35        794.51         9.78 o                         
   3   7   5        262.26        304.20         9.13 o                         
   4   7   5          0.11         -1.62         5.62 o                         
   5   7   5        167.42        158.98         7.62 o                         
   6   7   5        428.87        384.33        12.20 o                         
   7   7   5        231.59        208.35         9.97 o                         
   8   7   5        332.46        329.77        13.31 o                         
   9   7   5          4.06          3.10         8.43 o                         
  10   7   5          0.75          0.92         9.28 o                         
  11   7   5        498.27        468.23        16.66 o                         
  12   7   5        325.19        313.95        14.06 o                         
  13   7   5        812.32        812.80        20.62 o                         
  14   7   5         90.57         82.46        12.89 o                         
  15   7   5         19.10         12.73        13.55 o                         
  16   7   5        259.93        239.47        19.01 o                         
  17   7   5         38.66         46.24        18.52 o                         
  18   7   5          0.77        -19.30        19.30 o                         
   0   8   5        599.89        633.60        18.36 o                         
   1   8   5        260.79        276.32         8.74 o                         
   2   8   5          5.79          7.72         5.38 o                         
   3   8   5       1210.51       1163.73        12.77 o                         
   4   8   5          0.48         -0.29         6.24 o                         
   5   8   5       1226.78       1124.94        15.09 o                         
   6   8   5       1934.82       1861.81        24.44 o                         
   7   8   5        437.70        472.54        14.34 o                         
   8   8   5          0.63          0.32         8.64 o                         
   9   8   5       1587.13       1560.20        19.17 o                         
  10   8   5         14.81          8.75         9.67 o                         
  11   8   5       1408.93       1421.50        21.46 o                         
  12   8   5        248.73        238.88        15.19 o                         
  13   8   5         43.80         37.77        12.43 o                         
  14   8   5        129.62        157.43        14.74 o                         
  15   8   5         48.68         57.76        14.78 o                         
  16   8   5         31.11         36.54        15.83 o                         
  17   8   5        393.45        414.58        23.00 o                         
   1   9   5          2.83         10.70         6.70 o                         
   2   9   5        257.08        265.29        12.20 o                         
   3   9   5         65.78         86.11         7.75 o                         
   4   9   5         47.78         51.51         8.42 o                         
   5   9   5       1628.29       1536.51        19.78 o                         
   6   9   5       4618.21       4462.81        36.51 o                         
   7   9   5        515.69        518.87        14.94 o                         
   8   9   5          8.07          1.65         8.74 o                         
   9   9   5        141.94        111.48        10.29 o                         
  10   9   5        146.94        142.28        11.47 o                         
  11   9   5         19.16         29.44        11.37 o                         
  12   9   5       1648.41       1664.32        26.11 o                         
  13   9   5        464.09        409.13        18.81 o                         
  14   9   5        509.25        503.64        20.61 o                         
  15   9   5        263.86        243.36        17.47 o                         
  16   9   5         40.02         44.97        16.77 o                         
   0  10   5        913.78        843.78        21.71 o                         
   1  10   5         50.20         54.70         7.94 o                         
   2  10   5       1343.73       1304.89        18.00 o                         
   3  10   5         60.85         48.12         8.92 o                         
   4  10   5        353.79        418.71        16.27 o                         
   5  10   5         42.69         46.74        10.16 o                         
   6  10   5        407.64        391.21        15.41 o                         
   7  10   5         19.00          6.07        10.70 o                         
   8  10   5       1192.52       1144.21        21.04 o                         
   9  10   5         13.93          7.38        11.90 o                         
  10  10   5        441.20        497.65        20.88 o                         
  11  10   5         11.72          1.57        13.66 o                         
  12  10   5          1.07          7.80        13.86 o                         
  13  10   5        142.24        152.16        15.30 o                         
  14  10   5         33.12         29.05        15.21 o                         
   1  11   5        595.96        576.25        15.47 o                         
   2  11   5        267.56        222.79        12.74 o                         
   3  11   5         27.49         21.38         9.24 o                         
   4  11   5        177.21        177.16        15.18 o                         
   5  11   5        367.04        384.75        17.21 o                         
   6  11   5        615.80        545.49        19.77 o                         
   7  11   5         20.08         30.84        12.21 o                         
   8  11   5        191.55        193.40        18.64 o                         
   9  11   5        176.75        177.63        15.91 o                         
  10  11   5          4.95          6.32        13.74 o                         
  11  11   5        119.68        107.03        16.33 o                         
  12  11   5       1902.49       2013.62        33.64 o                         
   0  12   5        826.23        811.25        24.64 o                         
   1  12   5        145.75        143.75        10.25 o                         
   2  12   5        321.21        323.62        14.37 o                         
   3  12   5        631.82        693.19        19.09 o                         
   4  12   5          1.53          1.03        10.72 o                         
   5  12   5         74.79         60.24        11.99 o                         
   6  12   5        146.47        141.24        13.75 o                         
   7  12   5          2.09          0.62        12.25 o                         
   8  12   5        415.49        407.66        20.80 o                         
   9  12   5         48.80         40.59        15.20 o                         
   1  13   5        423.20        450.36        17.80 o                         
   2  13   5          2.94          7.48        10.42 o                         
   3  13   5        151.38        162.14        12.28 o                         
   4  13   5         93.63        109.32        12.79 o                         
   5  13   5         66.71         79.64        13.36 o                         
   6  13   5         16.76         16.81        12.72 o                         
   0   0   6       6866.54       7311.07        48.45 o                         
   1   0   6      12505.34      12424.40        93.17 o                         
   2   0   6       3781.75       3848.46        19.64 o                         
   3   0   6      42156.62      41972.89       201.94 o                         
   4   0   6      14839.79      15080.24        67.56 o                         
   5   0   6       4427.21       4435.99        35.71 o                         
   6   0   6       2794.79       2700.16        27.16 o                         
   7   0   6        182.51        175.72        10.60 o                         
   8   0   6       2845.84       2779.14        26.21 o                         
   9   0   6       2705.38       2753.41        21.06 o                         
  10   0   6      18375.03      18776.79       200.21 o                         
  11   0   6      11158.37      11798.42        74.44 o                         
  12   0   6        619.45        553.43        22.16 o                         
  13   0   6       3608.00       3735.99        34.43 o                         
  14   0   6       3414.08       3311.86        42.31 o                         
  15   0   6        651.68        736.61        29.31 o                         
  16   0   6        430.50        405.11        31.23 o                         
  17   0   6       3293.15       3301.91        42.59 o                         
  18   0   6        777.14        615.32        28.99 o                         
  19   0   6        134.23         97.57        21.29 o                         
  20   0   6        106.14         86.14        21.56 o                         
  21   0   6        390.01        401.73        30.76 o                         
   1   1   6      12603.88      13025.58        81.29 o                         
   2   1   6      16031.33      16511.21        49.30 o                         
   3   1   6         29.37         31.84         3.37 o                         
   4   1   6        254.58        200.54         5.87 o                         
   5   1   6          9.14         20.96         3.76 o                         
   6   1   6          0.45         -1.63         4.33 o                         
   7   1   6       7107.31       7656.59        37.66 o                         
   8   1   6       4639.46       4850.28        23.09 o                         
   9   1   6         10.13         14.95         5.38 o                         
  10   1   6      11717.88      11701.78        38.54 o                         
  11   1   6         30.43         16.61         7.03 o                         
  12   1   6        332.82        323.13        13.24 o                         
  13   1   6       9772.24       9952.94        53.32 o                         
  14   1   6       3635.86       3545.43        56.87 o                         
  15   1   6        293.31        355.03        13.95 o                         
  16   1   6       3688.02       3760.30        29.51 o                         
  17   1   6          6.21         -1.77        11.62 o                         
  18   1   6         78.67         85.99        14.00 o                         
  19   1   6        264.75        323.98        16.87 o                         
  20   1   6         64.82         83.40        17.77 o                         
  21   1   6         64.83         76.12        20.71 o                         
   0   2   6       2966.68       2982.01        27.08 o                         
   1   2   6       1175.22       1249.76         8.48 o                         
   2   2   6        105.89        106.80         4.34 o                         
   3   2   6       9426.35       9831.81        56.21 o                         
   4   2   6       1267.02       1273.31        14.23 o                         
   5   2   6       3424.01       3771.17        20.42 o                         
   6   2   6        657.09        658.95        10.64 o                         
   7   2   6         52.19         58.71         5.44 o                         
   8   2   6        731.33        760.84        10.58 o                         
   9   2   6        167.22        168.36         6.61 o                         
  10   2   6       4117.81       4201.48        34.67 o                         
  11   2   6        503.06        509.41        11.98 o                         
  12   2   6        326.51        304.90         9.73 o                         
  13   2   6         21.81         17.87         8.17 o                         
  14   2   6        130.70        125.87        10.82 o                         
  15   2   6         17.27          5.72        10.52 o                         
  16   2   6        146.18        161.25        12.45 o                         
  17   2   6          0.06         -3.33        13.16 o                         
  18   2   6        130.73        109.58        14.99 o                         
  19   2   6          0.02          0.07        14.65 o                         
  20   2   6         74.34         47.87        16.61 o                         
  21   2   6         58.59         51.27        22.35 o                         
   1   3   6          2.60         17.69         3.16 o                         
   2   3   6        276.72        239.78         5.99 o                         
   3   3   6       6984.51       7723.53        37.72 o                         
   4   3   6       4777.95       4986.70        19.67 o                         
   5   3   6       1279.80       1503.09        11.16 o                         
   6   3   6        439.03        538.69         9.39 o                         
   7   3   6       2379.44       2620.40        14.47 o                         
   8   3   6         87.21         97.08         6.16 o                         
   9   3   6        572.61        570.03        11.07 o                         
  10   3   6         21.30         14.48         6.47 o                         
  11   3   6        347.01        325.62        11.36 o                         
  12   3   6        610.45        605.78        13.57 o                         
  13   3   6        134.75        133.53        10.04 o                         
  14   3   6        635.14        617.47        15.91 o                         
  15   3   6        103.45         93.19        12.32 o                         
  16   3   6          2.09        -12.07        12.07 o                         
  17   3   6         45.30         34.95        13.98 o                         
  18   3   6         13.54         -0.37        14.43 o                         
  19   3   6         44.26         41.90        15.60 o                         
  20   3   6          2.59        -14.90        16.60 o                         
   0   4   6       6093.71       6822.98        66.96 o                         
   1   4   6       6768.98       6877.20        41.14 o                         
   2   4   6         16.41          5.73         3.26 o                         
   3   4   6         54.06         35.35         3.79 o                         
   4   4   6       5896.82       6295.92        21.53 o                         
   5   4   6       1253.45       1129.99        10.06 o                         
   6   4   6         98.81        117.15         5.58 o                         
   7   4   6        384.70        432.88         9.48 o                         
   8   4   6       2567.69       2515.64        16.14 o                         
   9   4   6       4777.77       4930.63        26.27 o                         
  10   4   6          0.56         -3.47         6.61 o                         
  11   4   6       1462.25       1451.24        16.19 o                         
  12   4   6        657.87        641.71        14.40 o                         
  13   4   6         38.53         26.06         8.48 o                         
  14   4   6        738.18        696.33        16.22 o                         
  15   4   6        419.48        420.37        15.10 o                         
  16   4   6         21.57         -4.59        12.81 o                         
  17   4   6        311.63        295.79        16.69 o                         
  18   4   6        288.85        257.08        16.70 o                         
  19   4   6         31.70         12.44        15.33 o                         
  20   4   6         13.65         10.28        16.70 o                         
   1   5   6      14433.55      15626.27        80.89 o                         
   2   5   6       3749.50       4267.96        17.72 o                         
   3   5   6       3912.74       4565.10        20.05 o                         
   4   5   6        582.85        473.42         8.67 o                         
   5   5   6       1455.34       1575.02        12.40 o                         
   6   5   6        232.46        257.84         7.48 o                         
   7   5   6        849.32        781.63        11.90 o                         
   8   5   6          5.58          0.26         6.15 o                         
   9   5   6          0.47         -2.91         6.63 o                         
  10   5   6       3122.80       2979.12        19.02 o                         
  11   5   6       2411.01       2391.41        25.28 o                         
  12   5   6       1908.29       1985.92        18.04 o                         
  13   5   6       1809.49       1662.28        18.74 o                         
  14   5   6        162.94        165.54        10.55 o                         
  15   5   6        186.40        178.60        12.00 o                         
  16   5   6        643.71        616.09        22.92 o                         
  17   5   6          0.97         -6.25        14.25 o                         
  18   5   6         46.79         44.30        17.65 o                         
  19   5   6        484.46        585.79        24.93 o                         
   0   6   6        503.64        504.27        10.48 o                         
   1   6   6        303.43        245.51         5.79 o                         
   2   6   6       1753.59       1513.98        10.25 o                         
   3   6   6          0.58          9.61         4.39 o                         
   4   6   6       2469.14       2487.22        23.18 o                         
   5   6   6       1867.68       1839.02        16.98 o                         
   6   6   6       1159.21       1144.21        14.10 o                         
   7   6   6        713.33        752.39        13.50 o                         
   8   6   6       1692.70       1645.22        17.05 o                         
   9   6   6       1974.79       1916.42        18.58 o                         
  10   6   6       1027.70       1006.10        15.95 o                         
  11   6   6        963.16        899.31        16.64 o                         
  12   6   6        277.00        283.75        11.86 o                         
  13   6   6        191.43        173.71        11.58 o                         
  14   6   6          0.75         -5.64        10.70 o                         
  15   6   6         67.79         46.43        13.30 o                         
  16   6   6         86.89         77.77        14.60 o                         
  17   6   6        133.39        157.42        16.29 o                         
  18   6   6         61.03         81.08        20.05 o                         
  19   6   6         21.13         -3.33        27.00 o                         
   1   7   6        868.13        901.53        11.97 o                         
   2   7   6        243.75        265.82         9.30 o                         
   3   7   6        231.56        257.28         9.82 o                         
   4   7   6        403.03        417.32        12.20 o                         
   5   7   6         57.02         57.84         7.13 o                         
   6   7   6        117.82         92.59         8.05 o                         
   7   7   6       1354.47       1335.18        17.72 o                         
   8   7   6       1712.75       1661.61        19.89 o                         
   9   7   6         15.63         16.56         9.44 o                         
  10   7   6        410.49        418.57        14.99 o                         
  11   7   6        988.06        941.06        19.74 o                         
  12   7   6       2879.07       2920.65        27.83 o                         
  13   7   6       1228.03       1136.46        22.59 o                         
  14   7   6       1526.42       1497.82        26.13 o                         
  15   7   6          0.34          3.20        13.17 o                         
  16   7   6        502.42        505.90        25.26 o                         
  17   7   6        203.00        186.63        20.38 o                         
  18   7   6        154.99        166.46        21.68 o                         
   0   8   6        451.16        525.36        16.23 o                         
   1   8   6        297.67        297.92        10.09 o                         
   2   8   6        451.13        507.35        11.87 o                         
   3   8   6        409.52        450.14        11.86 o                         
   4   8   6       2115.47       2001.93        19.26 o                         
   5   8   6         61.10         51.49         7.71 o                         
   6   8   6       2815.95       2756.62        21.11 o                         
   7   8   6        716.24        686.86        15.80 o                         
   8   8   6        142.00        148.61        10.27 o                         
   9   8   6        271.82        279.41        11.86 o                         
  10   8   6        503.82        486.86        16.51 o                         
  11   8   6         84.14         81.06        11.63 o                         
  12   8   6        637.60        602.58        18.92 o                         
  13   8   6          0.35          1.04        12.34 o                         
  14   8   6        488.06        470.83        19.67 o                         
  15   8   6        121.12        119.24        15.96 o                         
  16   8   6        101.88         93.83        16.91 o                         
  17   8   6          0.50         -3.14        19.00 o                         
   1   9   6        287.99        240.89        11.88 o                         
   2   9   6        298.50        301.84        11.93 o                         
   3   9   6        208.65        205.28        10.97 o                         
   4   9   6         64.74         80.32         9.33 o                         
   5   9   6        215.65        174.88        10.92 o                         
   6   9   6        120.95        138.96        10.29 o                         
   7   9   6       1334.17       1259.84        17.85 o                         
   8   9   6         95.92         85.04         9.81 o                         
   9   9   6        435.12        410.60        14.69 o                         
  10   9   6        493.53        496.48        17.22 o                         
  11   9   6        342.83        343.49        15.10 o                         
  12   9   6        681.01        645.25        20.09 o                         
  13   9   6        302.29        288.58        15.84 o                         
  14   9   6         56.00         46.41        14.57 o                         
  15   9   6        568.16        593.13        23.22 o                         
  16   9   6          0.65        -17.46        17.46 o                         
   0  10   6        856.07        846.34        22.25 o                         
   1  10   6        186.11        210.72        11.24 o                         
   2  10   6        697.94        646.54        16.51 o                         
   3  10   6         78.42         87.48        10.01 o                         
   4  10   6          6.62          8.11         9.76 o                         
   5  10   6        705.72        666.89        22.31 o                         
   6  10   6       2702.05       2531.03        31.40 o                         
   7  10   6          3.36          3.82        11.04 o                         
   8  10   6        544.25        576.44        22.01 o                         
   9  10   6        332.59        334.79        16.44 o                         
  10  10   6        751.36        738.05        22.97 o                         
  11  10   6         85.71         50.30        14.70 o                         
  12  10   6        294.99        271.68        15.17 o                         
  13  10   6         65.97         81.47        14.79 o                         
  14  10   6          9.30         -1.88        15.18 o                         
   1  11   6        330.20        347.45        15.72 o                         
   2  11   6        300.77        274.83        14.20 o                         
   3  11   6        148.06        123.67        11.27 o                         
   4  11   6        127.80        111.84        11.77 o                         
   5  11   6         25.58         17.82        11.47 o                         
   6  11   6         15.25          9.50        11.94 o                         
   7  11   6        282.43        314.05        18.57 o                         
   8  11   6         60.19         66.64        12.91 o                         
   9  11   6          1.30         -6.31        12.86 o                         
  10  11   6         81.66         88.94        15.22 o                         
  11  11   6        470.33        473.66        22.59 o                         
  12  11   6          8.41         21.28        17.24 o                         
   0  12   6          0.14         -2.26        13.55 o                         
   1  12   6        134.80        164.37        11.07 o                         
   2  12   6        176.83        194.36        12.34 o                         
   3  12   6         22.66         16.49        10.75 o                         
   4  12   6        719.53        807.32        23.25 o                         
   5  12   6        193.19        196.21        14.43 o                         
   6  12   6        235.45        247.99        17.51 o                         
   7  12   6          1.32         -3.53        12.50 o                         
   8  12   6         89.52        108.60        19.02 o                         
   9  12   6        153.08        143.83        16.46 o                         
   1  13   6          0.01         -9.26        10.79 o                         
   2  13   6         23.57         17.32        11.04 o                         
   3  13   6         43.27         41.13        12.18 o                         
   4  13   6        109.30        139.30        17.71 o                         
   5  13   6          6.30         26.09        13.47 o                         
   6  13   6        623.79        728.95        28.82 o                         
   1   1   7       3419.84       3451.18        21.03 o                         
   2   1   7       1762.86       1824.69         9.48 o                         
   3   1   7       6026.52       6273.71        31.52 o                         
   4   1   7       8448.75       8549.94        40.96 o                         
   5   1   7        443.20        510.21         8.35 o                         
   6   1   7        932.63       1064.33        10.41 o                         
   7   1   7       1400.84       1446.19        11.46 o                         
   8   1   7          6.47          0.31         5.06 o                         
   9   1   7        365.56        392.43         8.95 o                         
  10   1   7       1532.37       1361.03        14.02 o                         
  11   1   7        347.78        373.17        12.23 o                         
  12   1   7       1453.75       1496.22        17.98 o                         
  13   1   7         22.05         31.22         9.38 o                         
  14   1   7         27.84         24.71         9.94 o                         
  15   1   7        103.13         93.04        11.04 o                         
  16   1   7          7.58         12.21        10.93 o                         
  17   1   7         72.56         53.15        12.58 o                         
  18   1   7         60.33         32.63        13.69 o                         
  19   1   7        339.51        377.88        18.52 o                         
  20   1   7        698.33        679.64        25.99 o                         
  21   1   7        370.68        356.70        28.66 o                         
   0   2   7        436.35        460.99         8.98 o                         
   1   2   7       3802.79       3729.14        23.20 o                         
   2   2   7      10341.82      10462.43        43.71 o                         
   3   2   7        786.09        921.82         8.48 o                         
   4   2   7      19700.22      20539.57        88.08 o                         
   5   2   7        848.09        841.99         9.66 o                         
   6   2   7       1242.85       1225.00        11.54 o                         
   7   2   7          1.08          0.16         5.10 o                         
   8   2   7       5452.52       5324.69        30.62 o                         
   9   2   7         10.51          0.37         5.94 o                         
  10   2   7         39.46         19.59         6.47 o                         
  11   2   7        296.67        320.83        12.11 o                         
  12   2   7       1174.60       1103.48        15.47 o                         
  13   2   7          0.96          0.37         8.26 o                         
  14   2   7       1605.23       1588.13        20.96 o                         
  15   2   7         70.74         70.17        11.97 o                         
  16   2   7        107.85         89.34        13.18 o                         
  17   2   7        130.34        131.86        15.13 o                         
  18   2   7        643.99        604.21        22.00 o                         
  19   2   7         65.41         60.52        15.74 o                         
  20   2   7       1352.74       1351.78        28.78 o                         
   1   3   7        507.18        460.23         6.96 o                         
   2   3   7      15799.99      16702.10        52.61 o                         
   3   3   7       3548.96       3801.87        18.70 o                         
   4   3   7      13848.77      14106.52        63.13 o                         
   5   3   7       1366.17       1559.28        11.22 o                         
   6   3   7       2276.12       2469.59        14.35 o                         
   7   3   7        400.67        401.75         9.02 o                         
   8   3   7       1559.76       1487.82        15.26 o                         
   9   3   7        288.96        310.75         9.00 o                         
  10   3   7       8927.14       8343.56        49.59 o                         
  11   3   7        391.63        404.32        10.95 o                         
  12   3   7       1127.12       1078.93        15.12 o                         
  13   3   7         29.99         10.64         9.36 o                         
  14   3   7        251.46        230.15        11.70 o                         
  15   3   7        236.44        228.00        13.84 o                         
  16   3   7       2907.00       2983.29        38.66 o                         
  17   3   7          7.04        -12.95        12.95 o                         
  18   3   7          4.33         -7.85        14.61 o                         
  19   3   7        217.10        221.68        17.33 o                         
  20   3   7        500.03        520.73        21.68 o                         
   0   4   7         12.57         39.64         4.95 o                         
   1   4   7       9393.55      10197.84        42.79 o                         
   2   4   7       2975.32       2872.12        11.11 o                         
   3   4   7        609.63        843.87         8.89 o                         
   4   4   7      11505.15      11817.69        65.46 o                         
   5   4   7       1116.67       1213.93        10.95 o                         
   6   4   7          3.04         -1.73         4.99 o                         
   7   4   7       2871.43       3076.11        19.73 o                         
   8   4   7       7438.94       7310.10        41.57 o                         
   9   4   7       1238.73       1216.78        14.69 o                         
  10   4   7       1143.88       1081.69        14.69 o                         
  11   4   7          4.80         -0.62         7.63 o                         
  12   4   7       1093.45       1123.92        17.08 o                         
  13   4   7        109.55         94.33         9.68 o                         
  14   4   7        100.56         79.29        10.39 o                         
  15   4   7         55.04         32.01        10.81 o                         
  16   4   7          3.94         -6.26        13.21 o                         
  17   4   7         25.32         15.36        14.37 o                         
  18   4   7         48.42         65.15        15.74 o                         
  19   4   7         65.74         52.85        16.62 o                         
  20   4   7        818.28        867.83        27.93 o                         
   1   5   7       2083.03       2157.86        13.87 o                         
   2   5   7        234.21        325.16         6.87 o                         
   3   5   7         90.89         78.99         4.69 o                         
   4   5   7        437.87        483.70         9.45 o                         
   5   5   7        549.58        578.90        10.49 o                         
   6   5   7        474.64        467.00        10.57 o                         
   7   5   7        551.61        554.99        11.40 o                         
   8   5   7       2350.03       2407.27        17.07 o                         
   9   5   7         84.15        100.01         7.80 o                         
  10   5   7       1377.81       1316.79        16.12 o                         
  11   5   7         26.49         28.90         8.17 o                         
  12   5   7       2770.02       2751.50        23.05 o                         
  13   5   7        365.66        332.98        15.32 o                         
  14   5   7       1114.84       1125.67        19.05 o                         
  15   5   7        293.17        250.17        13.01 o                         
  16   5   7          0.67         -4.27        11.89 o                         
  17   5   7         44.17         28.91        15.02 o                         
  18   5   7        435.60        486.30        31.40 o                         
  19   5   7          6.13          0.83        19.05 o                         
   0   6   7        307.39        313.50        11.86 o                         
   1   6   7         25.02         30.43         4.58 o                         
   2   6   7       1386.91       1597.06        11.69 o                         
   3   6   7       1014.12       1030.85        11.32 o                         
   4   6   7        100.82        121.49         6.21 o                         
   5   6   7       1107.91       1192.86        13.91 o                         
   6   6   7       4633.47       4637.28        33.37 o                         
   7   6   7          4.91          1.33         6.80 o                         
   8   6   7         40.82         38.53         7.78 o                         
   9   6   7          0.48          3.27         8.14 o                         
  10   6   7        204.74        178.48        10.23 o                         
  11   6   7        158.84        153.28        10.50 o                         
  12   6   7        626.72        625.32        16.30 o                         
  13   6   7        860.86        811.42        18.19 o                         
  14   6   7        277.92        238.90        13.11 o                         
  15   6   7        397.00        359.07        16.23 o                         
  16   6   7          4.61         -1.43        14.35 o                         
  17   6   7         49.86         24.85        15.53 o                         
  18   6   7         12.07          8.31        20.24 o                         
  19   6   7          0.32         17.34        32.23 o                         
   1   7   7       1521.17       1516.96        14.45 o                         
   2   7   7       1440.42       1469.12        14.81 o                         
   3   7   7          1.05          3.83         6.05 o                         
   4   7   7       3444.52       3356.32        21.23 o                         
   5   7   7         95.21         78.24         7.89 o                         
   6   7   7         13.63         12.20         7.39 o                         
   7   7   7        434.91        422.54        14.42 o                         
   8   7   7        252.32        220.07        10.80 o                         
   9   7   7          3.18          1.86         9.55 o                         
  10   7   7       1014.22        990.51        19.50 o                         
  11   7   7         66.41         51.61        11.13 o                         
  12   7   7        577.35        555.54        18.93 o                         
  13   7   7        710.77        708.16        20.72 o                         
  14   7   7        556.57        543.79        20.45 o                         
  15   7   7         83.14         61.09        14.76 o                         
  16   7   7        544.33        528.51        25.74 o                         
  17   7   7          9.45         -9.36        18.95 o                         
  18   7   7        302.89        355.90        53.15 o                         
   0   8   7        181.49        209.34        10.79 o                         
   1   8   7        184.04        188.16         7.67 o                         
   2   8   7       1493.13       1555.48        18.27 o                         
   3   8   7        104.81         85.55         7.28 o                         
   4   8   7       3408.16       3479.75        28.00 o                         
   5   8   7        516.35        515.99        14.09 o                         
   6   8   7        220.19        243.64        10.14 o                         
   7   8   7         30.71         18.36         8.56 o                         
   8   8   7       1388.32       1335.48        19.17 o                         
   9   8   7        231.49        221.01        11.88 o                         
  10   8   7        144.48        136.79        11.21 o                         
  11   8   7       2644.13       2581.87        27.29 o                         
  12   8   7        226.55        248.15        15.53 o                         
  13   8   7          0.54         -0.56        12.54 o                         
  14   8   7        469.50        425.47        18.89 o                         
  15   8   7       1012.18        971.90        25.50 o                         
  16   8   7        116.70         87.12        18.88 o                         
  17   8   7        322.99        311.47        24.57 o                         
   1   9   7        255.65        274.21        13.47 o                         
   2   9   7       1663.87       1507.13        18.54 o                         
   3   9   7        313.24        398.11        14.10 o                         
   4   9   7       2398.32       2324.89        26.02 o                         
   5   9   7          0.35         -8.03         8.03 o                         
   6   9   7        275.23        280.94        12.39 o                         
   7   9   7         68.59         62.90         9.46 o                         
   8   9   7        212.12        197.50        11.36 o                         
   9   9   7          4.19          9.52        10.35 o                         
  10   9   7       1211.98       1242.36        20.47 o                         
  11   9   7        130.71        119.99        12.53 o                         
  12   9   7       1709.92       1712.28        28.01 o                         
  13   9   7        100.29         89.82        14.40 o                         
  14   9   7          8.39          1.54        14.65 o                         
  15   9   7         18.60         -4.22        15.95 o                         
   0  10   7        434.21        456.08        21.94 o                         
   1  10   7         40.16         24.39         8.90 o                         
   2  10   7        967.92        916.78        21.37 o                         
   3  10   7       1010.81        897.74        19.70 o                         
   4  10   7       1201.13       1278.53        29.43 o                         
   5  10   7        475.42        440.18        17.35 o                         
   6  10   7         72.17         90.29        12.07 o                         
   7  10   7         40.38         37.79        12.06 o                         
   8  10   7       1789.83       1713.37        31.01 o                         
   9  10   7         21.75         24.18        12.97 o                         
  10  10   7        147.13        144.80        14.62 o                         
  11  10   7         45.85         26.88        13.38 o                         
  12  10   7          3.36         -1.76        12.98 o                         
  13  10   7        258.58        304.76        17.36 o                         
  14  10   7         73.38         66.96        16.18 o                         
   1  11   7         68.54         55.57        10.01 o                         
   2  11   7        147.01        167.81        11.42 o                         
   3  11   7        138.21        142.99        12.17 o                         
   4  11   7        110.69         98.48        12.31 o                         
   5  11   7         32.53         33.91        12.13 o                         
   6  11   7        243.17        229.70        16.60 o                         
   7  11   7        195.72        199.16        15.59 o                         
   8  11   7        511.03        458.74        29.75 o                         
   9  11   7          0.77         -4.88        12.84 o                         
  10  11   7         68.19         55.81        15.17 o                         
  11  11   7          8.65          6.15        15.82 o                         
  12  11   7        904.99       1016.39        45.58 o                         
   0  12   7        732.62        790.83        27.76 o                         
   1  12   7         39.50         25.92        10.40 o                         
   2  12   7         11.73          7.23         9.99 o                         
   3  12   7        623.79        616.17        23.06 o                         
   4  12   7         47.66         47.99        12.73 o                         
   5  12   7         81.37         86.84        13.79 o                         
   6  12   7       1022.53       1092.98        26.28 o                         
   7  12   7         14.95         16.61        14.61 o                         
   8  12   7         16.81         18.70        15.02 o                         
   9  12   7        127.16        136.76        17.37 o                         
   1  13   7        126.16        148.39        13.23 o                         
   2  13   7        724.93        861.71        22.17 o                         
   3  13   7         88.09        114.67        20.96 o                         
   4  13   7        429.98        510.45        37.40 o                         
   5  13   7        178.92        217.98        16.56 o                         
   0   0   8      20177.34      20696.14        96.31 o                         
   1   0   8       4193.10       4100.70        28.68 o                         
   2   0   8      11667.24      11662.89       103.50 o                         
   3   0   8      13630.61      14048.44        78.41 o                         
   4   0   8      34633.75      35665.48       127.18 o                         
   5   0   8       7929.46       7883.57        74.58 o                         
   6   0   8       5445.65       5816.37        35.74 o                         
   7   0   8       4576.10       4638.10        48.06 o                         
   8   0   8      15729.07      14790.04       113.92 o                         
   9   0   8        789.01        803.28        17.30 o                         
  10   0   8        980.20       1055.74        20.29 o                         
  11   0   8        466.41        434.42        19.57 o                         
  12   0   8        433.06        364.85        20.15 o                         
  13   0   8         30.18         27.23        13.10 o                         
  14   0   8       1444.43       1509.29        31.79 o                         
  15   0   8        261.20        256.38        19.02 o                         
  16   0   8        112.06         84.54        16.96 o                         
  17   0   8          7.53          8.83        17.96 o                         
  18   0   8          3.67        -19.36        19.36 o                         
  19   0   8        662.96        612.67        35.15 o                         
  20   0   8          0.08         19.16        22.24 o                         
   1   1   8        725.74        776.69         7.62 o                         
   2   1   8       9072.58       9471.73        27.95 o                         
   3   1   8         87.84         94.41         4.06 o                         
   4   1   8         71.43        132.46         4.91 o                         
   5   1   8        476.32        496.99         8.35 o                         
   6   1   8          0.71          0.74         4.53 o                         
   7   1   8        115.73        138.61         5.84 o                         
   8   1   8         27.29         23.35         5.61 o                         
   9   1   8          2.24         -6.08         6.08 o                         
  10   1   8       8626.11       8464.20        48.06 o                         
  11   1   8       2430.61       2341.30        18.33 o                         
  12   1   8       2185.72       2180.79        20.85 o                         
  13   1   8       1798.69       1890.02        20.82 o                         
  14   1   8        277.07        257.27        12.14 o                         
  15   1   8          6.25         -8.24        10.83 o                         
  16   1   8       2098.80       2193.46        31.36 o                         
  17   1   8        146.96        158.21        13.88 o                         
  18   1   8        476.34        444.44        16.93 o                         
  19   1   8        129.93         85.53        16.20 o                         
  20   1   8        754.12        821.82        27.66 o                         
   0   2   8         70.65         67.90         5.15 o                         
   1   2   8         57.31         39.24         3.54 o                         
   2   2   8       3046.54       3120.71        21.20 o                         
   3   2   8       2486.73       2574.54        16.49 o                         
   4   2   8      15228.91      15720.62        59.16 o                         
   5   2   8        209.94        253.62         7.74 o                         
   6   2   8       4344.50       4844.62        32.60 o                         
   7   2   8        179.89        152.81         7.39 o                         
   8   2   8       3795.97       3642.63        20.21 o                         
   9   2   8        460.35        545.25        11.27 o                         
  10   2   8         48.16         67.21         7.09 o                         
  11   2   8         10.87          3.19         7.22 o                         
  12   2   8        343.73        295.69        10.87 o                         
  13   2   8         70.43         61.21        10.43 o                         
  14   2   8          0.16         -2.67        10.29 o                         
  15   2   8        105.43        123.03        11.70 o                         
  16   2   8          2.16          0.11        11.89 o                         
  17   2   8         52.17         34.86        13.95 o                         
  18   2   8        108.19        107.09        15.62 o                         
  19   2   8         32.10         16.08        16.46 o                         
  20   2   8         33.16         38.78        17.86 o                         
   1   3   8       1860.94       2131.08        12.82 o                         
   2   3   8          2.28         11.84         3.98 o                         
   3   3   8        181.20        168.96         6.37 o                         
   4   3   8       2030.42       2242.89        19.46 o                         
   5   3   8         67.22         82.84         5.26 o                         
   6   3   8       2679.09       2914.48        17.90 o                         
   7   3   8        108.76        131.12         6.25 o                         
   8   3   8        137.06        148.88         6.86 o                         
   9   3   8         16.06         15.34         6.50 o                         
  10   3   8          2.66         -7.11         7.11 o                         
  11   3   8          3.80         -7.46         7.46 o                         
  12   3   8         55.78         46.69         9.19 o                         
  13   3   8        378.42        338.13        14.76 o                         
  14   3   8        253.51        246.04        13.51 o                         
  15   3   8         93.48        101.19        12.77 o                         
  16   3   8         22.42         12.58        12.94 o                         
  17   3   8         54.97         22.97        13.72 o                         
  18   3   8         90.47         93.53        16.61 o                         
  19   3   8         43.77         53.77        16.67 o                         
  20   3   8         28.90         39.09        18.62 o                         
   0   4   8      15736.24      16891.25       134.61 o                         
   1   4   8          0.43         -3.40         3.51 o                         
   2   4   8       1030.57        963.46         9.09 o                         
   3   4   8         50.09         66.53         4.67 o                         
   4   4   8        988.38       1068.08        10.22 o                         
   5   4   8        617.05        806.95        10.10 o                         
   6   4   8       1802.82       1899.65        13.68 o                         
   7   4   8        281.73        277.94        11.37 o                         
   8   4   8       3206.72       3027.27        26.49 o                         
   9   4   8          0.26          0.35         7.16 o                         
  10   4   8        422.62        437.32        12.48 o                         
  11   4   8         68.95         54.95         8.46 o                         
  12   4   8         66.88         58.09         9.13 o                         
  13   4   8         21.03         13.26         9.70 o                         
  14   4   8        401.67        411.00        17.75 o                         
  15   4   8         36.68         39.63        11.28 o                         
  16   4   8         35.86         29.20        13.52 o                         
  17   4   8        337.12        372.96        18.00 o                         
  18   4   8        670.11        706.55        23.39 o                         
  19   4   8         25.34         23.32        17.71 o                         
  20   4   8        312.60        359.00        25.63 o                         
   1   5   8        291.25        335.80         8.39 o                         
   2   5   8        445.08        330.84         8.12 o                         
   3   5   8          8.38          4.52         4.45 o                         
   4   5   8       3913.77       3940.38        19.76 o                         
   5   5   8       1070.77       1211.10        13.18 o                         
   6   5   8       1017.56       1185.00        13.95 o                         
   7   5   8        852.53        858.71        12.80 o                         
   8   5   8        384.60        380.11        10.60 o                         
   9   5   8        230.93        255.64         9.18 o                         
  10   5   8       6842.47       6816.70        53.07 o                         
  11   5   8        244.80        262.79        10.15 o                         
  12   5   8        375.76        349.56        16.09 o                         
  13   5   8        225.52        217.14        10.97 o                         
  14   5   8        748.56        794.37        18.32 o                         
  15   5   8        437.54        434.20        17.22 o                         
  16   5   8       3188.56       3390.65        36.07 o                         
  17   5   8        351.35        343.11        18.18 o                         
  18   5   8        835.57        905.96        29.57 o                         
  19   5   8         33.87         29.31        20.76 o                         
   0   6   8         79.91         94.10         7.35 o                         
   1   6   8          1.63         -2.04         4.65 o                         
   2   6   8       2858.76       2786.76        17.46 o                         
   3   6   8        205.15        249.63         7.44 o                         
   4   6   8       7728.03       7917.64        39.17 o                         
   5   6   8        186.68        185.61         7.81 o                         
   6   6   8          2.39          2.20         6.84 o                         
   7   6   8          2.27          0.12         7.23 o                         
   8   6   8       2948.32       2791.75        30.21 o                         
   9   6   8        130.84        135.38         9.56 o                         
  10   6   8        688.23        689.98        16.10 o                         
  11   6   8         14.66         20.34         9.40 o                         
  12   6   8        556.18        517.73        16.38 o                         
  13   6   8        129.08        137.76        11.78 o                         
  14   6   8          8.86         20.01        11.57 o                         
  15   6   8         26.14         36.51        13.82 o                         
  16   6   8        126.96        112.83        15.48 o                         
  17   6   8         17.90         12.11        15.95 o                         
  18   6   8        122.85        136.19        22.44 o                         
   1   7   8        272.78        267.56         9.39 o                         
   2   7   8         68.19         68.96         6.91 o                         
   3   7   8          2.02          1.53         6.58 o                         
   4   7   8        385.10        397.54        14.08 o                         
   5   7   8         14.32         12.46         7.84 o                         
   6   7   8       1279.46       1272.45        18.03 o                         
   7   7   8        492.31        518.62        15.56 o                         
   8   7   8        189.35        192.16        11.08 o                         
   9   7   8          3.04         -1.62         9.77 o                         
  10   7   8       1134.80       1129.32        20.45 o                         
  11   7   8         47.75         35.84        11.06 o                         
  12   7   8        226.75        217.30        13.78 o                         
  13   7   8        101.60        117.89        13.80 o                         
  14   7   8       1269.50       1225.12        24.93 o                         
  15   7   8          0.12         -7.68        14.46 o                         
  16   7   8       1469.04       1582.35        38.06 o                         
  17   7   8         20.71         17.40        19.32 o                         
   0   8   8       3341.91       3412.79        55.26 o                         
   1   8   8        100.00        118.33         7.49 o                         
   2   8   8       1550.69       1508.54        17.10 o                         
   3   8   8          1.84         -4.57         7.05 o                         
   4   8   8       3099.45       3130.37        33.00 o                         
   5   8   8         72.58         63.63         8.76 o                         
   6   8   8        136.80        148.77         9.91 o                         
   7   8   8         15.27          7.02         9.02 o                         
   8   8   8         36.55         43.12         9.88 o                         
   9   8   8        174.22        168.70        11.85 o                         
  10   8   8        828.55        830.63        19.53 o                         
  11   8   8         25.19         34.83        12.43 o                         
  12   8   8        923.53        855.00        21.36 o                         
  13   8   8          0.67         -6.15        12.74 o                         
  14   8   8        471.73        443.38        19.72 o                         
  15   8   8          0.31         -9.32        15.03 o                         
  16   8   8          8.69         -9.27        18.35 o                         
   1   9   8        327.15        242.04         9.83 o                         
   2   9   8        448.88        436.59        13.16 o                         
   3   9   8         38.53         21.29         7.89 o                         
   4   9   8         27.60         21.37         8.23 o                         
   5   9   8         82.73         77.57         9.11 o                         
   6   9   8        301.74        316.47        13.15 o                         
   7   9   8         26.93         21.66         9.51 o                         
   8   9   8        267.36        291.85        13.59 o                         
   9   9   8        353.15        335.23        14.69 o                         
  10   9   8         24.00         21.07        11.37 o                         
  11   9   8          0.05        -11.46        11.46 o                         
  12   9   8         36.25         41.21        12.88 o                         
  13   9   8         42.54         15.89        13.66 o                         
  14   9   8          1.95         -8.59        14.73 o                         
  15   9   8        325.12        324.29        19.35 o                         
   0  10   8       4536.98       4056.57        70.76 o                         
   1  10   8         24.37         35.32         9.65 o                         
   2  10   8         81.83         85.63        10.63 o                         
   3  10   8        107.20        133.59        11.86 o                         
   4  10   8        570.33        480.20        20.19 o                         
   5  10   8         88.26         73.88        11.46 o                         
   6  10   8        689.62        666.19        20.29 o                         
   7  10   8         12.79         10.34        12.16 o                         
   8  10   8        531.05        550.90        20.70 o                         
   9  10   8         96.42         79.71        14.42 o                         
  10  10   8         23.22         20.04        13.60 o                         
  11  10   8        218.40        201.22        14.41 o                         
  12  10   8        343.19        371.56        17.69 o                         
  13  10   8        167.76        149.10        16.37 o                         
   1  11   8          2.79         16.28        10.27 o                         
   2  11   8        402.39        420.08        17.15 o                         
   3  11   8          7.06          5.91        11.07 o                         
   4  11   8          0.19          5.21        11.79 o                         
   5  11   8         58.74         50.66        13.07 o                         
   6  11   8          0.07        -12.89        12.89 o                         
   7  11   8          4.09        -13.75        13.75 o                         
   8  11   8          0.10          0.28        14.45 o                         
   9  11   8         13.32          7.04        14.16 o                         
  10  11   8       1067.06       1122.71        27.75 o                         
  11  11   8         22.25         23.10        16.24 o                         
   0  12   8         23.34         57.21        16.71 o                         
   1  12   8         25.21         23.68        11.18 o                         
   2  12   8          6.79         13.85        11.26 o                         
   3  12   8          2.70          1.57        11.67 o                         
   4  12   8        667.35        686.17        22.94 o                         
   5  12   8         40.41         55.51        14.18 o                         
   6  12   8         87.13         94.39        15.50 o                         
   7  12   8         99.69        125.60        17.32 o                         
   8  12   8        396.63        477.64        28.81 o                         
   1  13   8          2.21         -0.94        12.34 o                         
   2  13   8        107.72        112.96        13.74 o                         
   3  13   8         41.82         50.67        13.49 o                         
   4  13   8        149.53        164.96        15.55 o                         
   1   1   9        208.65        239.68         6.62 o                         
   2   1   9       5208.97       5519.04        25.15 o                         
   3   1   9       1079.31       1120.97        10.27 o                         
   4   1   9        171.59        136.22         5.45 o                         
   5   1   9       5294.74       5741.24        29.96 o                         
   6   1   9       3259.19       3472.07        15.31 o                         
   7   1   9        741.13        908.62        10.57 o                         
   8   1   9         41.60         38.53         6.20 o                         
   9   1   9         50.80         53.31         6.70 o                         
  10   1   9       1201.29       1176.95        15.04 o                         
  11   1   9          0.01         -6.02         7.73 o                         
  12   1   9        282.75        298.44        11.75 o                         
  13   1   9        579.11        558.89        16.25 o                         
  14   1   9        342.68        313.44        12.97 o                         
  15   1   9         38.24         27.83        11.39 o                         
  16   1   9        896.72        942.04        21.09 o                         
  17   1   9          0.05         -7.70        12.92 o                         
  18   1   9        166.24        142.91        14.88 o                         
  19   1   9         74.74         47.73        17.92 o                         
  20   1   9        147.03        158.18        21.06 o                         
   0   2   9        751.55        824.31        12.17 o                         
   1   2   9        153.18        174.36         6.60 o                         
   2   2   9        810.27        807.30         9.37 o                         
   3   2   9        514.67        534.60         9.02 o                         
   4   2   9       7683.57       7868.45        42.51 o                         
   5   2   9        623.94        646.71        10.50 o                         
   6   2   9       1478.70       1521.42        13.57 o                         
   7   2   9        568.79        623.01        10.88 o                         
   8   2   9       6830.18       6877.98        24.14 o                         
   9   2   9       1436.53       1324.83        14.01 o                         
  10   2   9       1129.94       1139.49        14.26 o                         
  11   2   9          3.76          2.18         7.89 o                         
  12   2   9        311.87        311.85        11.07 o                         
  13   2   9        230.93        218.85        12.69 o                         
  14   2   9       1589.58       1609.42        21.93 o                         
  15   2   9        125.53        121.59        12.44 o                         
  16   2   9        106.43        102.99        14.11 o                         
  17   2   9          5.60        -13.80        13.80 o                         
  18   2   9        395.85        368.73        18.31 o                         
  19   2   9          7.10        -13.16        16.88 o                         
  20   2   9        392.83        357.81        21.26 o                         
   1   3   9        294.68        320.50         7.08 o                         
   2   3   9       2804.48       3046.83        15.54 o                         
   3   3   9        598.48        724.37         9.41 o                         
   4   3   9       2816.11       2793.58        17.31 o                         
   5   3   9       5841.44       6313.09        36.71 o                         
   6   3   9       2588.35       2664.32        16.95 o                         
   7   3   9         36.50         44.28         5.82 o                         
   8   3   9         49.96         45.15         6.24 o                         
   9   3   9        652.36        641.70        12.46 o                         
  10   3   9       7075.77       6838.48        49.00 o                         
  11   3   9       1576.56       1527.21        16.81 o                         
  12   3   9       3379.24       3276.72        26.35 o                         
  13   3   9        680.87        710.67        27.97 o                         
  14   3   9       1000.43        980.94        21.77 o                         
  15   3   9          4.87        -11.94        12.51 o                         
  16   3   9       3512.79       3753.31        47.35 o                         
  17   3   9         66.64         42.12        14.73 o                         
  18   3   9        221.01        231.32        17.70 o                         
  19   3   9         12.93        -12.44        17.12 o                         
  20   3   9        448.03        463.80        22.19 o                         
   0   4   9         65.72         56.05         6.34 o                         
   1   4   9         10.23          7.67         4.25 o                         
   2   4   9       2090.10       2096.76        12.94 o                         
   3   4   9       3969.20       4461.38        26.15 o                         
   4   4   9        517.91        436.54         8.84 o                         
   5   4   9       5587.87       5634.23        23.92 o                         
   6   4   9          8.29          5.08         5.42 o                         
   7   4   9       1797.76       1877.24        19.93 o                         
   8   4   9       7248.51       7122.33        57.55 o                         
   9   4   9          7.88         10.81         7.36 o                         
  10   4   9        547.86        527.99        13.79 o                         
  11   4   9        102.38        114.05         9.62 o                         
  12   4   9         25.32         18.54         9.26 o                         
  13   4   9         27.69         23.17        12.61 o                         
  14   4   9       1046.00       1124.09        19.94 o                         
  15   4   9          1.68        -10.51        12.53 o                         
  16   4   9        181.02        164.35        14.77 o                         
  17   4   9          5.89          7.23        14.62 o                         
  18   4   9        765.45        788.42        30.08 o                         
  19   4   9        117.86        117.34        19.05 o                         
   1   5   9        177.51        215.76         6.11 o                         
   2   5   9       1111.70       1145.98        10.92 o                         
   3   5   9        358.15        316.52         8.34 o                         
   4   5   9        365.09        402.41         9.27 o                         
   5   5   9        144.43        156.60         6.47 o                         
   6   5   9       1524.29       1504.84        14.39 o                         
   7   5   9        543.08        512.58        12.24 o                         
   8   5   9       1474.26       1469.95        15.65 o                         
   9   5   9        594.15        590.23        13.19 o                         
  10   5   9         47.65         37.92         8.31 o                         
  11   5   9          6.08         -0.06         8.65 o                         
  12   5   9       9082.98       8768.90        59.44 o                         
  13   5   9         18.34         26.43         9.91 o                         
  14   5   9       1574.25       1731.63        22.37 o                         
  15   5   9        174.58        193.61        12.94 o                         
  16   5   9          0.15          8.83        14.40 o                         
  17   5   9          6.81         -2.43        15.68 o                         
  18   5   9        398.77        438.39        23.32 o                         
  19   5   9         20.00         30.79        26.94 o                         
   0   6   9        294.59        294.21        10.27 o                         
   1   6   9        461.32        487.45        10.24 o                         
   2   6   9        240.19        249.81         7.53 o                         
   3   6   9        283.65        277.69         7.95 o                         
   4   6   9        239.54        279.33         9.39 o                         
   5   6   9          0.70         -6.30         6.30 o                         
   6   6   9       2543.29       2467.95        28.09 o                         
   7   6   9         97.20         80.49         8.34 o                         
   8   6   9         16.29          4.01         7.96 o                         
   9   6   9         25.52         14.54         8.82 o                         
  10   6   9        489.09        460.45        14.98 o                         
  11   6   9        440.99        447.63        16.29 o                         
  12   6   9        437.47        444.46        16.85 o                         
  13   6   9         33.12         34.70        11.38 o                         
  14   6   9       1102.67       1053.10        21.66 o                         
  15   6   9        143.53        137.39        15.03 o                         
  16   6   9         80.88         68.07        15.39 o                         
  17   6   9        533.43        543.45        32.80 o                         
  18   6   9         65.04         48.63        21.77 o                         
   1   7   9        550.64        543.89        13.13 o                         
   2   7   9       2641.85       2560.32        20.79 o                         
   3   7   9         25.42         15.88         7.46 o                         
   4   7   9       4095.52       4023.06        33.16 o                         
   5   7   9        623.33        556.82        15.67 o                         
   6   7   9        738.67        677.91        16.51 o                         
   7   7   9         22.40         30.57         9.05 o                         
   8   7   9        365.06        364.84        14.15 o                         
   9   7   9        125.60        122.62        11.43 o                         
  10   7   9       1093.30       1050.43        20.61 o                         
  11   7   9        152.52        169.13        13.29 o                         
  12   7   9       2721.79       2601.01        27.15 o                         
  13   7   9          0.01          9.63        13.04 o                         
  14   7   9        243.34        241.55        16.16 o                         
  15   7   9          0.47         -7.32        16.52 o                         
  16   7   9        565.64        681.14        28.13 o                         
  17   7   9         66.48         54.83        20.08 o                         
   0   8   9         93.40        114.00        11.54 o                         
   1   8   9        141.13        125.73         8.14 o                         
   2   8   9       3544.81       3487.92        22.41 o                         
   3   8   9        255.58        231.05        10.07 o                         
   4   8   9       1043.80       1107.70        17.14 o                         
   5   8   9       2133.92       1990.94        29.18 o                         
   6   8   9       1226.64       1117.30        18.47 o                         
   7   8   9        195.24        196.05        11.37 o                         
   8   8   9       1046.57       1021.33        19.10 o                         
   9   8   9        184.73        186.27        12.23 o                         
  10   8   9         92.60         89.48        12.13 o                         
  11   8   9          0.13          0.26        11.88 o                         
  12   8   9        183.15        182.29        14.18 o                         
  13   8   9        177.89        174.11        15.19 o                         
  14   8   9        124.65        117.93        15.40 o                         
  15   8   9        159.59        119.04        16.83 o                         
  16   8   9         15.18         -1.21        18.74 o                         
   1   9   9         66.40         86.01         8.34 o                         
   2   9   9       1130.92       1065.09        16.06 o                         
   3   9   9        118.96        106.27         8.95 o                         
   4   9   9       3644.16       3513.79        24.18 o                         
   5   9   9       1261.42       1139.26        17.77 o                         
   6   9   9          4.95          3.09         9.40 o                         
   7   9   9        204.93        191.18        11.51 o                         
   8   9   9         34.85         33.43        10.67 o                         
   9   9   9        814.91        764.88        19.84 o                         
  10   9   9        951.26        985.35        21.44 o                         
  11   9   9          0.92         -9.60        11.62 o                         
  12   9   9         67.11         38.43        13.29 o                         
  13   9   9        115.20         94.90        14.99 o                         
  14   9   9          8.95         -9.44        14.94 o                         
  15   9   9        152.40        127.30        18.06 o                         
   0  10   9        224.65        253.79        20.29 o                         
   1  10   9          8.00         30.53        10.44 o                         
   2  10   9       1372.68       1327.66        21.98 o                         
   3  10   9          0.17          6.30        10.72 o                         
   4  10   9       1658.11       1635.77        30.62 o                         
   5  10   9        357.33        332.87        18.23 o                         
   6  10   9        233.07        289.12        15.74 o                         
   7  10   9          9.51         -4.17        12.62 o                         
   8  10   9        180.22        164.68        15.14 o                         
   9  10   9        145.73        118.22        15.52 o                         
  10  10   9         22.05         17.82        12.53 o                         
  11  10   9         20.98         18.72        12.66 o                         
  12  10   9          2.20         -4.96        13.98 o                         
  13  10   9          2.59        -14.81        14.81 o                         
   1  11   9        276.20        262.01        14.67 o                         
   2  11   9        359.56        306.17        20.90 o                         
   3  11   9        150.29        167.39        13.32 o                         
   4  11   9         16.47          8.19        12.59 o                         
   5  11   9        240.19        194.38        15.30 o                         
   6  11   9        177.40        213.10        16.39 o                         
   7  11   9         87.30        100.43        15.75 o                         
   8  11   9       1233.98       1280.97        26.56 o                         
   9  11   9          6.54         -7.91        15.09 o                         
  10  11   9         43.46         49.85        15.36 o                         
  11  11   9         14.78         -8.85        25.82 o                         
   0  12   9        884.93        974.94        44.68 o                         
   1  12   9        478.79        575.68        20.22 o                         
   2  12   9         26.58         27.42        12.50 o                         
   3  12   9         27.67         24.76        12.55 o                         
   4  12   9        291.00        276.20        17.51 o                         
   5  12   9         79.70        109.75        15.42 o                         
   6  12   9       1450.70       1619.34        40.03 o                         
   7  12   9          0.70         15.37        15.88 o                         
   8  12   9         99.06         84.22        18.73 o                         
   1  13   9          1.05         -5.12        12.89 o                         
   2  13   9        292.77        333.33        19.91 o                         
   3  13   9          0.83          5.00        17.51 o                         
   0   0  10       8129.43       8462.25        46.95 o                         
   1   0  10       1933.80       2126.15        19.55 o                         
   2   0  10      17635.22      16808.43        83.49 o                         
   3   0  10       8819.86       8529.61        36.92 o                         
   4   0  10      14522.69      15082.15        94.23 o                         
   5   0  10         87.33         80.48         7.02 o                         
   6   0  10        418.75        561.81        13.99 o                         
   7   0  10       4132.09       4543.81        38.27 o                         
   8   0  10       1767.21       1565.25        19.32 o                         
   9   0  10       1050.58       1002.24        20.08 o                         
  10   0  10        395.38        354.45        15.43 o                         
  11   0  10      10942.58      10376.24       122.71 o                         
  12   0  10        623.82        546.21        22.17 o                         
  13   0  10        539.81        595.69        23.21 o                         
  14   0  10       1826.78       1873.75        35.34 o                         
  15   0  10         94.08         84.28        17.63 o                         
  16   0  10         82.74         78.49        18.11 o                         
  17   0  10         87.62         97.42        20.94 o                         
  18   0  10        276.19        312.48        24.36 o                         
  19   0  10         59.84         38.67        21.64 o                         
  20   0  10         29.53         36.37        24.25 o                         
   1   1  10       9210.82       9886.17        47.81 o                         
   2   1  10       1838.77       2081.83        13.73 o                         
   3   1  10       2110.52       2492.31        12.81 o                         
   4   1  10      10281.78      10101.07        49.44 o                         
   5   1  10       2374.73       2519.69        12.94 o                         
   6   1  10        824.52        888.35        10.63 o                         
   7   1  10         59.19         70.59         5.53 o                         
   8   1  10         70.35         74.42         6.52 o                         
   9   1  10        945.03        868.28        13.15 o                         
  10   1  10       3926.33       3747.68        23.12 o                         
  11   1  10        304.67        273.72        11.24 o                         
  12   1  10        697.47        733.57        16.72 o                         
  13   1  10       6575.33       6527.34        47.72 o                         
  14   1  10         34.18         34.55        11.53 o                         
  15   1  10         38.20         22.23        11.74 o                         
  16   1  10        899.96        952.59        22.54 o                         
  17   1  10         27.94          0.33        12.98 o                         
  18   1  10         40.73         49.40        14.89 o                         
  19   1  10         10.36          1.38        17.25 o                         
  20   1  10        551.21        510.65        31.59 o                         
   0   2  10       3615.38       3516.69        26.18 o                         
   1   2  10        174.69        187.68         6.58 o                         
   2   2  10       2932.13       2894.55        13.63 o                         
   3   2  10      10191.68      10978.56        49.51 o                         
   4   2  10       2167.49       2322.91        15.52 o                         
   5   2  10       2114.12       2259.65        13.86 o                         
   6   2  10       2850.02       2947.43        20.35 o                         
   7   2  10       1231.14       1301.33        12.75 o                         
   8   2  10       1401.07       1365.72        14.00 o                         
   9   2  10       1718.86       1785.93        15.56 o                         
  10   2  10         74.39         48.67         7.54 o                         
  11   2  10       2053.91       2013.81        25.98 o                         
  12   2  10        452.95        445.75        14.67 o                         
  13   2  10          0.40         -6.47        10.92 o                         
  14   2  10        123.99        109.58        11.90 o                         
  15   2  10          0.08        -11.59        12.47 o                         
  16   2  10         17.27          9.32        13.35 o                         
  17   2  10         54.13         40.90        14.59 o                         
  18   2  10         13.51         18.64        15.61 o                         
  19   2  10        146.71        123.31        17.78 o                         
  20   2  10         10.90          2.46        20.46 o                         
   1   3  10        506.95        549.03         8.94 o                         
   2   3  10         11.22          8.72         4.54 o                         
   3   3  10        287.36        311.85         7.14 o                         
   4   3  10       2166.48       2385.46        14.63 o                         
   5   3  10       2421.61       2609.26        15.70 o                         
   6   3  10         32.63         41.18         5.54 o                         
   7   3  10          1.16         -1.23         5.55 o                         
   8   3  10        712.41        753.64        12.95 o                         
   9   3  10        116.95        102.53         7.74 o                         
  10   3  10          9.20          4.57         7.41 o                         
  11   3  10         81.10         83.50         9.54 o                         
  12   3  10         84.69         81.70        10.35 o                         
  13   3  10         58.35         45.00        11.04 o                         
  14   3  10          0.32        -12.03        12.04 o                         
  15   3  10        165.46        132.04        14.13 o                         
  16   3  10          9.13         16.47        14.04 o                         
  17   3  10          0.47         -7.37        14.32 o                         
  18   3  10          3.10         -9.97        15.57 o                         
  19   3  10          1.21        -14.31        17.29 o                         
   0   4  10          1.57         -3.56         6.08 o                         
   1   4  10         50.84         78.20         4.95 o                         
   2   4  10       6472.68       6637.31        30.68 o                         
   3   4  10         29.65         12.78         4.84 o                         
   4   4  10        185.73        180.09         6.21 o                         
   5   4  10        117.17        103.10         6.30 o                         
   6   4  10       8959.14       9167.93        47.98 o                         
   7   4  10        700.73        705.60        13.15 o                         
   8   4  10       1902.40       1885.46        19.18 o                         
   9   4  10        337.14        363.49        10.81 o                         
  10   4  10       1299.23       1370.89        16.86 o                         
  11   4  10        408.63        371.90        12.73 o                         
  12   4  10        547.24        494.54        14.15 o                         
  13   4  10          3.53          2.74        10.35 o                         
  14   4  10       1001.31       1044.21        20.13 o                         
  15   4  10        283.21        284.25        18.37 o                         
  16   4  10        221.48        239.19        20.98 o                         
  17   4  10         51.38         56.73        15.00 o                         
  18   4  10        156.33        159.01        18.17 o                         
  19   4  10         19.39         23.11        17.95 o                         
   1   5  10        738.03        765.65        10.54 o                         
   2   5  10       1501.58       1453.40        14.59 o                         
   3   5  10        683.03        653.88        10.50 o                         
   4   5  10       8041.49       8230.24        47.60 o                         
   5   5  10        962.38        974.19        12.35 o                         
   6   5  10         49.20         53.36         6.57 o                         
   7   5  10        101.98         77.57         7.49 o                         
   8   5  10        288.73        266.60         9.22 o                         
   9   5  10        459.09        451.89        12.47 o                         
  10   5  10       3617.43       3498.16        22.76 o                         
  11   5  10        832.06        847.41        16.39 o                         
  12   5  10       2179.77       2297.26        22.95 o                         
  13   5  10       1525.36       1487.36        20.92 o                         
  14   5  10        469.44        500.41        17.59 o                         
  15   5  10        265.35        267.54        14.09 o                         
  16   5  10       6262.98       6455.21        54.42 o                         
  17   5  10        180.38        170.27        16.87 o                         
  18   5  10         88.97         77.25        20.52 o                         
   0   6  10        849.01        924.33        21.60 o                         
   1   6  10        937.34       1033.67        11.95 o                         
   2   6  10       5603.19       5680.21        43.14 o                         
   3   6  10        829.24        839.49        12.22 o                         
   4   6  10       3498.92       3383.92        26.94 o                         
   5   6  10       1339.47       1365.23        15.45 o                         
   6   6  10         20.89         27.65         7.53 o                         
   7   6  10        189.29        178.40         9.56 o                         
   8   6  10        790.75        730.15        15.84 o                         
   9   6  10       1139.52       1136.13        17.48 o                         
  10   6  10       1491.49       1485.68        19.85 o                         
  11   6  10        359.59        350.83        13.80 o                         
  12   6  10          0.04          7.29        10.31 o                         
  13   6  10         28.54         14.80        11.18 o                         
  14   6  10        509.67        530.10        22.37 o                         
  15   6  10        133.17        119.09        14.89 o                         
  16   6  10        131.01        123.19        16.19 o                         
  17   6  10        496.10        512.33        27.09 o                         
  18   6  10          1.88         25.28        28.28 o                         
   1   7  10          0.64          1.45         6.91 o                         
   2   7  10        358.28        342.75        12.00 o                         
   3   7  10       1324.48       1382.74        17.47 o                         
   4   7  10       1938.06       1924.14        19.96 o                         
   5   7  10        288.75        278.58        12.06 o                         
   6   7  10        132.97        142.77        10.31 o                         
   7   7  10         36.28         21.06         9.53 o                         
   8   7  10        204.94        199.76        11.51 o                         
   9   7  10        120.44        112.12        11.80 o                         
  10   7  10       1370.49       1329.93        22.21 o                         
  11   7  10        792.44        734.76        20.74 o                         
  12   7  10        110.93         97.05        13.15 o                         
  13   7  10        151.36        158.87        14.82 o                         
  14   7  10        468.21        481.25        20.51 o                         
  15   7  10         58.27         59.55        17.75 o                         
  16   7  10        991.02       1039.97        31.16 o                         
  17   7  10         26.22         30.50        22.48 o                         
   0   8  10       2118.23       2016.39        47.54 o                         
   1   8  10         52.27         49.34         8.07 o                         
   2   8  10        966.31        948.20        15.99 o                         
   3   8  10          8.67          8.03         8.33 o                         
   4   8  10       1079.59       1091.71        17.69 o                         
   5   8  10         97.16         86.80         9.58 o                         
   6   8  10       1300.21       1324.08        21.16 o                         
   7   8  10       1222.90       1144.85        18.98 o                         
   8   8  10          7.27         11.40        10.47 o                         
   9   8  10         25.95         20.37        11.32 o                         
  10   8  10        572.44        539.78        18.50 o                         
  11   8  10         46.79         36.34        12.89 o                         
  12   8  10        338.01        342.28        20.52 o                         
  13   8  10         18.71         19.21        13.76 o                         
  14   8  10         14.07          9.26        14.70 o                         
  15   8  10         72.66         46.26        16.34 o                         
  16   8  10          9.44         -2.99        21.04 o                         
   1   9  10          0.90          1.32         8.07 o                         
   2   9  10        412.19        427.38        14.09 o                         
   3   9  10        151.86        163.86         9.89 o                         
   4   9  10        194.20        250.16        11.07 o                         
   5   9  10        313.82        361.39        14.37 o                         
   6   9  10        267.04        283.01        11.97 o                         
   7   9  10          1.49         -6.90        10.14 o                         
   8   9  10        428.18        411.12        16.52 o                         
   9   9  10          0.26          7.94        11.62 o                         
  10   9  10        176.47        174.35        13.85 o                         
  11   9  10         28.16         11.51        13.17 o                         
  12   9  10         74.56         79.75        13.81 o                         
  13   9  10         56.83         60.89        15.06 o                         
  14   9  10        250.80        264.35        18.19 o                         
   0  10  10       4358.30       3991.52        47.13 o                         
   1  10  10        285.31        256.48        13.91 o                         
   2  10  10         68.60         83.04        11.45 o                         
   3  10  10         21.02         41.98        10.57 o                         
   4  10  10        503.89        496.21        21.58 o                         
   5  10  10       1660.96       1522.57        29.12 o                         
   6  10  10        801.50        841.10        22.81 o                         
   7  10  10         18.78         21.44        13.32 o                         
   8  10  10        273.63        254.96        16.62 o                         
   9  10  10        224.70        214.26        14.24 o                         
  10  10  10          0.03         -3.34        12.72 o                         
  11  10  10         62.08         61.65        13.75 o                         
  12  10  10        700.87        741.96        23.57 o                         
  13  10  10         11.15         18.62        19.87 o                         
   1  11  10        507.06        501.71        19.80 o                         
   2  11  10        944.02        951.25        22.19 o                         
   3  11  10        199.26        190.32        14.34 o                         
   4  11  10        771.01        831.23        23.35 o                         
   5  11  10        102.03        111.53        15.11 o                         
   6  11  10         98.65         93.91        16.85 o                         
   7  11  10         14.46         20.23        15.95 o                         
   8  11  10         41.77         47.26        15.45 o                         
   9  11  10          0.33         -5.77        15.63 o                         
  10  11  10        946.39       1016.56        28.99 o                         
  11  11  10        363.07        388.62        53.21 o                         
   0  12  10        105.53        137.31        20.06 o                         
   1  12  10          2.70         -0.31        12.29 o                         
   2  12  10        256.27        297.49        17.22 o                         
   3  12  10        157.09        185.08        15.52 o                         
   4  12  10        251.90        313.27        31.16 o                         
   5  12  10         52.78         72.22        15.74 o                         
   6  12  10         17.61         23.06        15.80 o                         
   7  12  10        208.55        243.18        19.33 o                         
   1   1  11       1140.36       1392.97        10.35 o                         
   2   1  11        121.63        119.84         5.42 o                         
   3   1  11       1608.46       1767.31        11.42 o                         
   4   1  11       1139.25       1039.29        10.63 o                         
   5   1  11       2205.26       2608.83        14.01 o                         
   6   1  11         95.52         90.62         5.65 o                         
   7   1  11       1035.21       1021.48        12.17 o                         
   8   1  11        384.45        421.31        10.54 o                         
   9   1  11        471.44        511.83        12.49 o                         
  10   1  11       1151.02       1173.11        16.83 o                         
  11   1  11        833.95        738.67        16.84 o                         
  12   1  11        139.36        113.04        10.58 o                         
  13   1  11         16.68         13.73        10.59 o                         
  14   1  11        145.44        124.72        12.53 o                         
  15   1  11        550.33        580.83        21.30 o                         
  16   1  11        415.97        422.97        21.55 o                         
  17   1  11         11.05         -0.06        13.81 o                         
  18   1  11         10.93         -1.63        15.84 o                         
  19   1  11        133.82        114.55        18.49 o                         
  20   1  11         74.34         52.02        27.75 o                         
   0   2  11       1171.37       1121.19        22.13 o                         
   1   2  11       2591.74       2792.33        14.70 o                         
   2   2  11      13606.31      13856.19        66.69 o                         
   3   2  11       1957.67       1908.58        12.98 o                         
   4   2  11       1899.70       1954.76        13.12 o                         
   5   2  11       5961.05       5890.42        31.86 o                         
   6   2  11       2378.55       2472.14        14.84 o                         
   7   2  11        298.33        325.15         9.87 o                         
   8   2  11       1554.78       1502.29        14.55 o                         
   9   2  11       5060.82       4938.21        33.16 o                         
  10   2  11        355.03        383.17        12.47 o                         
  11   2  11        111.58        104.65         9.25 o                         
  12   2  11        430.63        464.16        15.47 o                         
  13   2  11        113.75        129.22        12.32 o                         
  14   2  11        206.36        212.50        13.56 o                         
  15   2  11         45.02         29.23        13.47 o                         
  16   2  11         44.76         33.78        14.27 o                         
  17   2  11        798.76        811.97        32.41 o                         
  18   2  11        125.11        114.31        16.62 o                         
  19   2  11         37.76         38.31        17.29 o                         
   1   3  11       1060.58       1021.97        10.27 o                         
   2   3  11         29.17         26.95         4.88 o                         
   3   3  11         89.15        100.37         5.52 o                         
   4   3  11       2840.40       2524.46        17.16 o                         
   5   3  11          1.58         12.04         5.22 o                         
   6   3  11        618.88        615.94        11.06 o                         
   7   3  11       1340.51       1511.33        13.76 o                         
   8   3  11         65.33         43.86         7.01 o                         
   9   3  11       2045.38       2058.35        17.97 o                         
  10   3  11       5858.84       5843.42        27.37 o                         
  11   3  11       2781.96       2658.14        22.39 o                         
  12   3  11        978.47        992.10        18.99 o                         
  13   3  11        249.22        261.58        14.71 o                         
  14   3  11        855.85        909.06        22.35 o                         
  15   3  11       3047.27       3085.30        34.77 o                         
  16   3  11       1169.37       1257.25        26.13 o                         
  17   3  11        399.42        395.21        18.80 o                         
  18   3  11         47.47         52.66        16.04 o                         
  19   3  11        932.93       1029.20        28.62 o                         
   0   4  11        360.69        359.84        11.86 o                         
   1   4  11       2526.83       2534.47        17.31 o                         
   2   4  11       6099.97       5912.96        40.73 o                         
   3   4  11        640.03        642.31        11.01 o                         
   4   4  11       1582.99       1501.45        13.25 o                         
   5   4  11        747.18        706.47        11.73 o                         
   6   4  11       2206.38       2380.71        18.23 o                         
   7   4  11        658.89        668.93        13.17 o                         
   8   4  11       4300.18       4213.52        24.53 o                         
   9   4  11       1530.48       1456.60        17.37 o                         
  10   4  11          0.35         -0.13         8.20 o                         
  11   4  11        152.49        109.60         9.67 o                         
  12   4  11        361.44        283.16        16.87 o                         
  13   4  11          3.05         -2.36        10.75 o                         
  14   4  11       3059.58       3046.96        34.30 o                         
  15   4  11          7.33         17.61        13.43 o                         
  16   4  11        180.87        203.81        16.09 o                         
  17   4  11          0.20        -13.33        14.94 o                         
  18   4  11       1189.50       1209.69        29.35 o                         
  19   4  11         15.53         19.83        17.84 o                         
   1   5  11         20.78         26.67         5.36 o                         
   2   5  11          0.08          1.13         5.19 o                         
   3   5  11        192.48        225.50         7.18 o                         
   4   5  11        343.02        440.97        10.31 o                         
   5   5  11         95.56         81.47         6.58 o                         
   6   5  11       1672.03       1656.82        15.17 o                         
   7   5  11        354.72        315.48         9.70 o                         
   8   5  11        561.47        513.41        13.22 o                         
   9   5  11       2318.65       2224.00        19.19 o                         
  10   5  11        226.88        191.74        10.02 o                         
  11   5  11        384.54        365.88        12.50 o                         
  12   5  11        401.77        381.78        18.11 o                         
  13   5  11         14.67          3.61        10.72 o                         
  14   5  11       1466.95       1568.21        25.02 o                         
  15   5  11        841.42        859.18        21.71 o                         
  16   5  11         40.76         61.02        15.21 o                         
  17   5  11         57.49         56.43        17.23 o                         
  18   5  11        473.14        475.76        25.13 o                         
   0   6  11        694.48        722.85        16.28 o                         
   1   6  11        290.47        336.42         8.87 o                         
   2   6  11          0.03         10.65         5.76 o                         
   3   6  11        332.48        338.91        10.14 o                         
   4   6  11        719.23        715.14        13.04 o                         
   5   6  11        395.35        434.80        11.78 o                         
   6   6  11         48.82         33.26         7.80 o                         
   7   6  11        106.58        100.29         9.33 o                         
   8   6  11        270.86        244.61        12.36 o                         
   9   6  11        774.35        731.64        16.60 o                         
  10   6  11        981.08        981.82        18.49 o                         
  11   6  11        216.75        234.88        12.45 o                         
  12   6  11          2.10         -8.18        11.07 o                         
  13   6  11        258.17        228.79        13.16 o                         
  14   6  11        316.94        322.52        16.20 o                         
  15   6  11        796.53        771.39        31.04 o                         
  16   6  11         68.92         58.92        15.49 o                         
  17   6  11        256.69        241.55        21.88 o                         
   1   7  11        997.22       1019.00        16.43 o                         
   2   7  11        832.35        774.76        15.56 o                         
   3   7  11         96.54         90.78         8.89 o                         
   4   7  11        634.11        573.48        15.77 o                         
   5   7  11        213.32        228.58        11.06 o                         
   6   7  11         10.98         -0.30         9.25 o                         
   7   7  11        620.79        592.83        17.28 o                         
   8   7  11        514.54        488.13        16.66 o                         
   9   7  11          4.02         -1.83        10.60 o                         
  10   7  11         71.89         91.36        12.68 o                         
  11   7  11         15.93         -3.91        12.45 o                         
  12   7  11         13.08          6.96        13.33 o                         
  13   7  11        903.64        935.05        23.17 o                         
  14   7  11         70.20         61.34        15.52 o                         
  15   7  11        174.99        161.14        19.55 o                         
  16   7  11        121.54        137.02        20.85 o                         
   0   8  11         15.39         10.35        11.83 o                         
   1   8  11         78.73         72.66         8.91 o                         
   2   8  11       2198.15       2125.59        22.59 o                         
   3   8  11        194.65        258.50        11.37 o                         
   4   8  11         94.06         76.08         9.60 o                         
   5   8  11        941.60        950.66        22.74 o                         
   6   8  11        282.95        232.58        11.87 o                         
   7   8  11         86.90         92.41        11.30 o                         
   8   8  11         55.72         61.38        10.94 o                         
   9   8  11          0.72         -1.57        11.33 o                         
  10   8  11        234.20        220.87        14.31 o                         
  11   8  11        366.11        367.91        16.79 o                         
  12   8  11         87.59         72.87        14.31 o                         
  13   8  11         16.76         -1.65        14.30 o                         
  14   8  11        157.91        162.53        17.22 o                         
  15   8  11        415.34        398.90        24.31 o                         
   1   9  11          0.34          0.14         8.73 o                         
   2   9  11        778.95        725.16        16.98 o                         
   3   9  11         31.00         45.11         9.17 o                         
   4   9  11        145.36        153.33        10.57 o                         
   5   9  11         57.98         29.44        10.02 o                         
   6   9  11        777.76        764.64        18.68 o                         
   7   9  11          4.94          7.71        10.41 o                         
   8   9  11          5.43         -6.63        11.46 o                         
   9   9  11        625.41        623.84        19.73 o                         
  10   9  11        533.30        588.29        19.93 o                         
  11   9  11        109.02        112.16        14.50 o                         
  12   9  11         49.28         66.98        14.26 o                         
  13   9  11        669.80        666.83        23.51 o                         
  14   9  11        463.59        477.97        22.10 o                         
   0  10  11        414.02        460.10        26.64 o                         
   1  10  11         85.99        101.55        11.73 o                         
   2  10  11       1674.58       1629.63        25.22 o                         
   3  10  11          1.01         10.38        10.80 o                         
   4  10  11        437.03        424.02        22.85 o                         
   5  10  11        261.95        304.08        18.76 o                         
   6  10  11          7.20         13.04        13.13 o                         
   7  10  11         67.59         86.71        13.47 o                         
   8  10  11        101.66        108.18        13.01 o                         
   9  10  11         12.56          6.99        12.80 o                         
  10  10  11        338.42        324.53        16.47 o                         
  11  10  11         53.25         56.78        14.98 o                         
  12  10  11        249.07        292.31        17.80 o                         
   1  11  11        517.52        545.30        21.16 o                         
   2  11  11        667.77        588.95        21.56 o                         
   3  11  11          0.59         -1.61        12.68 o                         
   4  11  11          5.25          0.62        13.19 o                         
   5  11  11        211.23        232.38        16.86 o                         
   6  11  11        167.82        150.47        16.94 o                         
   7  11  11        747.13        746.54        24.32 o                         
   8  11  11        459.82        520.78        25.57 o                         
   9  11  11          1.55          4.38        16.57 o                         
  10  11  11         20.28         18.29        27.86 o                         
   0  12  11       1097.97       1222.21        36.64 o                         
   1  12  11        372.87        346.37        19.26 o                         
   2  12  11        242.90        224.20        19.96 o                         
   3  12  11        659.11        661.49        24.98 o                         
   4  12  11         17.37         19.24        14.96 o                         
   5  12  11        232.45        294.14        20.99 o                         
   6  12  11        142.99        161.83        17.86 o                         
   0   0  12       6519.76       7310.78        80.39 o                         
   1   0  12       6797.64       7760.08        72.94 o                         
   2   0  12       2146.49       2103.49        16.88 o                         
   3   0  12       1549.21       1219.55        14.98 o                         
   4   0  12        712.22        919.78        14.29 o                         
   5   0  12        163.32        168.01         8.98 o                         
   6   0  12        806.53        733.56        15.67 o                         
   7   0  12        360.91        375.22        15.98 o                         
   8   0  12       2746.62       2743.35        31.00 o                         
   9   0  12         53.35         40.52        11.83 o                         
  10   0  12       1496.98       1505.07        26.47 o                         
  11   0  12        592.96        524.13        29.84 o                         
  12   0  12         42.19         23.85        14.65 o                         
  13   0  12        381.35        355.23        28.67 o                         
  14   0  12       1246.94       1274.29        29.25 o                         
  15   0  12        777.13        770.77        29.85 o                         
  16   0  12         73.06         81.70        20.38 o                         
  17   0  12        596.99        670.18        38.26 o                         
  18   0  12         61.44         76.05        21.67 o                         
  19   0  12        314.79        310.55        32.18 o                         
   1   1  12       1209.16       1193.73        10.08 o                         
   2   1  12       2369.69       2656.53        12.83 o                         
   3   1  12       4207.47       4527.58        24.39 o                         
   4   1  12       4004.65       4313.00        21.46 o                         
   5   1  12        899.16        867.03        11.84 o                         
   6   1  12       1858.72       1825.38        14.23 o                         
   7   1  12       2113.59       2069.57        16.90 o                         
   8   1  12        233.69        185.32         7.88 o                         
   9   1  12        717.19        664.11        13.92 o                         
  10   1  12       5050.38       4965.84        29.15 o                         
  11   1  12        382.20        384.18        14.92 o                         
  12   1  12        207.07        177.63        11.46 o                         
  13   1  12        664.81        624.62        18.13 o                         
  14   1  12       2947.18       3018.46        27.94 o                         
  15   1  12        300.10        303.10        14.94 o                         
  16   1  12       2189.60       2288.54        32.04 o                         
  17   1  12        275.66        292.36        16.55 o                         
  18   1  12        593.91        586.75        30.41 o                         
  19   1  12         66.67         39.86        16.95 o                         
   0   2  12       1538.85       1533.16        20.15 o                         
   1   2  12        798.82        805.76        10.34 o                         
   2   2  12        567.81        620.14        10.29 o                         
   3   2  12       2707.06       2844.48        21.77 o                         
   4   2  12        151.88        193.22         6.56 o                         
   5   2  12         21.95         15.30         5.37 o                         
   6   2  12        588.50        572.56        10.72 o                         
   7   2  12        390.82        384.92         9.68 o                         
   8   2  12        545.98        573.11        11.72 o                         
   9   2  12        223.49        227.59         9.07 o                         
  10   2  12        826.45        848.10        15.41 o                         
  11   2  12         59.43         54.41        10.25 o                         
  12   2  12         37.48         36.74        11.06 o                         
  13   2  12        201.53        184.18        16.89 o                         
  14   2  12          6.21         -6.74        12.12 o                         
  15   2  12        134.69        133.69        15.24 o                         
  16   2  12          8.70         -0.80        14.43 o                         
  17   2  12        384.74        397.62        20.84 o                         
  18   2  12          1.93        -15.60        15.60 o                         
  19   2  12         30.09         27.33        16.98 o                         
   1   3  12       1470.44       1520.04        15.49 o                         
   2   3  12        188.02        219.47         8.52 o                         
   3   3  12        209.82        262.60         9.32 o                         
   4   3  12       1120.01       1114.96        11.60 o                         
   5   3  12         21.59         28.59         5.54 o                         
   6   3  12        683.04        748.47        11.60 o                         
   7   3  12         25.13         32.49         6.77 o                         
   8   3  12       1282.65       1345.32        15.10 o                         
   9   3  12        108.70        102.29         8.57 o                         
  10   3  12       1352.99       1406.06        18.04 o                         
  11   3  12        229.54        237.93        12.57 o                         
  12   3  12          3.24         -0.37        10.09 o                         
  13   3  12        100.23         85.22        12.75 o                         
  14   3  12        243.41        263.82        15.36 o                         
  15   3  12        104.61         89.20        14.04 o                         
  16   3  12        260.69        305.13        18.10 o                         
  17   3  12          5.65          7.44        14.85 o                         
  18   3  12        110.61         82.24        16.96 o                         
  19   3  12        339.79        384.37        20.74 o                         
   0   4  12        318.18        307.88        11.89 o                         
   1   4  12       2004.70       2076.23        14.63 o                         
   2   4  12       2006.08       2030.60        14.81 o                         
   3   4  12       1206.97       1135.62        13.22 o                         
   4   4  12        916.29        878.82        12.57 o                         
   5   4  12        347.02        387.66        10.24 o                         
   6   4  12        413.15        465.14        11.34 o                         
   7   4  12        308.04        298.60         9.36 o                         
   8   4  12        106.85        143.06        17.38 o                         
   9   4  12        122.31        109.43         9.30 o                         
  10   4  12          4.10          8.77         8.77 o                         
  11   4  12       1555.61       1530.06        19.12 o                         
  12   4  12         42.52         42.21        10.51 o                         
  13   4  12          5.71         -2.12        10.57 o                         
  14   4  12       1478.03       1449.71        25.03 o                         
  15   4  12       1921.89       1971.89        28.11 o                         
  16   4  12         33.68         36.49        14.63 o                         
  17   4  12        505.28        591.36        22.83 o                         
  18   4  12        222.38        224.10        17.60 o                         
   1   5  12       1427.78       1399.24        15.54 o                         
   2   5  12        537.48        593.07        11.32 o                         
   3   5  12        127.62        124.09         6.78 o                         
   4   5  12        485.24        503.60        11.35 o                         
   5   5  12       1099.04       1121.76        14.41 o                         
   6   5  12         22.24         19.98         6.86 o                         
   7   5  12       2572.97       2397.75        18.46 o                         
   8   5  12         22.70         11.83         8.10 o                         
   9   5  12         82.19         69.90         9.18 o                         
  10   5  12       2440.37       2354.85        22.11 o                         
  11   5  12       2270.83       2231.99        23.97 o                         
  12   5  12        365.84        331.26        15.90 o                         
  13   5  12         59.80         69.79        11.55 o                         
  14   5  12          0.56          3.68        11.42 o                         
  15   5  12        197.30        161.71        15.25 o                         
  16   5  12       2415.55       2417.38        31.51 o                         
  17   5  12         70.92         96.03        20.18 o                         
  18   5  12        218.65        255.18        26.37 o                         
   0   6  12        923.86       1024.20        22.40 o                         
   1   6  12         83.07         89.22         6.66 o                         
   2   6  12       3784.64       3757.36        23.18 o                         
   3   6  12         20.12         35.53         6.83 o                         
   4   6  12        316.96        289.76         9.50 o                         
   5   6  12        123.57        111.76         8.29 o                         
   6   6  12       1660.97       1664.99        17.68 o                         
   7   6  12        891.73        836.97        16.51 o                         
   8   6  12         59.68         54.75         9.75 o                         
   9   6  12        702.80        660.61        17.18 o                         
  10   6  12         25.79         29.04        10.36 o                         
  11   6  12       1554.20       1531.19        21.76 o                         
  12   6  12        161.34        176.88        12.94 o                         
  13   6  12         90.70         81.37        13.64 o                         
  14   6  12        217.80        212.80        15.66 o                         
  15   6  12        725.06        729.20        22.82 o                         
  16   6  12          7.35          9.78        18.40 o                         
  17   6  12        642.26        662.26        28.95 o                         
   1   7  12        264.08        270.56        10.86 o                         
   2   7  12         38.97         35.74         8.47 o                         
   3   7  12        262.91        211.58        13.27 o                         
   4   7  12       2028.53       1888.65        22.16 o                         
   5   7  12         87.84         56.03         9.79 o                         
   6   7  12        404.28        355.03        14.70 o                         
   7   7  12        124.05        108.89        11.43 o                         
   8   7  12         28.48         17.85        10.94 o                         
   9   7  12        109.02        100.56        12.20 o                         
  10   7  12       1456.10       1391.64        24.01 o                         
  11   7  12          9.51          5.11        12.94 o                         
  12   7  12       1082.21       1049.24        24.43 o                         
  13   7  12        312.10        278.66        16.42 o                         
  14   7  12        126.57        130.08        18.29 o                         
  15   7  12         82.71         59.58        19.25 o                         
  16   7  12        622.05        679.16        38.31 o                         
   0   8  12       1682.88       1565.50        27.75 o                         
   1   8  12        657.92        639.27        17.88 o                         
   2   8  12       1205.11       1200.02        18.08 o                         
   3   8  12        784.42        678.79        16.91 o                         
   4   8  12         86.00         78.45        10.06 o                         
   5   8  12        871.79        847.05        18.28 o                         
   6   8  12       1199.27       1171.14        20.17 o                         
   7   8  12        875.86        815.73        19.51 o                         
   8   8  12         22.12         17.21        11.45 o                         
   9   8  12          1.50          2.30        11.91 o                         
  10   8  12         10.50          9.92        12.67 o                         
  11   8  12          2.99          2.22        13.38 o                         
  12   8  12        143.80        180.21        16.07 o                         
  13   8  12         28.77         23.31        14.55 o                         
  14   8  12         87.68         80.51        16.55 o                         
  15   8  12         32.22         19.48        19.39 o                         
   1   9  12        150.42        196.74        10.94 o                         
   2   9  12        791.41        750.92        16.97 o                         
   3   9  12        329.57        315.68        12.85 o                         
   4   9  12        180.65        163.02        12.94 o                         
   5   9  12        326.24        375.49        15.67 o                         
   6   9  12         89.82         87.22        11.62 o                         
   7   9  12        493.44        533.44        18.32 o                         
   8   9  12         15.42          9.84        11.59 o                         
   9   9  12          4.13          1.46        12.46 o                         
  10   9  12         78.80         76.36        13.95 o                         
  11   9  12          2.19          8.35        14.26 o                         
  12   9  12        496.15        517.46        21.47 o                         
  13   9  12        174.12        166.34        17.81 o                         
   0  10  12        359.42        389.92        21.89 o                         
   1  10  12          2.13          9.40        10.37 o                         
   2  10  12        313.10        305.14        15.12 o                         
   3  10  12        149.36        147.36        13.13 o                         
   4  10  12        135.64         99.95        12.29 o                         
   5  10  12       1006.52        943.37        28.51 o                         
   6  10  12        142.28        152.11        12.60 o                         
   7  10  12        130.07        123.87        13.20 o                         
   8  10  12        366.46        342.28        15.67 o                         
   9  10  12        946.40        951.37        23.43 o                         
  10  10  12         13.71         14.53        14.22 o                         
  11  10  12        363.24        386.62        18.56 o                         
  12  10  12        682.35        724.96        29.57 o                         
   1  11  12        145.68        166.23        15.08 o                         
   2  11  12        272.65        249.32        16.75 o                         
   3  11  12         10.59         -4.85        13.73 o                         
   4  11  12        170.86        181.41        16.51 o                         
   5  11  12        331.76        313.39        18.47 o                         
   6  11  12         49.99         57.72        15.01 o                         
   7  11  12        544.70        577.11        23.52 o                         
   8  11  12          7.63         -0.86        15.98 o                         
   9  11  12        106.99        136.09        18.39 o                         
   0  12  12         59.66        104.65        21.44 o                         
   1  12  12         13.54          8.88        13.98 o                         
   2  12  12        955.60       1068.50        27.58 o                         
   3  12  12         93.78        110.01        16.91 o                         
   4  12  12         32.73         48.92        15.89 o                         
   5  12  12        109.34         97.13        17.28 o                         
   1   1  13         43.75         21.03         4.76 o                         
   2   1  13        742.81        974.98        10.92 o                         
   3   1  13        245.55        308.96         8.68 o                         
   4   1  13         23.70         18.76         5.49 o                         
   5   1  13        720.87        713.33        11.94 o                         
   6   1  13        747.61        754.65        11.94 o                         
   7   1  13        531.39        472.04        11.60 o                         
   8   1  13        549.32        526.05        12.73 o                         
   9   1  13       2123.94       2083.92        20.26 o                         
  10   1  13        967.07        933.00        17.55 o                         
  11   1  13         59.37         50.90        10.06 o                         
  12   1  13         25.60          8.17        10.06 o                         
  13   1  13        510.49        528.01        17.58 o                         
  14   1  13        219.86        238.23        17.81 o                         
  15   1  13        348.11        334.14        18.81 o                         
  16   1  13         11.95         -2.53        13.33 o                         
  17   1  13          4.39          6.52        15.54 o                         
  18   1  13        195.76        223.21        19.48 o                         
  19   1  13         83.76         91.20        19.58 o                         
   0   2  13       3138.93       3116.52        30.26 o                         
   1   2  13        442.58        430.51        10.21 o                         
   2   2  13       1385.28       1468.79        12.29 o                         
   3   2  13       6594.81       6381.38        36.14 o                         
   4   2  13       2588.02       2565.90        17.44 o                         
   5   2  13        527.57        515.48        10.61 o                         
   6   2  13       1828.51       1742.94        14.35 o                         
   7   2  13          3.67         -2.75         6.32 o                         
   8   2  13       1167.29       1194.99        14.81 o                         
   9   2  13       4501.48       4538.16        25.54 o                         
  10   2  13       1758.54       1808.73        21.66 o                         
  11   2  13       2958.67       2929.91        36.84 o                         
  12   2  13         22.81         11.87        10.15 o                         
  13   2  13          3.54         -3.53        12.39 o                         
  14   2  13         27.95         14.25        13.94 o                         
  15   2  13        719.38        715.99        24.41 o                         
  16   2  13         47.69         45.44        15.01 o                         
  17   2  13       1577.82       1685.28        30.51 o                         
  18   2  13          4.38         -2.99        16.19 o                         
  19   2  13        263.64        248.78        23.26 o                         
   1   3  13       4617.05       4664.19        33.67 o                         
   2   3  13          0.11          2.51         5.26 o                         
   3   3  13        254.38        315.25         7.98 o                         
   4   3  13         21.34         18.44         5.71 o                         
   5   3  13       4477.59       4551.27        20.11 o                         
   6   3  13        147.38        165.19         7.42 o                         
   7   3  13       5085.00       5006.36        29.16 o                         
   8   3  13       2924.88       2933.55        19.06 o                         
   9   3  13       6581.66       6334.82        48.55 o                         
  10   3  13        500.57        501.24        15.71 o                         
  11   3  13        974.90       1012.20        18.85 o                         
  12   3  13          2.15         -6.65        11.38 o                         
  13   3  13       3027.19       3077.51        34.53 o                         
  14   3  13       1888.33       1941.60        27.33 o                         
  15   3  13       1513.84       1514.83        27.59 o                         
  16   3  13        804.26        848.82        25.09 o                         
  17   3  13        656.39        676.82        25.33 o                         
  18   3  13        410.93        427.53        24.50 o                         
   0   4  13       6505.53       6404.77        77.01 o                         
   1   4  13        948.07        993.21        12.74 o                         
   2   4  13       5690.07       5527.63        30.67 o                         
   3   4  13       5969.94       5933.07        36.04 o                         
   4   4  13       1313.55       1228.46        13.88 o                         
   5   4  13        134.79        137.19         7.60 o                         
   6   4  13        730.86        712.81        13.18 o                         
   7   4  13         23.99         20.11         7.39 o                         
   8   4  13       3390.93       3398.80        24.27 o                         
   9   4  13       3056.88       3048.88        22.50 o                         
  10   4  13        476.89        490.14        14.68 o                         
  11   4  13          6.70         12.96         9.81 o                         
  12   4  13         67.30         50.54        10.85 o                         
  13   4  13        713.13        714.02        20.95 o                         
  14   4  13       1047.46        993.07        23.87 o                         
  15   4  13        231.06        253.59        16.76 o                         
  16   4  13         41.33         41.16        15.24 o                         
  17   4  13         65.59        105.27        16.95 o                         
  18   4  13        372.50        414.86        20.81 o                         
   1   5  13        283.67        322.83        10.17 o                         
   2   5  13       1652.65       1690.34        14.95 o                         
   3   5  13        200.08        173.32         7.65 o                         
   4   5  13        210.45        209.34         8.04 o                         
   5   5  13        309.03        260.95        10.66 o                         
   6   5  13          2.86         -6.93         6.93 o                         
   7   5  13        635.95        629.29        13.74 o                         
   8   5  13       1456.29       1470.57        17.37 o                         
   9   5  13       1701.91       1536.64        18.36 o                         
  10   5  13        164.86        189.23        10.91 o                         
  11   5  13         21.07         20.86         9.73 o                         
  12   5  13         43.75         18.72        10.98 o                         
  13   5  13         12.24          3.37        11.22 o                         
  14   5  13        892.52        928.31        22.64 o                         
  15   5  13        274.48        284.14        17.03 o                         
  16   5  13        111.38        126.43        16.38 o                         
  17   5  13         65.51         58.83        20.72 o                         
   0   6  13        232.77        228.02        11.34 o                         
   1   6  13         32.88         37.30         6.82 o                         
   2   6  13       3007.74       2983.21        18.70 o                         
   3   6  13       1620.32       1511.72        15.60 o                         
   4   6  13       2429.31       2474.25        24.33 o                         
   5   6  13       1935.54       1890.77        18.85 o                         
   6   6  13          6.38         -6.94         7.99 o                         
   7   6  13        829.44        735.20        16.44 o                         
   8   6  13        330.13        325.51        12.60 o                         
   9   6  13       1617.66       1548.03        20.79 o                         
  10   6  13          0.02         -1.21        10.49 o                         
  11   6  13        650.69        639.24        18.60 o                         
  12   6  13        104.23         95.10        12.80 o                         
  13   6  13         92.91         83.45        14.27 o                         
  14   6  13         52.31         30.17        14.27 o                         
  15   6  13         67.32         63.82        15.70 o                         
  16   6  13         25.08          0.48        19.70 o                         
  17   6  13         48.78         67.15        28.24 o                         
   1   7  13        547.52        540.39        16.32 o                         
   2   7  13         78.19         58.71         9.23 o                         
   3   7  13         22.17         35.79         9.61 o                         
   4   7  13        924.00        965.03        18.57 o                         
   5   7  13       1408.06       1339.74        20.48 o                         
   6   7  13         15.65         15.58        10.25 o                         
   7   7  13        503.37        475.82        17.43 o                         
   8   7  13        121.26        115.99        12.45 o                         
   9   7  13        305.46        329.82        16.23 o                         
  10   7  13          0.58         -9.38        12.22 o                         
  11   7  13        181.85        172.66        15.19 o                         
  12   7  13        628.37        562.05        21.69 o                         
  13   7  13        556.84        495.76        27.36 o                         
  14   7  13        213.28        216.72        20.06 o                         
  15   7  13        163.50        143.79        21.03 o                         
  16   7  13         42.63         56.83        32.94 o                         
   0   8  13         23.87          9.33        13.32 o                         
   1   8  13          3.15         11.45         9.27 o                         
   2   8  13         14.22         18.90         9.05 o                         
   3   8  13       1060.95       1194.80        19.40 o                         
   4   8  13        240.83        192.07        11.62 o                         
   5   8  13       1252.87       1200.68        23.94 o                         
   6   8  13        286.62        241.07        12.91 o                         
   7   8  13        330.68        316.83        15.58 o                         
   8   8  13        106.98        106.44        12.66 o                         
   9   8  13        563.35        586.22        19.42 o                         
  10   8  13        444.70        473.84        19.89 o                         
  11   8  13        393.91        387.39        18.17 o                         
  12   8  13         73.97         88.59        15.76 o                         
  13   8  13          0.93         -3.05        15.84 o                         
  14   8  13        244.87        265.59        21.45 o                         
   1   9  13        132.89        159.98        11.16 o                         
   2   9  13        509.49        473.35        16.35 o                         
   3   9  13         17.53         12.55        10.22 o                         
   4   9  13          0.45          1.40        10.32 o                         
   5   9  13        237.52        245.85        12.95 o                         
   6   9  13          3.19         -6.24        10.94 o                         
   7   9  13        362.06        328.36        14.98 o                         
   8   9  13        420.40        365.23        15.70 o                         
   9   9  13        227.28        208.64        14.94 o                         
  10   9  13        191.98        224.70        16.25 o                         
  11   9  13        256.08        268.35        17.33 o                         
  12   9  13        442.47        487.67        22.13 o                         
  13   9  13          0.10        -14.37        15.87 o                         
   0  10  13        684.61        754.06        25.41 o                         
   1  10  13          0.02         -2.98        10.21 o                         
   2  10  13        664.27        707.27        18.86 o                         
   3  10  13        155.67        129.73        11.93 o                         
   4  10  13        438.10        435.14        16.94 o                         
   5  10  13        130.54        104.45        12.25 o                         
   6  10  13        187.21        188.18        13.37 o                         
   7  10  13        253.33        221.91        13.85 o                         
   8  10  13        157.95        183.12        16.12 o                         
   9  10  13        328.33        357.80        18.19 o                         
  10  10  13        412.89        464.57        20.18 o                         
  11  10  13         11.19          7.26        15.71 o                         
   1  11  13        403.09        441.53        22.44 o                         
   2  11  13        415.93        478.75        23.68 o                         
   3  11  13         65.94         58.79        15.77 o                         
   4  11  13        153.47        208.61        18.08 o                         
   5  11  13         49.86         65.92        17.16 o                         
   6  11  13        141.18        139.80        16.50 o                         
   7  11  13        225.73        223.99        17.73 o                         
   8  11  13        145.67        124.32        17.68 o                         
   0  12  13       1402.99       1477.57        42.20 o                         
   1  12  13         56.89         48.52        14.78 o                         
   2  12  13        207.86        236.78        18.47 o                         
   3  12  13        420.39        467.27        25.01 o                         
   0   0  14       4475.53       4276.15       118.99 o                         
   1   0  14        127.26        111.06         7.60 o                         
   2   0  14       3797.27       3834.42        26.15 o                         
   3   0  14        741.33        573.67        14.08 o                         
   4   0  14         87.36         84.43         9.14 o                         
   5   0  14        318.97        265.27        12.91 o                         
   6   0  14       4727.40       4775.53        33.32 o                         
   7   0  14          0.39         -4.18        10.54 o                         
   8   0  14        874.60        911.90        22.00 o                         
   9   0  14        195.87        174.08        14.45 o                         
  10   0  14       1361.07       1313.55        28.66 o                         
  11   0  14        393.09        405.21        19.30 o                         
  12   0  14       1455.36       1481.92        28.96 o                         
  13   0  14        194.02        204.88        18.30 o                         
  14   0  14         58.63         57.38        18.41 o                         
  15   0  14        163.15        180.44        21.70 o                         
  16   0  14         18.93         -5.72        20.69 o                         
  17   0  14       1031.69       1148.50        37.49 o                         
  18   0  14        154.20        122.10        24.63 o                         
  19   0  14        161.73        138.26        43.58 o                         
   1   1  14        432.07        582.55        10.49 o                         
   2   1  14       1311.31       1204.44        12.51 o                         
   3   1  14        838.41        828.97        11.61 o                         
   4   1  14        884.02        898.11        12.23 o                         
   5   1  14       1329.78       1227.49        13.17 o                         
   6   1  14        960.67        929.99        13.68 o                         
   7   1  14       2633.56       2746.40        22.42 o                         
   8   1  14       3011.69       2673.64        25.54 o                         
   9   1  14       1242.65       1139.05        17.00 o                         
  10   1  14       1342.61       1354.46        19.24 o                         
  11   1  14       1690.99       1665.66        21.00 o                         
  12   1  14       1487.80       1463.89        22.45 o                         
  13   1  14          1.25         -9.27        11.45 o                         
  14   1  14        429.80        454.63        16.82 o                         
  15   1  14        994.63       1021.47        24.64 o                         
  16   1  14       1334.90       1340.12        25.43 o                         
  17   1  14        265.38        261.89        18.44 o                         
  18   1  14       1098.11       1107.10        30.47 o                         
   0   2  14         77.12         85.50        14.00 o                         
   1   2  14        269.68        247.28         8.97 o                         
   2   2  14        256.65        248.45         7.98 o                         
   3   2  14        589.43        620.57        11.43 o                         
   4   2  14       1341.73       1352.01        13.12 o                         
   5   2  14         53.77         49.14         6.30 o                         
   6   2  14        915.13        888.75        12.90 o                         
   7   2  14        267.46        261.80        10.20 o                         
   8   2  14        678.64        681.81        13.79 o                         
   9   2  14        247.89        260.26        11.34 o                         
  10   2  14        227.59        203.71        11.73 o                         
  11   2  14          4.46          8.32        10.57 o                         
  12   2  14        505.18        530.85        17.70 o                         
  13   2  14          1.93         -1.26        12.59 o                         
  14   2  14        143.40        164.95        15.62 o                         
  15   2  14        903.18        905.79        23.46 o                         
  16   2  14         88.36         72.20        15.70 o                         
  17   2  14        222.68        220.57        17.70 o                         
  18   2  14         14.62         13.47        16.49 o                         
   1   3  14         56.02         64.14         5.87 o                         
   2   3  14        977.30        957.50        11.96 o                         
   3   3  14         65.91         53.70         6.21 o                         
   4   3  14          0.63         -2.78         6.17 o                         
   5   3  14        415.01        437.15        11.39 o                         
   6   3  14        410.13        430.91        11.19 o                         
   7   3  14        287.30        268.70        10.18 o                         
   8   3  14         14.60          9.01         8.06 o                         
   9   3  14        465.72        501.62        15.77 o                         
  10   3  14       4953.47       4737.32        29.45 o                         
  11   3  14         40.12         55.26        12.22 o                         
  12   3  14         63.88         78.31        12.97 o                         
  13   3  14        468.19        457.76        18.49 o                         
  14   3  14          5.97        -13.10        13.10 o                         
  15   3  14         47.96         22.78        13.66 o                         
  16   3  14        707.61        759.32        24.64 o                         
  17   3  14         81.53        103.59        17.10 o                         
  18   3  14          3.05          2.32        16.84 o                         
   0   4  14       5436.96       5740.74        38.31 o                         
   1   4  14         63.83         76.47         6.83 o                         
   2   4  14        814.98        815.57        13.09 o                         
   3   4  14       1981.56       1960.06        16.15 o                         
   4   4  14          3.43         -3.58         6.68 o                         
   5   4  14       2080.93       2060.28        20.80 o                         
   6   4  14        816.65        842.47        14.01 o                         
   7   4  14       1202.86       1165.80        15.70 o                         
   8   4  14       1373.00       1331.60        17.58 o                         
   9   4  14       2341.31       2306.78        20.88 o                         
  10   4  14        532.72        521.41        20.34 o                         
  11   4  14        825.38        877.64        18.97 o                         
  12   4  14        151.27        107.12        11.76 o                         
  13   4  14        390.35        355.49        20.02 o                         
  14   4  14        131.39        107.68        14.79 o                         
  15   4  14         24.52          9.20        14.65 o                         
  16   4  14        299.52        304.75        18.26 o                         
  17   4  14        149.35        148.94        17.20 o                         
  18   4  14        267.74        248.52        22.12 o                         
   1   5  14       4303.56       4232.40        30.66 o                         
   2   5  14       5557.65       5651.81        29.59 o                         
   3   5  14       2988.96       2935.28        18.73 o                         
   4   5  14       1523.38       1356.98        14.98 o                         
   5   5  14       3641.59       3621.69        21.69 o                         
   6   5  14        433.51        401.26        11.62 o                         
   7   5  14        622.57        560.19        13.13 o                         
   8   5  14        153.85        131.50         9.39 o                         
   9   5  14        219.13        215.83        12.02 o                         
  10   5  14          9.92         -5.45         9.58 o                         
  11   5  14       1203.15       1149.03        19.78 o                         
  12   5  14        748.17        757.98        19.51 o                         
  13   5  14        205.25        202.60        13.29 o                         
  14   5  14        112.04        112.32        15.67 o                         
  15   5  14         13.14         -4.45        14.68 o                         
  16   5  14         75.92         74.19        17.62 o                         
  17   5  14         10.25          6.03        19.95 o                         
   0   6  14      17988.40      18473.96        96.39 o                         
   1   6  14        196.22        201.79         8.87 o                         
   2   6  14        102.14         73.00         7.63 o                         
   3   6  14       1297.21       1331.63        15.63 o                         
   4   6  14         27.66          0.02         7.78 o                         
   5   6  14        191.24        172.01         9.61 o                         
   6   6  14       2878.54       2938.18        26.41 o                         
   7   6  14       2053.01       2023.94        24.95 o                         
   8   6  14         53.40         39.75        10.38 o                         
   9   6  14        715.96        713.41        18.13 o                         
  10   6  14        197.09        167.81        12.62 o                         
  11   6  14       1201.09       1181.72        21.35 o                         
  12   6  14       1028.44       1009.85        23.62 o                         
  13   6  14          5.75         -6.60        13.85 o                         
  14   6  14         22.47          7.36        14.82 o                         
  15   6  14         93.73         95.16        19.97 o                         
  16   6  14         94.03         53.70        20.66 o                         
   1   7  14         97.73         86.69        10.16 o                         
   2   7  14         59.21         64.79        10.00 o                         
   3   7  14       1051.93       1117.97        19.71 o                         
   4   7  14        775.32        708.90        18.19 o                         
   5   7  14          6.62          0.96        10.28 o                         
   6   7  14       1424.44       1303.27        21.66 o                         
   7   7  14        544.82        500.34        17.97 o                         
   8   7  14         23.82         26.93        12.02 o                         
   9   7  14        839.90        813.39        21.63 o                         
  10   7  14        550.89        534.42        19.42 o                         
  11   7  14          1.94         -4.56        13.97 o                         
  12   7  14        497.20        518.99        22.01 o                         
  13   7  14          0.13          9.08        17.43 o                         
  14   7  14        700.97        737.62        28.74 o                         
  15   7  14        112.11        105.75        21.08 o                         
   0   8  14       2299.59       2057.58        32.37 o                         
   1   8  14         32.25         16.58         9.84 o                         
   2   8  14        268.79        266.79        12.15 o                         
   3   8  14          0.46          2.33        10.19 o                         
   4   8  14         22.91         30.28        10.77 o                         
   5   8  14         75.88        101.64        11.68 o                         
   6   8  14         31.65         28.71        11.40 o                         
   7   8  14        165.02        176.24        13.44 o                         
   8   8  14       1293.46       1252.03        23.27 o                         
   9   8  14          5.18          1.39        12.61 o                         
  10   8  14        145.28        169.39        15.24 o                         
  11   8  14         25.98         39.59        15.15 o                         
  12   8  14         77.35         95.92        16.48 o                         
  13   8  14          0.59          3.53        16.50 o                         
  14   8  14        211.07        240.72        22.12 o                         
   1   9  14         42.12         55.74        10.67 o                         
   2   9  14        432.11        415.95        15.97 o                         
   3   9  14          1.19          2.02        10.58 o                         
   4   9  14        464.55        441.00        19.84 o                         
   5   9  14          0.56         -3.53        11.24 o                         
   6   9  14          4.18         11.25        11.89 o                         
   7   9  14        431.28        412.40        17.68 o                         
   8   9  14         53.21         46.64        13.08 o                         
   9   9  14        118.55        122.78        14.49 o                         
  10   9  14        981.57        933.17        25.02 o                         
  11   9  14          2.38          4.03        15.52 o                         
  12   9  14        221.03        256.49        18.71 o                         
   0  10  14       1688.37       1729.50        31.98 o                         
   1  10  14        550.19        489.30        17.48 o                         
   2  10  14        114.81         96.95        12.39 o                         
   3  10  14       1025.63       1042.09        21.54 o                         
   4  10  14         15.72          3.95        11.45 o                         
   5  10  14          1.75          1.96        11.96 o                         
   6  10  14        101.63        113.27        13.44 o                         
   7  10  14         12.54          4.09        12.53 o                         
   8  10  14        288.55        271.47        15.89 o                         
   9  10  14          0.17         -0.51        14.13 o                         
  10  10  14         74.35         90.78        16.27 o                         
   1  11  14         37.55         53.09        14.45 o                         
   2  11  14        540.37        579.18        25.54 o                         
   3  11  14         14.45         19.36        16.00 o                         
   4  11  14          4.13         -1.77        16.40 o                         
   5  11  14        259.35        318.17        24.74 o                         
   6  11  14        161.30        165.59        16.96 o                         
   7  11  14        423.52        408.05        21.60 o                         
   8  11  14          1.94         14.27        41.50 o                         
   1   1  15        676.21        673.86        12.06 o                         
   2   1  15       1556.22       1590.40        14.52 o                         
   3   1  15         93.73        103.06         6.77 o                         
   4   1  15        291.94        279.80         8.33 o                         
   5   1  15         14.64          8.95         7.04 o                         
   6   1  15        236.39        227.11         9.52 o                         
   7   1  15        291.20        310.21        12.95 o                         
   8   1  15        424.15        392.05        17.92 o                         
   9   1  15          0.22         -9.03         9.03 o                         
  10   1  15          4.24         -9.95         9.95 o                         
  11   1  15        542.76        552.97        16.79 o                         
  12   1  15         83.36         86.80        12.28 o                         
  13   1  15          1.13         -2.71        11.66 o                         
  14   1  15        550.06        538.48        19.53 o                         
  15   1  15        181.09        177.92        14.99 o                         
  16   1  15        144.66        134.44        16.31 o                         
  17   1  15          3.24         17.17        16.44 o                         
  18   1  15        170.68        162.85        19.07 o                         
   0   2  15       8153.03       8081.88        74.10 o                         
   1   2  15          4.01          2.94         5.64 o                         
   2   2  15        535.36        565.13        11.18 o                         
   3   2  15       1620.47       1584.26        16.34 o                         
   4   2  15       1235.61       1179.42        13.19 o                         
   5   2  15        276.47        278.51         8.43 o                         
   6   2  15        539.50        506.99        11.70 o                         
   7   2  15        286.80        250.23         9.17 o                         
   8   2  15         40.27         57.33         8.95 o                         
   9   2  15          0.36         -5.18         9.55 o                         
  10   2  15        141.39        149.17        14.38 o                         
  11   2  15        335.54        328.85        14.80 o                         
  12   2  15       2286.66       2297.32        28.21 o                         
  13   2  15        192.37        176.51        14.09 o                         
  14   2  15        111.06         81.25        14.76 o                         
  15   2  15       1355.58       1343.10        27.76 o                         
  16   2  15        104.80         92.98        15.88 o                         
  17   2  15        235.64        233.93        18.56 o                         
  18   2  15         26.28         23.76        17.14 o                         
   1   3  15        490.77        522.19        11.24 o                         
   2   3  15       6931.72       6848.15        34.94 o                         
   3   3  15       1061.27       1058.67        13.55 o                         
   4   3  15        153.69        162.07         7.79 o                         
   5   3  15        900.61        843.98        13.88 o                         
   6   3  15        656.62        594.25        14.10 o                         
   7   3  15       1882.46       1886.30        19.18 o                         
   8   3  15       1904.38       1836.55        19.40 o                         
   9   3  15         25.21         16.32         9.58 o                         
  10   3  15         12.61         18.07        12.19 o                         
  11   3  15        197.93        192.26        14.20 o                         
  12   3  15        306.85        336.98        17.44 o                         
  13   3  15        351.97        368.77        20.28 o                         
  14   3  15       1044.27       1014.99        24.32 o                         
  15   3  15          7.86         19.34        14.46 o                         
  16   3  15       1759.82       1881.08        30.60 o                         
  17   3  15        491.79        429.62        24.68 o                         
  18   3  15        724.38        730.91        36.13 o                         
   0   4  15       2096.34       2243.75        34.45 o                         
   1   4  15        838.45        808.06        13.42 o                         
   2   4  15       6071.67       5939.80        25.16 o                         
   3   4  15       3046.50       2973.56        20.52 o                         
   4   4  15       1999.68       1974.28        17.04 o                         
   5   4  15        549.32        533.42        12.81 o                         
   6   4  15        394.39        322.75        12.60 o                         
   7   4  15       1988.38       1892.85        18.18 o                         
   8   4  15       1245.14       1300.12        17.58 o                         
   9   4  15        265.11        284.98        11.64 o                         
  10   4  15        292.98        288.38        12.76 o                         
  11   4  15        698.05        690.88        18.16 o                         
  12   4  15        492.19        476.80        18.90 o                         
  13   4  15          0.03         -4.98        13.56 o                         
  14   4  15         18.07         18.18        14.53 o                         
  15   4  15         63.12         55.22        15.15 o                         
  16   4  15         75.32         57.19        16.15 o                         
  17   4  15          0.25         -4.17        16.57 o                         
   1   5  15       1538.62       1466.52        15.91 o                         
   2   5  15       4937.47       4871.09        37.34 o                         
   3   5  15        617.22        590.01        13.35 o                         
   4   5  15         48.83         28.83         7.62 o                         
   5   5  15        131.06        128.89         8.66 o                         
   6   5  15         69.15         42.86         8.11 o                         
   7   5  15         17.34         18.41         8.29 o                         
   8   5  15       1347.76       1262.41        17.42 o                         
   9   5  15        520.62        437.36        13.44 o                         
  10   5  15          0.58         -9.86         9.86 o                         
  11   5  15        140.16        144.26        12.46 o                         
  12   5  15        304.49        292.91        13.97 o                         
  13   5  15         39.03         20.28        14.12 o                         
  14   5  15        222.15        225.08        17.44 o                         
  15   5  15          2.44         -8.49        15.60 o                         
  16   5  15        541.96        538.58        31.48 o                         
   0   6  15        252.27        281.02        13.44 o                         
   1   6  15       7688.67       7532.36        46.97 o                         
   2   6  15       2482.16       2440.02        18.71 o                         
   3   6  15       2693.67       2534.90        28.18 o                         
   4   6  15        534.28        531.50        13.55 o                         
   5   6  15        102.16        106.61         9.50 o                         
   6   6  15        408.34        402.47        12.98 o                         
   7   6  15        106.38        150.82        11.08 o                         
   8   6  15        251.81        248.26        12.61 o                         
   9   6  15        299.18        262.28        13.15 o                         
  10   6  15         12.48          3.53        11.62 o                         
  11   6  15        399.82        387.09        17.47 o                         
  12   6  15         12.52         13.88        14.21 o                         
  13   6  15          6.01        -13.91        14.71 o                         
  14   6  15        337.86        338.00        22.68 o                         
  15   6  15        352.11        362.92        23.88 o                         
  16   6  15         14.36          6.13        29.47 o                         
   1   7  15        833.06        812.02        18.71 o                         
   2   7  15         68.17        111.38        11.19 o                         
   3   7  15        202.51        207.85        12.26 o                         
   4   7  15        874.01        888.41        19.80 o                         
   5   7  15         50.47         48.53        11.42 o                         
   6   7  15          6.55         13.61        11.38 o                         
   7   7  15       1293.11       1289.91        23.04 o                         
   8   7  15        372.29        372.79        16.75 o                         
   9   7  15        791.95        749.59        22.07 o                         
  10   7  15        337.72        403.99        25.64 o                         
  11   7  15        270.16        255.30        16.55 o                         
  12   7  15         57.92         57.50        17.71 o                         
  13   7  15         56.87         60.44        19.15 o                         
  14   7  15        147.69        123.11        20.85 o                         
   0   8  15       1812.64       1911.11        32.92 o                         
   1   8  15          1.59          5.75        10.13 o                         
   2   8  15         11.93          7.57        10.53 o                         
   3   8  15         33.92         36.36        11.05 o                         
   4   8  15          5.85          1.07        11.10 o                         
   5   8  15        418.39        413.36        19.10 o                         
   6   8  15        647.70        641.96        20.41 o                         
   7   8  15         47.95         31.36        12.56 o                         
   8   8  15        134.67        116.50        13.77 o                         
   9   8  15       1011.35       1016.10        24.62 o                         
  10   8  15          0.01         -0.26        13.67 o                         
  11   8  15        296.39        277.84        18.06 o                         
  12   8  15        188.98        209.05        18.54 o                         
  13   8  15         76.82         53.78        19.84 o                         
   1   9  15        428.07        388.09        16.58 o                         
   2   9  15        208.84        214.32        13.21 o                         
   3   9  15          0.50          2.53        11.22 o                         
   4   9  15          2.13          6.90        11.60 o                         
   5   9  15        475.05        417.72        17.34 o                         
   6   9  15         67.57         93.40        13.27 o                         
   7   9  15        189.84        167.76        14.52 o                         
   8   9  15        663.52        592.65        22.93 o                         
   9   9  15        408.63        407.01        17.66 o                         
  10   9  15          2.53          8.89        15.00 o                         
  11   9  15          3.19        -11.84        15.79 o                         
  12   9  15        196.94        202.08        19.11 o                         
   0  10  15        869.06       1001.28        32.67 o                         
   1  10  15          9.02          2.36        11.33 o                         
   2  10  15        726.08        780.35        21.17 o                         
   3  10  15        242.85        260.78        14.68 o                         
   4  10  15        490.41        501.42        18.98 o                         
   5  10  15         76.36         76.86        13.27 o                         
   6  10  15         38.69         41.30        13.87 o                         
   7  10  15          9.90          8.35        13.30 o                         
   8  10  15        732.75        706.27        22.38 o                         
   9  10  15        240.68        198.98        16.78 o                         
  10  10  15         71.97         93.27        46.96 o                         
   1  11  15         98.58         80.67        15.82 o                         
   2  11  15         11.74         10.13        16.38 o                         
   3  11  15        205.58        220.97        19.48 o                         
   4  11  15        233.94        236.68        18.35 o                         
   5  11  15         28.10         43.77        16.69 o                         
   6  11  15         69.53         90.44        17.38 o                         
   0   0  16      33686.83      34138.96       375.99 o                         
   1   0  16         66.26         60.58        10.82 o                         
   2   0  16          2.13          8.24         9.83 o                         
   3   0  16        819.56        875.38        20.29 o                         
   4   0  16       1430.47       1290.92        24.85 o                         
   5   0  16        540.87        536.18        19.46 o                         
   6   0  16       5917.04       5907.70        57.50 o                         
   7   0  16        668.78        777.23        21.89 o                         
   8   0  16        220.56        174.40        14.48 o                         
   9   0  16       2055.44       2009.77        37.04 o                         
  10   0  16        112.33        105.38        15.87 o                         
  11   0  16          0.08         -7.77        15.50 o                         
  12   0  16       5909.38       5951.73        48.92 o                         
  13   0  16       1185.62       1206.17        31.95 o                         
  14   0  16        219.05        271.39        24.81 o                         
  15   0  16          4.58          7.90        21.45 o                         
  16   0  16        244.33        172.29        22.45 o                         
  17   0  16        496.56        615.28        31.58 o                         
  18   0  16        119.22        130.72        47.27 o                         
   1   1  16         68.25         72.30         6.72 o                         
   2   1  16       6731.21       7063.10        69.79 o                         
   3   1  16         33.17         13.71         7.23 o                         
   4   1  16        205.22        177.11         9.26 o                         
   5   1  16        841.87        848.71        14.97 o                         
   6   1  16         14.36          3.17         7.73 o                         
   7   1  16         75.26         55.39         8.73 o                         
   8   1  16       1174.57       1122.71        17.90 o                         
   9   1  16          1.23         -1.82         9.55 o                         
  10   1  16        373.35        308.43        12.64 o                         
  11   1  16        616.68        600.85        18.50 o                         
  12   1  16       1865.45       1934.57        25.20 o                         
  13   1  16         61.41         39.82        12.76 o                         
  14   1  16        460.69        474.20        17.60 o                         
  15   1  16       1162.46       1138.52        28.87 o                         
  16   1  16         27.97         16.32        15.82 o                         
  17   1  16        418.18        466.13        27.89 o                         
  18   1  16       2425.45       2774.15        81.17 o                         
   0   2  16       9332.88       9457.98        55.02 o                         
   1   2  16        200.04        236.96         9.66 o                         
   2   2  16        327.46        316.76         9.89 o                         
   3   2  16        732.53        761.33        12.60 o                         
   4   2  16        431.23        392.19        10.20 o                         
   5   2  16        640.17        707.50        13.64 o                         
   6   2  16       1804.97       1728.24        16.54 o                         
   7   2  16         22.57         38.13         9.20 o                         
   8   2  16         35.56         29.93         9.60 o                         
   9   2  16       1628.42       1644.07        21.44 o                         
  10   2  16         13.08         12.11        10.93 o                         
  11   2  16         81.44         60.13        14.06 o                         
  12   2  16        877.10        945.53        25.21 o                         
  13   2  16         11.12         -2.94        13.38 o                         
  14   2  16          2.10          5.97        14.92 o                         
  15   2  16        641.26        659.98        23.41 o                         
  16   2  16          2.21         -4.96        15.73 o                         
  17   2  16          0.62        -11.71        16.42 o                         
   1   3  16        610.27        600.99        13.69 o                         
   2   3  16        232.15        254.65         9.43 o                         
   3   3  16       1103.72       1086.88        14.91 o                         
   4   3  16       1810.35       1735.33        17.05 o                         
   5   3  16        120.49        106.40         8.49 o                         
   6   3  16          0.73         -7.63         7.63 o                         
   7   3  16       1488.20       1385.83        18.13 o                         
   8   3  16        749.32        737.93        16.39 o                         
   9   3  16        546.40        529.73        17.13 o                         
  10   3  16        181.59        174.23        13.96 o                         
  11   3  16         54.54         60.50        13.27 o                         
  12   3  16          0.01        -12.02        13.53 o                         
  13   3  16        199.97        209.59        16.06 o                         
  14   3  16         52.49         37.64        14.92 o                         
  15   3  16         68.54         48.75        15.88 o                         
  16   3  16        365.10        334.07        19.24 o                         
  17   3  16        343.57        389.71        21.55 o                         
   0   4  16       5610.25       5808.50        83.97 o                         
   1   4  16        201.23        204.53         8.79 o                         
   2   4  16        531.20        533.10        12.94 o                         
   3   4  16       1318.05       1328.19        15.80 o                         
   4   4  16        671.20        708.99        13.93 o                         
   5   4  16        629.47        575.92        13.93 o                         
   6   4  16        176.45        155.52         9.35 o                         
   7   4  16       1079.94       1015.96        16.13 o                         
   8   4  16        518.46        533.20        14.52 o                         
   9   4  16       2231.78       2072.36        22.11 o                         
  10   4  16         92.70         87.09        11.87 o                         
  11   4  16         23.77         11.91        13.48 o                         
  12   4  16         78.40         62.91        14.44 o                         
  13   4  16          6.89          5.34        14.03 o                         
  14   4  16        192.81        156.90        16.02 o                         
  15   4  16         34.24         15.99        15.56 o                         
  16   4  16         31.58         15.05        16.70 o                         
  17   4  16        137.95        154.00        21.48 o                         
   1   5  16       4356.38       4391.06        24.80 o                         
   2   5  16        152.21        160.32         8.91 o                         
   3   5  16         32.31         26.76         7.87 o                         
   4   5  16         84.03         82.77         8.47 o                         
   5   5  16       2226.81       2219.90        18.88 o                         
   6   5  16       1558.49       1511.61        17.48 o                         
   7   5  16        596.69        604.65        14.49 o                         
   8   5  16       1634.75       1677.67        18.92 o                         
   9   5  16        117.26        107.96        10.82 o                         
  10   5  16        670.61        665.46        18.19 o                         
  11   5  16        292.25        271.25        13.97 o                         
  12   5  16        790.09        763.95        22.38 o                         
  13   5  16         92.03         75.99        15.33 o                         
  14   5  16        642.98        662.31        23.69 o                         
  15   5  16        367.44        405.68        25.15 o                         
  16   5  16          3.98        -19.57        20.39 o                         
   0   6  16      17101.71      17001.75       114.62 o                         
   1   6  16        332.49        355.78        12.64 o                         
   2   6  16        115.90        127.65         9.25 o                         
   3   6  16       2207.83       2123.87        18.79 o                         
   4   6  16         60.24         55.18         9.08 o                         
   5   6  16          2.33         -3.94         8.85 o                         
   6   6  16       4597.12       4544.20        46.19 o                         
   7   6  16         27.11         34.75        10.30 o                         
   8   6  16         11.44          9.07        10.75 o                         
   9   6  16        615.57        575.29        18.31 o                         
  10   6  16         13.90          4.50        11.94 o                         
  11   6  16         47.28         48.71        14.53 o                         
  12   6  16       1390.98       1484.62        26.47 o                         
  13   6  16         45.97         35.89        15.87 o                         
  14   6  16         81.22         63.00        21.20 o                         
  15   6  16         45.32         58.40        22.03 o                         
   1   7  16        227.97        259.21        12.88 o                         
   2   7  16          0.24         -0.36        10.66 o                         
   3   7  16        409.38        380.80        15.90 o                         
   4   7  16        343.47        311.41        14.46 o                         
   5   7  16        279.38        293.26        14.60 o                         
   6   7  16        234.61        224.87        14.23 o                         
   7   7  16         24.65         24.73        12.82 o                         
   8   7  16       1235.77       1223.38        24.28 o                         
   9   7  16        821.35        755.86        22.82 o                         
  10   7  16        109.62         96.63        15.10 o                         
  11   7  16         28.93         34.42        15.03 o                         
  12   7  16        167.89        163.21        20.12 o                         
  13   7  16          6.58         -9.32        18.83 o                         
  14   7  16        246.09        290.54        25.28 o                         
   0   8  16       1040.87        976.59        29.39 o                         
   1   8  16        322.00        318.06        14.09 o                         
   2   8  16        706.14        725.11        19.96 o                         
   3   8  16        550.39        492.06        18.57 o                         
   4   8  16        504.17        563.21        19.54 o                         
   5   8  16         93.96         99.83        13.19 o                         
   6   8  16        588.78        574.00        20.73 o                         
   7   8  16          2.75          1.47        12.85 o                         
   8   8  16        363.83        343.98        16.67 o                         
   9   8  16         10.47         20.75        13.96 o                         
  10   8  16          0.56         -7.42        14.17 o                         
  11   8  16         14.79          3.71        15.87 o                         
  12   8  16         14.50         17.52        17.14 o                         
  13   8  16         21.52         17.70        21.87 o                         
   1   9  16         49.22         66.16        11.78 o                         
   2   9  16        730.31        691.77        20.61 o                         
   3   9  16          8.73         -1.87        11.97 o                         
   4   9  16        702.66        759.76        21.35 o                         
   5   9  16         13.61         11.71        12.67 o                         
   6   9  16        102.77         99.44        14.07 o                         
   7   9  16         14.62         11.25        13.65 o                         
   8   9  16         89.86         99.50        14.91 o                         
   9   9  16         18.36         10.04        14.72 o                         
  10   9  16        842.86        927.87        26.49 o                         
  11   9  16         92.44         89.00        17.41 o                         
   0  10  16        229.38        243.23        20.48 o                         
   1  10  16         16.78          5.65        11.67 o                         
   2  10  16        480.75        505.44        19.35 o                         
   3  10  16        243.66        242.23        15.11 o                         
   4  10  16          0.06          0.64        13.14 o                         
   5  10  16          8.33          1.69        13.41 o                         
   6  10  16        149.76        141.42        15.58 o                         
   7  10  16          0.25         -3.32        14.27 o                         
   8  10  16       1054.89       1022.53        25.30 o                         
   9  10  16          9.22         20.25        20.70 o                         
   1  11  16        808.42        836.91        29.30 o                         
   2  11  16        255.18        229.42        18.57 o                         
   3  11  16        120.87        129.18        17.13 o                         
   4  11  16         11.62         21.99        16.86 o                         
   5  11  16        210.53        232.92        43.06 o                         
   1   1  17        308.36        346.78        13.46 o                         
   2   1  17        305.43        316.66        10.35 o                         
   3   1  17        226.38        265.63        10.24 o                         
   4   1  17        132.25        103.57         8.77 o                         
   5   1  17        121.06        120.13         9.25 o                         
   6   1  17        582.73        512.01        13.69 o                         
   7   1  17       1028.61        991.92        16.77 o                         
   8   1  17       2222.16       2066.28        20.42 o                         
   9   1  17         82.82         73.81        10.00 o                         
  10   1  17        739.62        696.51        18.19 o                         
  11   1  17        131.89         93.53        12.60 o                         
  12   1  17        512.21        514.95        17.27 o                         
  13   1  17          8.23          5.52        12.83 o                         
  14   1  17       1048.34       1036.50        24.97 o                         
  15   1  17         58.70         51.95        15.75 o                         
  16   1  17          6.15         10.06        17.35 o                         
  17   1  17          5.02          7.60        17.74 o                         
   0   2  17       4871.45       5182.41        54.50 o                         
   1   2  17       3776.20       3772.26        23.58 o                         
   2   2  17         12.81         12.10         6.79 o                         
   3   2  17        252.93        254.09         9.69 o                         
   4   2  17        110.12         94.03         8.44 o                         
   5   2  17          0.02         -8.43         8.43 o                         
   6   2  17       7001.60       6666.54        35.05 o                         
   7   2  17          5.93         14.96         9.03 o                         
   8   2  17        550.74        500.77        15.59 o                         
   9   2  17        717.84        692.09        17.36 o                         
  10   2  17         12.51          3.92        11.62 o                         
  11   2  17          3.51          2.61        13.09 o                         
  12   2  17        998.68       1036.56        25.00 o                         
  13   2  17        470.40        489.72        19.13 o                         
  14   2  17        419.49        359.36        19.72 o                         
  15   2  17         15.09          8.86        15.63 o                         
  16   2  17        559.91        469.09        27.28 o                         
  17   2  17        259.97        224.75        19.41 o                         
   1   3  17        106.39        100.30         8.24 o                         
   2   3  17       4615.31       4614.32        35.90 o                         
   3   3  17        651.80        649.17        14.43 o                         
   4   3  17        418.00        445.40        13.01 o                         
   5   3  17       3939.34       3795.44        31.84 o                         
   6   3  17        197.31        165.58        10.11 o                         
   7   3  17        699.28        713.79        16.38 o                         
   8   3  17       4090.11       3786.39        37.30 o                         
   9   3  17       1608.15       1467.50        22.20 o                         
  10   3  17         69.02         55.91        13.21 o                         
  11   3  17        222.56        218.66        15.59 o                         
  12   3  17       2846.04       2876.94        32.65 o                         
  13   3  17        109.12        105.83        15.68 o                         
  14   3  17       1194.67       1249.27        27.59 o                         
  15   3  17          7.76         -7.47        15.70 o                         
  16   3  17         89.59         71.10        17.94 o                         
   0   4  17          0.87         -2.98        10.50 o                         
   1   4  17       1920.96       1915.03        18.12 o                         
   2   4  17        120.35        103.53         8.87 o                         
   3   4  17       1524.58       1479.15        16.74 o                         
   4   4  17       3902.51       3906.25        35.42 o                         
   5   4  17        119.19        107.37         9.13 o                         
   6   4  17        583.92        564.31        14.02 o                         
   7   4  17        298.17        239.42        11.60 o                         
   8   4  17          0.17          0.94         9.52 o                         
   9   4  17          5.67          9.25        10.31 o                         
  10   4  17       1370.27       1327.44        24.19 o                         
  11   4  17         95.81         93.03        14.50 o                         
  12   4  17         94.67         86.36        15.14 o                         
  13   4  17        217.34        204.90        16.47 o                         
  14   4  17         53.08         52.69        17.05 o                         
  15   4  17          9.06          3.12        17.14 o                         
  16   4  17        139.79        123.35        18.64 o                         
   1   5  17         56.89         59.71         8.53 o                         
   2   5  17        669.28        707.97        14.70 o                         
   3   5  17        193.70        165.52         9.38 o                         
   4   5  17        418.68        433.59        12.37 o                         
   5   5  17        625.61        651.26        21.13 o                         
   6   5  17        289.49        308.98        10.87 o                         
   7   5  17        235.31        224.43        10.68 o                         
   8   5  17       1166.07       1199.60        17.81 o                         
   9   5  17       1211.40       1117.12        19.74 o                         
  10   5  17        837.16        836.28        20.18 o                         
  11   5  17         35.11         17.93        14.40 o                         
  12   5  17        589.47        610.83        22.34 o                         
  13   5  17         91.43         89.20        16.15 o                         
  14   5  17        971.49       1004.38        27.29 o                         
  15   5  17         50.94         34.80        18.52 o                         
   0   6  17         68.54        112.04        14.22 o                         
   1   6  17        374.07        378.20        11.32 o                         
   2   6  17          3.99          4.80         8.56 o                         
   3   6  17        227.97        245.40        10.45 o                         
   4   6  17          8.98          8.07         9.01 o                         
   5   6  17          6.34         10.44         9.42 o                         
   6   6  17        313.11        371.12        13.70 o                         
   7   6  17        181.63        186.51        12.32 o                         
   8   6  17       1782.56       1753.86        23.44 o                         
   9   6  17         13.56         10.93        12.04 o                         
  10   6  17        370.47        346.68        16.80 o                         
  11   6  17          0.13          5.02        14.22 o                         
  12   6  17        520.45        521.97        21.01 o                         
  13   6  17        210.97        189.17        22.16 o                         
  14   6  17        470.94        472.15        26.59 o                         
   1   7  17         33.01         39.97        11.32 o                         
   2   7  17       2687.05       2659.73        27.62 o                         
   3   7  17        176.86        170.70        13.37 o                         
   4   7  17       1050.96       1119.48        22.54 o                         
   5   7  17          0.45         -1.99        12.23 o                         
   6   7  17          0.04         -2.10        12.64 o                         
   7   7  17         62.44         65.34        13.69 o                         
   8   7  17        289.25        286.37        16.49 o                         
   9   7  17         16.43         19.70        14.24 o                         
  10   7  17       1062.40       1079.23        26.56 o                         
  11   7  17         27.14         21.26        18.09 o                         
  12   7  17        207.08        214.74        21.44 o                         
  13   7  17          3.95          1.23        20.30 o                         
   0   8  17       3822.56       3686.28        44.07 o                         
   1   8  17        417.24        429.04        17.83 o                         
   2   8  17         20.07         23.58        12.08 o                         
   3   8  17         28.22         33.74        12.47 o                         
   4   8  17         25.27         11.13        12.60 o                         
   5   8  17         32.88         16.61        13.01 o                         
   6   8  17        786.72        867.93        23.16 o                         
   7   8  17          3.09          0.12        13.41 o                         
   8   8  17        112.11         99.75        15.15 o                         
   9   8  17        166.89        198.67        16.69 o                         
  10   8  17         14.44         17.54        15.60 o                         
  11   8  17        104.29        108.24        17.19 o                         
  12   8  17        175.44        181.75        22.64 o                         
   1   9  17          7.25         11.27        11.91 o                         
   2   9  17        569.87        568.22        20.90 o                         
   3   9  17        199.34        215.38        14.91 o                         
   4   9  17        252.47        212.17        15.20 o                         
   5   9  17         10.86         10.83        13.63 o                         
   6   9  17        343.98        351.86        17.19 o                         
   7   9  17         22.25         15.70        14.42 o                         
   8   9  17        346.00        374.51        18.38 o                         
   9   9  17          3.82         -4.76        15.38 o                         
  10   9  17         49.47         43.31        16.51 o                         
   0  10  17        263.40        283.46        21.32 o                         
   1  10  17         44.07         46.75        13.56 o                         
   2  10  17        880.49        968.45        23.52 o                         
   3  10  17        569.93        578.56        21.48 o                         
   4  10  17        426.63        453.41        19.15 o                         
   5  10  17        213.52        247.69        16.61 o                         
   6  10  17         48.26         40.25        15.43 o                         
   7  10  17          0.32         -4.05        15.22 o                         
   1  11  17        270.69        316.24        19.27 o                         
   2  11  17         35.44         35.07        37.01 o                         
   3  11  17          9.92         25.16        39.56 o                         
   0   0  18      15568.36      14542.14       184.92 o                         
   1   0  18       1448.88       1389.21        24.61 o                         
   2   0  18        955.28        904.54        22.42 o                         
   3   0  18         87.54         87.70        13.10 o                         
   4   0  18        543.04        508.84        19.46 o                         
   5   0  18        240.74        228.18        21.75 o                         
   6   0  18       8393.30       8219.95        50.74 o                         
   7   0  18        491.69        465.88        19.05 o                         
   8   0  18        298.61        230.38        16.34 o                         
   9   0  18         21.82         13.37        14.34 o                         
  10   0  18        588.21        562.31        22.32 o                         
  11   0  18       1038.27       1025.75        29.18 o                         
  12   0  18       1335.71       1279.70        32.02 o                         
  13   0  18        139.96        167.85        23.66 o                         
  14   0  18        825.27        864.53        34.72 o                         
  15   0  18         12.72         12.32        21.49 o                         
  16   0  18         26.60         -1.00        22.11 o                         
   1   1  18         38.48         55.34         8.73 o                         
   2   1  18       1171.24       1087.31        16.71 o                         
   3   1  18        238.84        242.62        10.33 o                         
   4   1  18        249.30        331.29        13.25 o                         
   5   1  18        246.71        301.55        11.21 o                         
   6   1  18       2014.76       1852.29        19.64 o                         
   7   1  18        616.85        569.06        14.77 o                         
   8   1  18        217.74        255.42        11.76 o                         
   9   1  18       1052.45       1021.73        19.87 o                         
  10   1  18          1.79         -1.46        10.93 o                         
  11   1  18        480.41        499.69        17.77 o                         
  12   1  18       1118.80       1103.23        22.94 o                         
  13   1  18       1751.22       1782.81        26.55 o                         
  14   1  18        449.70        447.08        23.07 o                         
  15   1  18        479.43        428.74        20.48 o                         
  16   1  18          0.15        -14.01        17.69 o                         
   0   2  18      10081.91      10148.30        90.19 o                         
   1   2  18        532.62        536.07        14.38 o                         
   2   2  18       1040.38       1026.86        16.75 o                         
   3   2  18        818.39        735.68        15.58 o                         
   4   2  18          0.43         -8.71         8.71 o                         
   5   2  18          8.18          1.51         9.09 o                         
   6   2  18       1046.53       1116.18        18.97 o                         
   7   2  18        481.97        413.08        13.48 o                         
   8   2  18         42.37         31.05        11.01 o                         
   9   2  18        402.64        423.99        16.52 o                         
  10   2  18        716.92        752.93        19.89 o                         
  11   2  18        366.77        368.76        18.20 o                         
  12   2  18         55.19         52.22        14.39 o                         
  13   2  18          2.69         -0.80        14.78 o                         
  14   2  18        110.54        128.72        16.53 o                         
  15   2  18          7.78         -3.00        16.59 o                         
  16   2  18        227.71        233.38        20.34 o                         
   1   3  18          0.96          2.72         8.01 o                         
   2   3  18       1037.09       1036.53        16.58 o                         
   3   3  18         38.16         37.38         8.46 o                         
   4   3  18       3195.93       3075.91        26.12 o                         
   5   3  18        936.06        879.42        16.64 o                         
   6   3  18        491.03        521.60        16.39 o                         
   7   3  18        143.78        148.26        11.93 o                         
   8   3  18        864.94        937.35        20.70 o                         
   9   3  18         55.37         37.14        12.09 o                         
  10   3  18        165.82        125.35        13.62 o                         
  11   3  18         44.99         28.21        13.73 o                         
  12   3  18         46.88         36.87        14.46 o                         
  13   3  18         71.32         51.90        15.12 o                         
  14   3  18          2.01         10.52        16.23 o                         
  15   3  18         19.58         -8.25        16.80 o                         
  16   3  18        489.50        512.61        24.83 o                         
   0   4  18        651.59        743.12        21.04 o                         
   1   4  18       2823.49       2823.12        26.08 o                         
   2   4  18         17.40         14.93         8.42 o                         
   3   4  18        465.77        494.76        13.83 o                         
   4   4  18        136.89        137.96         9.52 o                         
   5   4  18       1139.16       1132.41        17.22 o                         
   6   4  18       1352.48       1439.31        19.28 o                         
   7   4  18          4.96         15.09         9.61 o                         
   8   4  18        371.82        351.77        17.73 o                         
   9   4  18         56.34         51.15        12.09 o                         
  10   4  18          1.01         13.60        13.22 o                         
  11   4  18        139.45        122.26        15.07 o                         
  12   4  18          5.10         15.09        14.42 o                         
  13   4  18          1.35          1.81        15.22 o                         
  14   4  18        410.37        399.12        25.00 o                         
  15   4  18         11.28          0.90        17.04 o                         
   1   5  18         21.05         24.61         8.72 o                         
   2   5  18        206.03        233.33        10.44 o                         
   3   5  18        248.11        256.04        10.63 o                         
   4   5  18        773.12        786.43        15.63 o                         
   5   5  18        559.83        552.10        14.59 o                         
   6   5  18       1130.08       1070.29        17.00 o                         
   7   5  18          6.98          6.57         9.49 o                         
   8   5  18        215.26        246.33        12.38 o                         
   9   5  18          3.90         -8.44        11.11 o                         
  10   5  18        351.08        266.55        17.60 o                         
  11   5  18        922.53        896.65        24.43 o                         
  12   5  18       1793.03       1866.25        29.33 o                         
  13   5  18        183.85        189.35        17.22 o                         
  14   5  18        163.85        186.13        18.49 o                         
  15   5  18          1.27         15.09        22.18 o                         
   0   6  18        684.35        692.63        22.25 o                         
   1   6  18        147.74        156.38        10.18 o                         
   2   6  18        451.11        471.13        13.34 o                         
   3   6  18        334.24        349.17        14.65 o                         
   4   6  18        230.10        220.92        11.24 o                         
   5   6  18       1656.51       1621.02        20.37 o                         
   6   6  18       5688.63       5629.85        49.08 o                         
   7   6  18         90.31         88.92        12.23 o                         
   8   6  18         29.86         29.06        12.47 o                         
   9   6  18         10.82          1.91        13.99 o                         
  10   6  18          0.18          4.88        14.18 o                         
  11   6  18        375.94        342.86        18.71 o                         
  12   6  18        811.98        905.56        30.46 o                         
  13   6  18          7.50         -4.66        20.14 o                         
  14   6  18        421.85        419.91        82.22 o                         
   1   7  18        329.17        293.29        14.98 o                         
   2   7  18        110.67        106.93        13.32 o                         
   3   7  18         21.11         14.48        12.41 o                         
   4   7  18         25.94         32.33        12.96 o                         
   5   7  18         42.97         34.01        13.45 o                         
   6   7  18          1.48          1.17        13.43 o                         
   7   7  18        377.96        369.48        21.79 o                         
   8   7  18        259.26        236.18        16.64 o                         
   9   7  18         32.90         37.38        15.33 o                         
  10   7  18       1199.19       1232.09        31.03 o                         
  11   7  18          0.08          5.59        18.76 o                         
  12   7  18        236.87        253.93        24.42 o                         
   0   8  18          2.63          8.89        16.66 o                         
   1   8  18        141.33        165.87        14.14 o                         
   2   8  18       1155.63       1188.42        23.89 o                         
   3   8  18        485.43        478.30        19.07 o                         
   4   8  18        911.63        924.07        23.66 o                         
   5   8  18         17.93         22.66        14.91 o                         
   6   8  18        445.70        420.83        27.95 o                         
   7   8  18         72.69         39.58        14.77 o                         
   8   8  18        200.77        234.62        17.31 o                         
   9   8  18        203.82        169.41        17.30 o                         
  10   8  18          9.75         11.30        16.59 o                         
  11   8  18          0.16          5.38        18.97 o                         
   1   9  18          5.19         -7.25        12.90 o                         
   2   9  18        347.75        400.83        17.69 o                         
   3   9  18         25.55         27.74        13.89 o                         
   4   9  18        751.38        822.07        23.81 o                         
   5   9  18         78.09         84.79        15.25 o                         
   6   9  18         19.79         21.49        14.91 o                         
   7   9  18          0.22         -0.79        15.22 o                         
   8   9  18        195.57        208.25        17.78 o                         
   9   9  18         15.05         18.87        16.50 o                         
   0  10  18          0.14         -5.12        18.38 o                         
   1  10  18         48.19         46.54        14.73 o                         
   2  10  18        163.63        178.45        15.77 o                         
   3  10  18        445.14        533.41        26.00 o                         
   4  10  18        161.79        165.54        16.78 o                         
   5  10  18          0.00         12.89        15.45 o                         
   6  10  18        368.37        366.52        19.02 o                         
   1   1  19        448.17        484.79        13.41 o                         
   2   1  19        806.28        765.67        16.19 o                         
   3   1  19        163.00        159.05        10.31 o                         
   4   1  19        566.24        561.62        14.89 o                         
   5   1  19        201.59        182.70        11.04 o                         
   6   1  19        227.35        214.27        11.45 o                         
   7   1  19          8.41         -1.01         9.25 o                         
   8   1  19        696.51        641.77        17.13 o                         
   9   1  19        220.86        188.15        12.49 o                         
  10   1  19        134.14        131.76        12.43 o                         
  11   1  19          7.89          2.85        12.24 o                         
  12   1  19        159.84        189.29        15.42 o                         
  13   1  19        214.50        235.16        18.02 o                         
  14   1  19       1027.82       1046.29        27.02 o                         
  15   1  19          1.82         -1.66        17.96 o                         
  16   1  19         57.69         43.05        21.13 o                         
   0   2  19       9593.55       9004.84        84.58 o                         
   1   2  19        615.62        637.50        15.78 o                         
   2   2  19         61.54         76.45        10.21 o                         
   3   2  19       1095.34       1059.59        18.12 o                         
   4   2  19         63.56         82.51        10.24 o                         
   5   2  19       1048.76        948.82        18.49 o                         
   6   2  19       3844.38       3855.53        46.26 o                         
   7   2  19          0.05         -2.32        10.38 o                         
   8   2  19        390.52        326.83        14.19 o                         
   9   2  19         42.09         25.26        11.91 o                         
  10   2  19       1006.23        963.26        21.98 o                         
  11   2  19        590.85        558.71        22.10 o                         
  12   2  19       1063.78       1112.95        26.38 o                         
  13   2  19        241.24        225.25        17.80 o                         
  14   2  19        400.09        395.51        19.44 o                         
  15   2  19        474.41        424.65        21.01 o                         
  16   2  19          0.10         10.96        22.04 o                         
   1   3  19       1654.34       1652.96        22.11 o                         
   2   3  19        665.29        616.04        18.15 o                         
   3   3  19        133.07        131.89        11.45 o                         
   4   3  19        963.99       1031.73        19.30 o                         
   5   3  19       1262.04       1210.47        20.55 o                         
   6   3  19       1673.78       1617.20        22.28 o                         
   7   3  19        170.94        205.55        14.48 o                         
   8   3  19       1942.93       1984.09        24.83 o                         
   9   3  19         11.47         11.76        12.18 o                         
  10   3  19        173.24        188.86        14.93 o                         
  11   3  19        106.03         87.30        15.23 o                         
  12   3  19       1743.94       1734.85        29.14 o                         
  13   3  19        806.47        857.31        25.67 o                         
  14   3  19       1794.50       1938.40        31.18 o                         
  15   3  19         15.37          1.71        17.26 o                         
   0   4  19        830.21        831.04        23.87 o                         
   1   4  19         98.25         93.96         9.58 o                         
   2   4  19        577.58        607.68        15.02 o                         
   3   4  19        119.49        136.84         9.80 o                         
   4   4  19        703.86        674.83        16.35 o                         
   5   4  19         35.41         45.97        10.03 o                         
   6   4  19       1540.90       1552.40        21.34 o                         
   7   4  19        335.91        336.79        14.52 o                         
   8   4  19         19.57          5.91        11.57 o                         
   9   4  19         49.66         51.61        12.70 o                         
  10   4  19       1881.73       1784.02        26.34 o                         
  11   4  19          0.42          6.74        14.20 o                         
  12   4  19         56.95         67.95        15.65 o                         
  13   4  19         71.97         60.88        15.84 o                         
  14   4  19        300.29        348.69        20.32 o                         
  15   4  19         94.79         73.94        21.97 o                         
   1   5  19       1499.71       1513.34        18.54 o                         
   2   5  19        248.39        251.43        10.92 o                         
   3   5  19         19.98          9.05         9.19 o                         
   4   5  19        278.53        274.78        11.21 o                         
   5   5  19        379.59        368.70        12.14 o                         
   6   5  19        447.25        438.57        14.42 o                         
   7   5  19         44.52         54.77        10.94 o                         
   8   5  19       1177.80       1163.48        20.36 o                         
   9   5  19        309.82        269.84        15.94 o                         
  10   5  19         26.02         31.36        14.34 o                         
  11   5  19          2.55          8.23        15.01 o                         
  12   5  19       1333.54       1356.78        28.37 o                         
  13   5  19        255.08        248.56        18.15 o                         
  14   5  19        900.95        849.74        34.63 o                         
   0   6  19         17.89         26.21        13.14 o                         
   1   6  19        449.85        454.14        13.74 o                         
   2   6  19        125.20        130.80        10.74 o                         
   3   6  19        164.79        156.29        11.26 o                         
   4   6  19          8.96          3.51        10.07 o                         
   5   6  19         46.60         49.98        10.83 o                         
   6   6  19        336.51        341.98        14.31 o                         
   7   6  19         31.45         41.11        12.36 o                         
   8   6  19        437.90        551.90        22.37 o                         
   9   6  19        160.16        143.30        15.75 o                         
  10   6  19          0.04         -0.21        15.00 o                         
  11   6  19          4.48          8.96        19.26 o                         
  12   6  19         55.72         54.62        20.26 o                         
  13   6  19        178.70        134.20        27.31 o                         
   1   7  19        484.60        500.29        19.17 o                         
   2   7  19        335.22        366.76        16.58 o                         
   3   7  19        182.94        166.92        14.87 o                         
   4   7  19        541.10        520.70        20.17 o                         
   5   7  19        274.67        298.40        22.16 o                         
   6   7  19         76.73         65.58        15.10 o                         
   7   7  19        919.23        907.09        25.53 o                         
   8   7  19        539.01        512.63        28.93 o                         
   9   7  19        671.53        684.85        29.80 o                         
  10   7  19        227.83        249.55        21.44 o                         
  11   7  19         99.30         97.26        20.79 o                         
   0   8  19        270.36        220.28        20.96 o                         
   1   8  19         87.43         94.33        14.29 o                         
   2   8  19         63.22         73.87        14.18 o                         
   3   8  19          4.21          4.28        13.43 o                         
   4   8  19         19.66         30.29        14.31 o                         
   5   8  19        563.14        563.53        24.19 o                         
   6   8  19       1217.14       1289.96        27.27 o                         
   7   8  19          2.55         -2.11        15.29 o                         
   8   8  19        240.83        257.35        18.37 o                         
   9   8  19        446.15        453.77        21.36 o                         
  10   8  19         17.73         20.82        19.62 o                         
   1   9  19         28.93         38.09        14.14 o                         
   2   9  19        335.79        334.65        17.35 o                         
   3   9  19        114.53        119.67        15.65 o                         
   4   9  19        121.05        124.64        16.26 o                         
   5   9  19          6.38          6.14        15.24 o                         
   6   9  19        117.41        130.05        17.02 o                         
   7   9  19         94.50        103.80        17.12 o                         
   8   9  19       1314.33       1457.84        30.76 o                         
   0  10  19        138.35        151.16        22.39 o                         
   1  10  19        146.43        158.66        16.36 o                         
   2  10  19        523.82        569.87        22.24 o                         
   3  10  19        277.89        294.27        21.61 o                         
   4  10  19        802.24        945.93        27.68 o                         
   0   0  20        494.97        466.52        27.42 o                         
   1   0  20       2272.38       2025.10        29.83 o                         
   2   0  20        898.03        989.94        24.61 o                         
   3   0  20        107.60         85.74        15.17 o                         
   4   0  20         66.92         93.56        14.21 o                         
   5   0  20       1469.28       1675.55        30.41 o                         
   6   0  20       4227.63       3838.37        36.93 o                         
   7   0  20        533.04        609.12        22.69 o                         
   8   0  20        188.18        171.59        16.98 o                         
   9   0  20       1139.08       1063.08        27.50 o                         
  10   0  20         30.98         19.77        16.21 o                         
  11   0  20        360.88        369.84        24.45 o                         
  12   0  20        230.46        202.74        22.77 o                         
  13   0  20         22.11         10.20        22.14 o                         
  14   0  20          5.12          5.58        22.58 o                         
  15   0  20        169.86        197.08        27.39 o                         
   1   1  20       1568.19       1492.52        19.93 o                         
   2   1  20         47.88         55.27        10.23 o                         
   3   1  20          9.45         27.43         9.67 o                         
   4   1  20          3.56          4.23         9.50 o                         
   5   1  20         50.97         50.55         9.98 o                         
   6   1  20       1546.91       1531.61        19.45 o                         
   7   1  20       1221.27       1140.85        21.36 o                         
   8   1  20       1018.84       1019.66        19.79 o                         
   9   1  20         53.76         53.42        12.05 o                         
  10   1  20          0.62          4.42        11.51 o                         
  11   1  20        927.16        829.51        24.43 o                         
  12   1  20       1479.85       1417.64        27.66 o                         
  13   1  20        382.69        365.57        19.45 o                         
  14   1  20        844.64        909.06        30.04 o                         
  15   1  20         30.15         47.28        20.04 o                         
   0   2  20         41.23         80.18        16.08 o                         
   1   2  20         51.96         54.90        11.44 o                         
   2   2  20        357.50        362.11        14.05 o                         
   3   2  20       2236.62       2157.84        23.98 o                         
   4   2  20        407.04        439.03        18.25 o                         
   5   2  20        242.50        257.94        13.38 o                         
   6   2  20        175.13        194.21        12.91 o                         
   7   2  20        173.90        130.24        12.41 o                         
   8   2  20         31.39         21.13        11.84 o                         
   9   2  20         12.96          8.14        12.06 o                         
  10   2  20        207.99        166.63        14.54 o                         
  11   2  20        244.57        177.03        15.80 o                         
  12   2  20         47.95         39.09        15.49 o                         
  13   2  20          2.60         21.47        15.84 o                         
  14   2  20          2.99          8.38        17.02 o                         
  15   2  20          1.23          2.60        19.35 o                         
   1   3  20        148.67        134.82        12.26 o                         
   2   3  20        252.46        245.46        13.16 o                         
   3   3  20       1387.87       1359.02        21.64 o                         
   4   3  20        623.82        639.61        18.57 o                         
   5   3  20         83.70         90.17        11.72 o                         
   6   3  20        358.07        355.04        14.70 o                         
   7   3  20       2497.20       2396.88        26.28 o                         
   8   3  20        325.25        325.91        15.42 o                         
   9   3  20        247.58        225.37        14.73 o                         
  10   3  20        488.73        476.20        17.91 o                         
  11   3  20         85.11         76.30        14.94 o                         
  12   3  20          2.21         -3.42        15.37 o                         
  13   3  20        426.65        382.88        19.51 o                         
  14   3  20          2.76         -3.95        16.52 o                         
   0   4  20        968.34        967.15        30.16 o                         
   1   4  20        153.79        142.32        12.07 o                         
   2   4  20         20.46         27.42        10.92 o                         
   3   4  20        331.18        329.69        14.23 o                         
   4   4  20        923.27        941.53        20.26 o                         
   5   4  20        315.11        278.14        15.83 o                         
   6   4  20        976.58        982.13        20.48 o                         
   7   4  20         42.04         32.29        11.97 o                         
   8   4  20        344.63        317.42        15.03 o                         
   9   4  20        195.27        133.75        14.09 o                         
  10   4  20        245.84        214.84        15.54 o                         
  11   4  20        584.20        587.26        22.28 o                         
  12   4  20         41.95         36.85        16.18 o                         
  13   4  20         94.01        106.30        18.13 o                         
  14   4  20         99.65         86.68        17.69 o                         
   1   5  20       2798.50       2811.63        22.90 o                         
   2   5  20        138.21        151.08        10.85 o                         
   3   5  20        211.34        204.68        11.24 o                         
   4   5  20          8.28         -0.94        10.03 o                         
   5   5  20        331.78        364.00        16.53 o                         
   6   5  20         82.60         75.84        11.21 o                         
   7   5  20       1905.32       1948.10        29.98 o                         
   8   5  20          9.29         11.33        12.85 o                         
   9   5  20          4.37          0.80        13.43 o                         
  10   5  20        238.66        235.54        17.34 o                         
  11   5  20        129.96        142.08        16.77 o                         
  12   5  20       1846.89       1860.23        33.04 o                         
  13   5  20        447.15        472.43        21.14 o                         
   0   6  20        832.06        872.45        25.54 o                         
   1   6  20       1470.27       1545.63        20.21 o                         
   2   6  20          7.04          4.74        10.72 o                         
   3   6  20         85.53         89.42        11.45 o                         
   4   6  20        971.31        944.34        19.09 o                         
   5   6  20        228.17        230.15        13.20 o                         
   6   6  20       1885.19       1833.51        25.71 o                         
   7   6  20         15.35         12.38        13.37 o                         
   8   6  20         73.99         67.11        14.63 o                         
   9   6  20        110.03        115.60        20.04 o                         
  10   6  20       1237.83       1293.38        34.00 o                         
  11   6  20       2474.55       2510.02        40.72 o                         
  12   6  20        230.81        241.54        23.96 o                         
   1   7  20        574.90        613.05        23.02 o                         
   2   7  20         21.54         22.72        14.20 o                         
   3   7  20         13.47          7.94        13.93 o                         
   4   7  20          1.32         -2.32        13.99 o                         
   5   7  20          2.35          3.31        14.64 o                         
   6   7  20         27.66         24.15        15.42 o                         
   7   7  20        379.87        402.80        22.55 o                         
   8   7  20        174.43        178.09        19.91 o                         
   9   7  20        166.48        139.09        20.71 o                         
  10   7  20        824.55        803.56        31.96 o                         
   0   8  20        379.32        359.13        25.89 o                         
   1   8  20        117.13        135.03        15.13 o                         
   2   8  20        170.01        173.66        16.06 o                         
   3   8  20        646.97        709.14        23.95 o                         
   4   8  20        433.33        411.58        21.04 o                         
   5   8  20        122.15        115.46        16.72 o                         
   6   8  20        285.14        309.15        18.84 o                         
   7   8  20         11.64         27.47        16.62 o                         
   8   8  20        191.30        219.41        19.06 o                         
   9   8  20        488.21        473.23        31.44 o                         
   1   9  20        357.63        337.20        19.51 o                         
   2   9  20        311.03        315.69        18.14 o                         
   3   9  20         14.87         22.45        15.60 o                         
   4   9  20        248.79        279.50        18.27 o                         
   5   9  20        179.55        225.69        18.48 o                         
   6   9  20         22.31         25.54        16.96 o                         
   1   1  21        604.01        643.52        16.82 o                         
   2   1  21       1206.49       1092.48        18.98 o                         
   3   1  21        177.78        128.48        11.36 o                         
   4   1  21         88.17        102.99        11.21 o                         
   5   1  21        124.45        145.57        11.72 o                         
   6   1  21         14.77         19.40        10.42 o                         
   7   1  21        136.59        131.71        12.00 o                         
   8   1  21         10.02         15.96        11.19 o                         
   9   1  21          7.18          4.99        12.00 o                         
  10   1  21        247.75        235.59        15.97 o                         
  11   1  21         38.86         46.10        15.41 o                         
  12   1  21         78.65         83.45        16.87 o                         
  13   1  21        813.07        820.21        30.14 o                         
  14   1  21         53.01         53.28        19.18 o                         
   0   2  21       1938.36       1956.76        34.29 o                         
   1   2  21        813.02        689.36        19.65 o                         
   2   2  21       2434.34       2393.95        25.81 o                         
   3   2  21        702.85        687.15        19.32 o                         
   4   2  21        688.45        689.40        19.31 o                         
   5   2  21        960.45        924.64        21.37 o                         
   6   2  21        247.88        259.93        13.73 o                         
   7   2  21        505.29        509.79        21.00 o                         
   8   2  21         63.85         81.19        13.50 o                         
   9   2  21       1629.98       1520.50        25.16 o                         
  10   2  21         10.57          3.86        14.98 o                         
  11   2  21       2612.05       2599.05        33.66 o                         
  12   2  21        144.71        125.20        16.92 o                         
  13   2  21          3.23          7.07        16.66 o                         
  14   2  21         40.33         42.36        18.21 o                         
   1   3  21        727.34        740.50        20.16 o                         
   2   3  21         30.67         35.53        11.81 o                         
   3   3  21         45.89         45.55        12.05 o                         
   4   3  21        461.97        442.35        15.66 o                         
   5   3  21         67.57         45.48        12.19 o                         
   6   3  21       2572.24       2438.80        28.88 o                         
   7   3  21         35.42         34.21        12.40 o                         
   8   3  21         25.72         -3.94        12.34 o                         
   9   3  21         32.25         33.24        13.42 o                         
  10   3  21         70.19         84.56        14.78 o                         
  11   3  21        228.78        205.28        16.97 o                         
  12   3  21       1107.60       1186.92        30.10 o                         
  13   3  21       1778.96       1840.72        33.14 o                         
  14   3  21        119.58        128.80        20.08 o                         
   0   4  21        131.13        133.52        18.92 o                         
   1   4  21        192.24        219.93        14.29 o                         
   2   4  21       3666.56       3654.14        30.57 o                         
   3   4  21         65.93         77.80        12.82 o                         
   4   4  21       1180.25       1201.78        22.40 o                         
   5   4  21        479.01        478.59        20.23 o                         
   6   4  21         43.35         42.75        12.19 o                         
   7   4  21        744.59        719.18        20.59 o                         
   8   4  21       1301.00       1309.43        24.23 o                         
   9   4  21        128.64        137.64        14.76 o                         
  10   4  21         39.27         53.75        15.70 o                         
  11   4  21         58.52         78.77        16.60 o                         
  12   4  21          3.53          4.22        17.19 o                         
  13   4  21        213.88        231.65        20.13 o                         
   1   5  21        131.78        156.89        12.53 o                         
   2   5  21         35.77         62.11        11.66 o                         
   3   5  21        284.62        253.52        13.76 o                         
   4   5  21         85.37         68.36        12.88 o                         
   5   5  21         30.07         25.74        12.41 o                         
   6   5  21        477.87        507.60        17.62 o                         
   7   5  21         35.79         30.74        12.73 o                         
   8   5  21        167.73        164.07        14.91 o                         
   9   5  21        210.86        176.88        15.86 o                         
  10   5  21         39.90         14.45        15.96 o                         
  11   5  21        112.56        114.70        17.51 o                         
  12   5  21        433.08        467.88        21.70 o                         
   0   6  21         69.72         72.56        16.77 o                         
   1   6  21         61.03         65.94        11.78 o                         
   2   6  21        346.66        324.45        13.70 o                         
   3   6  21        206.67        227.46        13.29 o                         
   4   6  21        218.53        230.79        14.27 o                         
   5   6  21         32.47         32.59        13.21 o                         
   6   6  21        104.60        100.62        14.67 o                         
   7   6  21          2.23         18.28        16.50 o                         
   8   6  21        445.15        478.69        24.71 o                         
   9   6  21        427.50        426.44        23.99 o                         
  10   6  21         67.71         68.85        21.10 o                         
  11   6  21          1.35         21.57        23.70 o                         
   1   7  21        777.33        828.54        26.67 o                         
   2   7  21          6.64          7.64        14.55 o                         
   3   7  21         46.07         41.46        15.36 o                         
   4   7  21          9.39          8.58        15.17 o                         
   5   7  21         32.01         34.24        15.80 o                         
   6   7  21        345.75        393.35        24.55 o                         
   7   7  21        906.28        979.33        32.07 o                         
   8   7  21         29.30         19.85        19.49 o                         
   9   7  21        314.11        335.93        32.35 o                         
   0   8  21         74.67         64.86        23.03 o                         
   1   8  21        296.14        329.30        18.27 o                         
   2   8  21          2.05        -12.41        14.88 o                         
   3   8  21        289.68        334.01        18.67 o                         
   4   8  21        463.09        469.79        30.88 o                         
   5   8  21        663.83        645.81        25.12 o                         
   6   8  21        707.12        850.04        28.07 o                         
   7   8  21         88.91         95.28        18.51 o                         
   1   9  21        224.17        222.72        17.99 o                         
   2   9  21          5.98         15.86        16.06 o                         
   3   9  21        253.72        242.02        18.97 o                         
   4   9  21        191.10        226.26        19.05 o                         
   0   0  22        659.14        644.50        35.78 o                         
   1   0  22         59.77         61.49        15.93 o                         
   2   0  22          1.26         -9.33        14.83 o                         
   3   0  22         32.21         29.78        15.16 o                         
   4   0  22        678.35        653.24        23.89 o                         
   5   0  22       1962.01       1871.85        33.98 o                         
   6   0  22        589.87        629.49        24.55 o                         
   7   0  22        103.76         93.70        16.44 o                         
   8   0  22       1039.22        975.56        28.89 o                         
   9   0  22        210.63        256.34        21.49 o                         
  10   0  22         83.50        113.76        20.84 o                         
  11   0  22        129.27        148.20        21.88 o                         
  12   0  22        803.93        876.92        37.73 o                         
  13   0  22        115.98         99.28        25.42 o                         
   1   1  22       2526.23       2391.61        30.31 o                         
   2   1  22         29.20         30.16        11.04 o                         
   3   1  22         45.12         42.04        11.70 o                         
   4   1  22          2.23          9.53        11.66 o                         
   5   1  22        907.35        851.62        19.44 o                         
   6   1  22        171.68        157.89        12.66 o                         
   7   1  22       1838.41       1804.03        23.88 o                         
   8   1  22        665.25        635.11        20.58 o                         
   9   1  22        398.59        317.24        16.16 o                         
  10   1  22        637.56        643.96        21.57 o                         
  11   1  22         54.24         45.04        15.39 o                         
  12   1  22        927.09       1031.49        27.79 o                         
  13   1  22        640.30        752.59        29.42 o                         
   0   2  22        117.44         90.69        20.69 o                         
   1   2  22          4.54         14.15        12.45 o                         
   2   2  22        132.85        148.18        13.47 o                         
   3   2  22        166.31        147.61        14.05 o                         
   4   2  22        838.56        758.79        20.11 o                         
   5   2  22         99.76         97.87        13.22 o                         
   6   2  22          2.34         -0.66        11.70 o                         
   7   2  22         40.00         49.32        12.71 o                         
   8   2  22         13.46          9.10        12.73 o                         
   9   2  22         22.56         11.21        13.73 o                         
  10   2  22        402.59        295.18        16.45 o                         
  11   2  22          3.19         15.27        16.40 o                         
  12   2  22        499.93        479.29        27.37 o                         
  13   2  22         26.16         31.64        18.19 o                         
   1   3  22        226.61        212.37        14.45 o                         
   2   3  22        394.76        394.49        21.05 o                         
   3   3  22          8.78          8.94        12.51 o                         
   4   3  22        830.23        864.24        21.25 o                         
   5   3  22          9.33         11.79        12.35 o                         
   6   3  22        306.10        298.81        15.17 o                         
   7   3  22          0.71          2.53        12.40 o                         
   8   3  22         47.83         30.77        13.37 o                         
   9   3  22        564.69        558.74        21.46 o                         
  10   3  22        123.12         81.52        15.37 o                         
  11   3  22         66.23         46.89        16.63 o                         
  12   3  22        279.50        271.76        21.72 o                         
  13   3  22        353.40        381.08        23.11 o                         
   0   4  22          4.38         -9.35        17.90 o                         
   1   4  22       1195.49       1186.92        23.19 o                         
   2   4  22         23.55         29.34        13.01 o                         
   3   4  22        821.74        817.79        21.44 o                         
   4   4  22        559.16        567.79        18.69 o                         
   5   4  22         41.94         51.76        13.50 o                         
   6   4  22          0.48         -4.20        12.08 o                         
   7   4  22         17.46         26.06        12.66 o                         
   8   4  22        169.91        178.74        15.30 o                         
   9   4  22          8.18         13.94        14.14 o                         
  10   4  22        281.59        269.38        17.90 o                         
  11   4  22        230.13        271.14        19.52 o                         
  12   4  22        117.89        131.22        19.72 o                         
   1   5  22        640.39        695.69        21.18 o                         
   2   5  22        504.00        525.40        18.47 o                         
   3   5  22         25.02         28.26        13.49 o                         
   4   5  22        280.62        303.57        15.83 o                         
   5   5  22         95.66        121.35        14.27 o                         
   6   5  22        221.34        217.72        15.03 o                         
   7   5  22        476.35        475.99        18.82 o                         
   8   5  22        621.98        633.03        21.50 o                         
   9   5  22          5.09         -9.22        14.75 o                         
  10   5  22        459.34        510.46        21.03 o                         
  11   5  22        987.94        967.30        28.75 o                         
   0   6  22        543.05        509.96        22.88 o                         
   1   6  22       1773.07       1730.97        26.65 o                         
   2   6  22          5.70         14.07        13.16 o                         
   3   6  22        466.77        466.92        21.80 o                         
   4   6  22        648.55        706.02        25.08 o                         
   5   6  22        399.07        428.15        31.18 o                         
   6   6  22        635.43        668.60        27.35 o                         
   7   6  22          7.38          9.09        17.08 o                         
   8   6  22        119.20         79.78        19.27 o                         
   9   6  22        262.38        269.09        22.63 o                         
  10   6  22        809.74        828.92        57.50 o                         
   1   7  22         59.89         84.36        16.31 o                         
   2   7  22         10.29         15.76        15.55 o                         
   3   7  22        311.73        277.15        18.42 o                         
   4   7  22         71.17         65.97        18.31 o                         
   5   7  22          1.57          6.46        19.11 o                         
   6   7  22        185.44        208.28        22.07 o                         
   7   7  22         48.75         67.76        23.63 o                         
   8   7  22       1175.14       1365.82        52.90 o                         
   0   8  22        516.38        545.65        31.74 o                         
   1   8  22         14.25         22.09        16.26 o                         
   2   8  22          3.59          7.39        16.11 o                         
   3   8  22        560.91        666.24        25.97 o                         
   4   8  22         55.62         64.78        17.85 o                         
   5   8  22          0.61          6.37        17.40 o                         
   6   8  22       1161.58       1286.17        59.35 o                         
   1   1  23         96.12        122.25        14.52 o                         
   2   1  23        244.08        265.62        14.74 o                         
   3   1  23        422.72        388.53        15.81 o                         
   4   1  23        188.38        201.64        14.39 o                         
   5   1  23         47.05         51.44        13.11 o                         
   6   1  23        160.60        132.56        14.14 o                         
   7   1  23        701.76        740.20        20.89 o                         
   8   1  23        271.60        276.62        16.72 o                         
   9   1  23          0.15         -0.78        13.91 o                         
  10   1  23        220.43        193.64        16.32 o                         
  11   1  23         18.74         21.41        15.61 o                         
  12   1  23         12.97         16.02        19.41 o                         
   0   2  23        236.12        229.40        21.79 o                         
   1   2  23       1053.60       1004.70        22.30 o                         
   2   2  23        487.09        535.88        18.49 o                         
   3   2  23        965.80        890.77        22.15 o                         
   4   2  23       1881.13       1873.07        30.76 o                         
   5   2  23       1596.99       1536.24        24.88 o                         
   6   2  23         87.70         83.29        13.72 o                         
   7   2  23        787.29        744.67        22.31 o                         
   8   2  23       1267.74       1298.50        25.00 o                         
   9   2  23        180.34        164.48        15.79 o                         
  10   2  23         51.84         68.54        15.74 o                         
  11   2  23       1075.88       1124.90        28.32 o                         
  12   2  23        111.03        148.38        19.21 o                         
   1   3  23        720.09        701.66        21.42 o                         
   2   3  23       1817.42       1734.53        26.52 o                         
   3   3  23        368.69        382.21        16.73 o                         
   4   3  23       1864.92       1755.28        25.76 o                         
   5   3  23        757.60        752.81        20.60 o                         
   6   3  23          2.45         17.07        12.98 o                         
   7   3  23        650.90        616.89        20.68 o                         
   8   3  23          0.17         -5.60        14.03 o                         
   9   3  23         89.72         89.48        15.25 o                         
  10   3  23        956.61        998.66        27.21 o                         
  11   3  23        217.49        225.11        19.49 o                         
  12   3  23        840.61        864.73        28.47 o                         
   0   4  23         83.70         83.62        20.66 o                         
   1   4  23        190.02        160.68        15.08 o                         
   2   4  23        494.45        480.52        22.59 o                         
   3   4  23          0.47          8.45        13.30 o                         
   4   4  23       2599.14       2649.07        30.45 o                         
   5   4  23        779.45        774.54        21.46 o                         
   6   4  23         31.63         50.82        13.79 o                         
   7   4  23       1101.05       1097.40        24.09 o                         
   8   4  23        991.30       1007.41        25.12 o                         
   9   4  23          3.50         -8.73        14.57 o                         
  10   4  23          0.43        -14.17        15.20 o                         
  11   4  23         82.59         90.56        18.90 o                         
   1   5  23        177.34        185.18        15.71 o                         
   2   5  23         16.31         27.56        14.25 o                         
   3   5  23         18.11         34.82        14.17 o                         
   4   5  23        162.92        162.90        15.08 o                         
   5   5  23        367.50        415.44        26.79 o                         
   6   5  23        202.85        213.02        15.70 o                         
   7   5  23         77.55         84.40        15.00 o                         
   8   5  23        196.72        212.97        17.00 o                         
   9   5  23          0.10          8.12        15.72 o                         
  10   5  23        116.63         76.38        19.44 o                         
   0   6  23       1030.52       1018.04        42.90 o                         
   1   6  23          0.00          5.59        17.10 o                         
   2   6  23        122.29        137.82        18.58 o                         
   3   6  23        524.36        564.39        23.99 o                         
   4   6  23        120.47        140.02        18.93 o                         
   5   6  23          7.47         13.75        17.51 o                         
   6   6  23         43.86         49.94        19.17 o                         
   7   6  23         11.89          8.44        19.23 o                         
   8   6  23         26.33         14.60        19.27 o                         
   1   7  23        583.44        676.71        30.62 o                         
   2   7  23        471.70        515.82        34.90 o                         
   3   7  23        112.93        120.13        23.96 o                         
   4   7  23         27.32         64.65        28.20 o                         
   5   7  23        547.80        603.45        39.21 o                         
   6   7  23          3.81         25.98        29.13 o                         
   0   8  23         69.79         60.37        26.33 o                         
   1   8  23        197.51        226.59        20.25 o                         
   2   8  23         21.09         17.95        17.41 o                         
   3   8  23        833.83        968.39        38.43 o                         
   0   0  24         44.98         41.63        24.27 o                         
   1   0  24         41.44         45.54        17.65 o                         
   2   0  24       1730.10       1723.18        46.47 o                         
   3   0  24         50.75         80.56        19.11 o                         
   4   0  24       1822.82       1748.60        37.77 o                         
   5   0  24        588.22        551.06        24.33 o                         
   6   0  24         33.30         36.95        18.36 o                         
   7   0  24        640.80        629.80        31.25 o                         
   8   0  24        650.31        621.51        29.33 o                         
   9   0  24          7.31          9.61        20.60 o                         
  10   0  24        101.58         96.93        22.04 o                         
  11   0  24        333.90        352.03        33.36 o                         
   1   1  24        612.16        558.79        19.49 o                         
   2   1  24         15.50         43.74        14.36 o                         
   3   1  24          3.81         17.19        14.16 o                         
   4   1  24       1501.39       1511.88        28.65 o                         
   5   1  24        744.77        714.07        22.17 o                         
   6   1  24         47.41         48.07        13.77 o                         
   7   1  24       1765.67       1738.57        29.49 o                         
   8   1  24         21.71         24.44        14.39 o                         
   9   1  24         35.26         32.20        15.42 o                         
  10   1  24       1816.15       1924.62        32.12 o                         
  11   1  24        624.66        636.74        25.71 o                         
   0   2  24          0.33          5.73        19.48 o                         
   1   2  24         68.96         57.51        14.48 o                         
   2   2  24        491.31        419.45        17.08 o                         
   3   2  24        429.80        420.30        17.60 o                         
   4   2  24        865.85        826.18        23.46 o                         
   5   2  24        214.37        235.32        16.21 o                         
   6   2  24         18.88         10.23        13.70 o                         
   7   2  24        281.79        268.33        16.56 o                         
   8   2  24        146.80        156.98        16.31 o                         
   9   2  24        149.10        146.02        16.25 o                         
  10   2  24        544.20        606.26        28.84 o                         
  11   2  24         17.17         23.51        16.85 o                         
   1   3  24         27.17         -1.69        14.27 o                         
   2   3  24         78.55         77.11        14.81 o                         
   3   3  24        365.60        343.43        16.98 o                         
   4   3  24         63.81         91.08        14.66 o                         
   5   3  24          3.63          8.65        13.54 o                         
   6   3  24         28.70         23.39        13.64 o                         
   7   3  24          3.79         28.15        14.28 o                         
   8   3  24        205.89        237.41        16.68 o                         
   9   3  24        128.15        130.52        16.22 o                         
  10   3  24          7.18          7.40        15.93 o                         
   0   4  24        132.14        111.21        22.94 o                         
   1   4  24         22.23         15.52        14.48 o                         
   2   4  24        498.30        524.39        19.76 o                         
   3   4  24        343.29        344.24        17.67 o                         
   4   4  24         85.30        101.18        14.96 o                         
   5   4  24          1.10         17.90        13.96 o                         
   6   4  24        498.89        509.12        19.16 o                         
   7   4  24        227.49        244.06        16.75 o                         
   8   4  24        402.69        416.00        19.12 o                         
   9   4  24        254.69        269.60        18.95 o                         
  10   4  24          3.54          3.51        18.68 o                         
   1   5  24        126.70        113.49        16.19 o                         
   2   5  24        150.04        162.93        16.28 o                         
   3   5  24        327.10        313.40        17.57 o                         
   4   5  24        521.34        513.92        19.31 o                         
   5   5  24         13.49         14.06        14.43 o                         
   6   5  24        143.28        102.09        15.31 o                         
   7   5  24        151.51        151.39        16.61 o                         
   8   5  24          1.03         -9.97        15.20 o                         
   0   6  24        217.66        329.74        32.48 o                         
   1   6  24        214.11        271.23        22.49 o                         
   2   6  24        609.18        656.25        28.99 o                         
   3   6  24         46.95         82.76        20.92 o                         
   4   6  24       1037.30       1212.39        33.49 o                         
   5   6  24        737.01        803.43        31.90 o                         
   6   6  24          0.77         -1.91        19.70 o                         
   7   6  24        487.72        461.50        53.00 o                         
   1   7  24        107.15        128.10        30.16 o                         
   2   7  24         10.02         18.83        29.24 o                         
   3   7  24          1.00         11.22        29.40 o                         
   1   1  25         29.45         32.30        15.10 o                         
   2   1  25        149.89        146.13        15.91 o                         
   3   1  25         10.59         19.43        15.08 o                         
   4   1  25         15.48         27.18        14.64 o                         
   5   1  25         79.58         75.15        14.78 o                         
   6   1  25        301.18        291.12        17.70 o                         
   7   1  25          5.88         23.61        14.62 o                         
   8   1  25        111.82         97.35        16.52 o                         
   9   1  25         13.20         24.45        16.09 o                         
  10   1  25        292.91        327.78        23.66 o                         
   0   2  25        109.43         57.19        21.99 o                         
   1   2  25        199.30        160.14        16.03 o                         
   2   2  25        716.37        780.70        22.92 o                         
   3   2  25        630.49        567.82        20.17 o                         
   4   2  25        522.03        595.00        21.24 o                         
   5   2  25       2278.40       2205.11        30.91 o                         
   6   2  25         76.40        103.52        15.90 o                         
   7   2  25        259.54        226.62        17.71 o                         
   8   2  25        526.44        505.61        20.90 o                         
   9   2  25         11.49         -0.24        14.81 o                         
  10   2  25         61.29         85.76        18.52 o                         
   1   3  25         13.58         23.67        15.27 o                         
   2   3  25         36.47         22.92        14.98 o                         
   3   3  25          1.35         17.38        15.58 o                         
   4   3  25        519.07        530.25        19.81 o                         
   5   3  25        810.65        799.87        22.94 o                         
   6   3  25        529.84        524.98        19.70 o                         
   7   3  25        257.50        251.54        17.74 o                         
   8   3  25         45.37         59.80        15.88 o                         
   9   3  25        604.50        572.33        21.78 o                         
   0   4  25        590.83        692.15        33.03 o                         
   1   4  25        464.48        548.55        21.09 o                         
   2   4  25        797.45        857.50        24.69 o                         
   3   4  25         39.03         41.42        15.63 o                         
   4   4  25         67.37         77.27        15.83 o                         
   5   4  25        802.97        806.56        23.83 o                         
   6   4  25         20.54         19.96        14.79 o                         
   7   4  25        238.71        253.48        17.94 o                         
   8   4  25        132.04        143.39        17.42 o                         
   1   5  25         29.47         62.24        17.04 o                         
   2   5  25        668.82        676.60        27.98 o                         
   3   5  25         72.18        101.56        16.52 o                         
   4   5  25         60.53         58.53        15.78 o                         
   5   5  25        200.87        197.55        17.06 o                         
   6   5  25         62.83         72.70        16.22 o                         
   7   5  25        414.23        398.25        22.38 o                         
   0   6  25        330.90        305.53        33.67 o                         
   1   6  25        163.49        172.44        22.45 o                         
   2   6  25          7.56          9.62        22.82 o                         
   3   6  25          5.02         12.07        23.65 o                         
   4   6  25         26.27         36.78        31.95 o                         
   0   0  26         89.43         79.99        27.88 o                         
   1   0  26        152.13        108.61        22.56 o                         
   2   0  26       3052.73       3021.88        51.21 o                         
   3   0  26         73.96        106.53        23.76 o                         
   4   0  26        508.96        553.16        30.20 o                         
   5   0  26        126.25        159.85        23.92 o                         
   6   0  26         54.88         35.34        22.80 o                         
   7   0  26        149.08        139.71        27.18 o                         
   8   0  26        464.31        519.37        51.21 o                         
   1   1  26         39.78         39.98        16.14 o                         
   2   1  26         79.16        110.99        16.74 o                         
   3   1  26        175.92        191.56        17.26 o                         
   4   1  26       1155.61       1238.90        26.56 o                         
   5   1  26         24.72         14.74        15.43 o                         
   6   1  26          0.09          5.15        15.31 o                         
   7   1  26        195.63        180.19        17.18 o                         
   8   1  26          0.33          1.82        16.46 o                         
   0   2  26         86.88         96.36        24.01 o                         
   1   2  26          6.46          5.47        15.74 o                         
   2   2  26        524.31        538.86        21.00 o                         
   3   2  26         31.95         43.93        16.23 o                         
   4   2  26        549.35        623.60        21.93 o                         
   5   2  26        349.63        364.04        19.02 o                         
   6   2  26        103.46        104.63        16.26 o                         
   7   2  26        715.19        748.75        29.17 o                         
   8   2  26         62.59         38.67        16.09 o                         
   1   3  26        160.04        136.98        17.45 o                         
   2   3  26         12.14         28.92        16.18 o                         
   3   3  26          9.49         31.52        15.93 o                         
   4   3  26       1001.11       1032.04        26.08 o                         
   5   3  26         49.95         51.95        16.03 o                         
   6   3  26        440.24        386.96        19.43 o                         
   7   3  26        129.27        149.98        17.20 o                         
   0   4  26        214.55        180.79        26.54 o                         
   1   4  26        176.35        189.18        18.55 o                         
   2   4  26        643.90        599.38        34.79 o                         
   3   4  26        112.62        113.26        17.58 o                         
   4   4  26          3.37         12.07        16.65 o                         
   5   4  26        292.51        319.85        19.30 o                         
   6   4  26        606.46        622.72        25.53 o                         
   1   5  26          0.05          8.62        17.56 o                         
   2   5  26         80.31         92.82        18.18 o                         
   3   5  26         67.60         62.99        17.22 o                         
   4   5  26       2888.02       2900.38        45.91 o                         
   1   1  27         70.95         76.21        17.82 o                         
   2   1  27         10.23         10.52        16.53 o                         
   3   1  27        160.65        134.52        17.56 o                         
   4   1  27         43.86         92.35        17.15 o                         
   5   1  27        201.41        223.21        18.82 o                         
   6   1  27          0.37          9.56        16.60 o                         
   7   1  27         62.24         48.26        63.26 o                         
   0   2  27       1077.62       1168.48        40.83 o                         
   1   2  27         62.94         70.63        17.87 o                         
   2   2  27        762.05        780.96        27.74 o                         
   3   2  27        535.26        541.91        27.87 o                         
   4   2  27        243.46        267.74        18.75 o                         
   5   2  27         15.91         10.95        16.16 o                         
   6   2  27         18.80          8.12        15.97 o                         
   1   3  27          0.87         12.44        17.86 o                         
   2   3  27          0.34         10.61        17.21 o                         
   3   3  27        349.71        354.52        19.96 o                         
   4   3  27         37.36         37.81        17.30 o                         
   5   3  27        274.45        280.68        19.14 o                         
   0   4  27          0.03         10.99        25.44 o                         
   1   4  27         31.41         30.69        18.11 o                         
   2   4  27        615.19        592.05        23.15 o                         
   3   4  27        508.35        531.28        21.90 o                         
   0   0  28       1242.02       1277.67        90.66 o                         
   1   0  28          1.99         17.99        31.36 o                         
   2   0  28        873.33        914.79        57.97 o                         
   3   0  28       1448.78       1450.11        52.54 o                         
   4   0  28        166.00        172.45        88.05 o                         
   1   1  28         38.53         59.89        18.95 o                         
   2   1  28         21.55         38.93        18.39 o                         
   3   1  28         49.79         58.00        18.28 o                         
   4   1  28        281.93        365.36        37.21 o                         
   0   2  28        526.53        588.03        38.16 o                         
   1   2  28         68.62         95.86        19.32 o                         
   2   2  28        177.44        197.10        20.20 o                         
   3   2  28        242.06        247.17        22.32 o                         
                                                                                
